# Supplementary material for: Whole genome profiling of short-term hypoxia induced genes and identification of HIF-1 binding sites provide insights into HIF-1 function in Caenorhabditis elegans
Source: PLoS One. 2024 May 14;19(5):e0295094. doi: 10.1371/journal.pone.0295094 (PMC11093353; doi:10.1371/journal.pone.0295094)
Supplement: S1 Table — (XLSX) [file pone.0295094.s008.xlsx]

## Sheet: output.simple.null
S1 Table. Gene expression for all the probesets under hypoxia and in the HIF-1 negative regulator mutants.
Probe Set ID	Gene Title	Gene Symbol	Ensembl	Hypoxia induction in N2	p-value	q-value	Hypoxia induction in hif-1	p-value	q-value	Relative induction (N2/hif-1)	p-value	q-value	Fold change (vhl-1/N2)	p-value	q-value	Fold change (rhy-1/N2)	p-value	q-value	Fold change (egl-9/N2)	p-value	q-value	Fold change (swan-1;vhl-1/N2)	p-value	q-value
171720_x_at	Sorting NeXin	snx-14	WBGene00013011	1.19757	0.25741	0.362547	-1.40146	0.0442437	0.141169	1.67834	0.0310043	0.542753	1.2691	0.14094	0.24763	1.08923	0.584535	0.464149	1.20608	0.240043	0.242544	1.17068	0.319587	0.25934
171721_x_at	UPF0183 protein T01G9.2	T01G9.2	WBGene00011344	1.59321	3.66145e-05	0.000738881	1.44668	0.000339287	0.00394557	1.10129	0.399575	0.979753	1.00793	0.92127	0.63362	-1.053	0.521349	0.436199	1.12958	0.143025	0.172246	1.06386	0.443589	0.316209
171722_x_at	hypothetical protein	F56B3.11	WBGene00018934	1.00798	0.837976	0.607554	1.04781	0.241046	0.37844	-1.03952	0.484331	0.999571	-1.06392	0.126597	0.232762	-1.10298	0.0222557	0.0714486	-1.13141	0.00596934	0.0174304	-1.20086	0.000283426	0.00196596
171723_x_at	Vitellogenin-4 /// locus:vit-4	vit-4 /// WBGene00006928	WBGene00006928	-2.21519	0.0844387	0.195605	-3.41878	0.012339	0.0593074	1.54334	0.485444	0.999571	1.00063	0.99885	0.651891	-2.66412	0.0381984	0.0996906	-1.73668	0.218308	0.227764	-2.18307	0.089704	0.1141
171724_x_at	M-phase inducer phosphatase cdc-25.1 /// locus:cdc-25.1	cdc-25.1 /// WBGene00000386	WBGene00000386	-1.18644	0.0581471	0.155942	-1.04785	0.58163	0.566968	-1.13226	0.30706	0.949518	1.1404	0.135147	0.241771	1.33525	0.00361121	0.0230488	1.53425	0.000143247	0.00126794	1.36831	0.00201165	0.0079357
171725_x_at	COLlagen /// locus:col-160	col-160 /// WBGene00000733	WBGene00000733	1.07769	0.691938	0.561385	-1.26624	0.222618	0.364189	1.36461	0.254399	0.925663	1.06556	0.736426	0.579819	-1.381	0.102817	0.178266	-1.09694	0.624665	0.424324	1.17661	0.394041	0.294865
171726_x_at	DumPY: shorter than wild-type	dpy-21	WBGene00001080	1.00226	0.969626	0.640618	1.16418	0.0204531	0.0846883	-1.16156	0.0901606	0.740161	1.13523	0.0468117	0.124625	1.04178	0.493209	0.424142	1.08049	0.204589	0.217946	1.21159	0.00527187	0.0158455
171727_x_at	CYtochrome P450 family /// locus:cyp-23A1	cyp-23A1 /// WBGene00015135	WBGene00015135	1.0114	0.932575	0.632189	-1.00728	0.956822	0.681765	1.01877	0.921851	0.999571	1.21896	0.154752	0.262009	1.25653	0.104724	0.180314	1.06677	0.631003	0.42669	1.25375	0.107828	0.129374
171728_x_at	Na/Ca eXchangers	ncx-2	WBGene00003567	-1.19875	0.169188	0.292193	1.09555	0.477595	0.522882	-1.31329	0.145601	0.835663	1.5132	0.00513363	0.0274084	-1.43866	0.0114479	0.0471366	-1.2845	0.0650346	0.100228	1.07171	0.588456	0.372912
171729_x_at	NOT-Like (yeast CCR4/NOT complex component)	ntl-2	WBGene00003825	1.02065	0.671381	0.555019	1.05079	0.311296	0.429613	-1.02953	0.669207	0.999571	1.05611	0.266381	0.351654	1.04554	0.361026	0.359083	1.01867	0.700869	0.450321	-1.00574	0.90515	0.471574
171730_x_at	Venom-Allergen-like Protein	vap-1	WBGene00006886	1.08102	0.387747	0.438516	-1.04308	0.636819	0.590164	1.12759	0.347724	0.965131	-1.45546	0.000741119	0.00701083	-2.0317	1.16542e-06	8.65071e-05	-2.187	3.60315e-07	1.4161e-05	-3.85894	3.43387e-10	4.94088e-08
171731_x_at	SWI/SNF nucleosome remodeling complex component /// locus:swsn-7	swsn-7 /// WBGene00007433	WBGene00007433	-1.20632	0.0168304	0.0702498	-1.09052	0.23065	0.370681	-1.10619	0.319548	0.954364	1.16535	0.044006	0.119704	1.20376	0.0178745	0.0621665	1.3901	0.000302655	0.0021258	1.24468	0.00687633	0.0190272
171732_x_at	Protein lin-9	lin-9	WBGene00002998	-1.09087	0.348207	0.417787	-1.13192	0.188371	0.333945	1.03763	0.774954	0.999571	1.01578	0.863777	0.619103	1.23576	0.0331702	0.0914157	1.23118	0.0358957	0.065268	1.20037	0.0608981	0.0874449
171733_x_at	bZIP transcription factor 8	zip-8	WBGene00017755	1.30196	0.000562162	0.00592097	-1.06533	0.305166	0.426082	1.38701	0.00163101	0.130857	1.22392	0.00432623	0.0241544	1.0719	0.262383	0.301273	1.1444	0.0396384	0.0701104	1.15412	0.0302335	0.053834
171734_x_at	Probable cytochrome c oxidase subunit 6A, mitochondrial /// locus:tag-174	tag-174 /// WBGene00006519	WBGene00006519	1.03782	0.426858	0.458969	1.02044	0.662431	0.599075	1.01704	0.796142	0.999571	1.14857	0.0085866	0.0391609	-1.02275	0.627688	0.481345	1.07462	0.134925	0.165161	1.01837	0.694201	0.408746
171735_x_at	COLlagen /// locus:col-147	col-147 /// WBGene00000720	WBGene00000720	1.14977	0.616102	0.535515	-1.47401	0.175915	0.321819	1.69478	0.192077	0.875626	1.26322	0.405065	0.439653	-1.34669	0.292579	0.320482	-1.12636	0.668632	0.439347	1.39719	0.239374	0.21676
171736_x_at	Steroid hormone receptor family member cnr14 /// locus:sex-1	sex-1 /// WBGene00004786	WBGene00004786	1.07973	0.455698	0.471589	1.16018	0.159478	0.305721	-1.07451	0.619242	0.999571	-1.27501	0.0291563	0.0903525	-1.25888	0.0371778	0.0981518	-1.21101	0.0761965	0.111541	-1.29603	0.0212539	0.0423234
171737_x_at	SeQueSTosome related	sqst-1	WBGene00011737	2.06489	4.00342e-08	4.58226e-06	2.94782	2.23918e-10	9.94307e-08	-1.42759	0.00230526	0.161813	1.63763	4.02827e-06	0.000168399	-1.09582	0.198261	0.258931	1.00898	0.896917	0.510373	1.6284	4.58474e-06	0.000100498
171738_x_at	hypothetical protein	unc-44	WBGene00006780	1.01627	0.836573	0.607554	-1.13978	0.110488	0.24829	1.15832	0.197369	0.879679	1.11622	0.174141	0.279083	-1.1733	0.0562337	0.125561	-1.10986	0.196115	0.212081	-1.00547	0.944353	0.482106
171739_x_at	hypothetical protein /// status:Partially_confirmed	F35A5.1 /// WBGene00018024	WBGene00018024	1.00389	0.935273	0.632731	-1.00413	0.931463	0.675251	1.00804	0.905889	0.999571	1.00489	0.918786	0.633261	-1.18688	0.00265603	0.0192426	-1.12373	0.026408	0.051894	-1.05593	0.266399	0.231644
171740_x_at	Chloride channel protein	clh-1	WBGene00000528	-1.035	0.777436	0.590154	-1.01159	0.924481	0.673771	-1.02314	0.894127	0.999571	1.07398	0.559452	0.514246	-1.41286	0.0117454	0.0478683	-1.53385	0.00299264	0.0106298	-1.22986	0.104982	0.127046
171741_x_at	PERMeable eggshell /// locus:perm-4	perm-4 /// WBGene00016638	WBGene00016638	-1.22143	0.431054	0.460589	-1.47617	0.136738	0.279757	1.20856	0.595697	0.999571	1.07626	0.77015	0.590996	-1.07732	0.767166	0.530318	1.17548	0.522851	0.385761	1.45042	0.153958	0.163271
171742_x_at	SKp1 Related (ubiquitin ligase complex component) /// locus:skr-8	skr-8 /// WBGene00004814	WBGene00004814	-1.1454	0.276308	0.375485	-1.04263	0.732773	0.622727	-1.09857	0.587829	0.999571	-1.01429	0.907418	0.630478	1.187	0.174509	0.240889	1.22864	0.107771	0.14209	1.23414	0.101017	0.1238
171743_x_at	Chondroitin proteoglycan 8	cpg-8	WBGene00019357	1.20836	0.00502402	0.0302529	1.36443	8.4599e-05	0.00129388	-1.12916	0.153718	0.843515	1.0671	0.273234	0.356476	1.19978	0.00644382	0.0328307	1.24474	0.0017877	0.00738191	1.26601	0.000997528	0.00483186
171744_x_at	hypothetical protein /// status:Partially_confirmed	F54D12.4 /// WBGene00018817	WBGene00018817	-1.09575	0.341524	0.414211	-1.09499	0.345076	0.45095	-1.00069	0.995866	0.999808	-1.0229	0.810891	0.603762	1.11873	0.24702	0.291493	1.21068	0.0586481	0.0930302	1.12138	0.237696	0.215834
171745_x_at	PaTched Related family /// locus:ptr-11	ptr-11 /// WBGene00004225	WBGene00004225	-1.37025	0.0703578	0.175663	-1.26826	0.161591	0.307902	-1.08042	0.738819	0.999571	-1.6987	0.00531469	0.0281099	1.35276	0.0812319	0.155733	1.01481	0.928456	0.51922	-1.50069	0.0242967	0.04635
171746_x_at	hypothetical protein	F15G9.1	WBGene00008865	1.02781	0.846197	0.609855	-1.00873	0.950939	0.679991	1.03679	0.856637	0.999571	-1.38301	0.0348851	0.10192	-1.41837	0.0246048	0.0759588	-1.14936	0.332977	0.29729	-1.15547	0.31552	0.257425
171747_x_at	hypothetical protein /// status:Confirmed	F22E5.8 /// WBGene00017707	WBGene00017707	-1.33433	0.0108441	0.051801	-1.48096	0.00132338	0.01107	1.10989	0.465426	0.993883	-1.08151	0.438415	0.457267	-1.07314	0.484268	0.420563	-1.34288	0.00953463	0.0244542	-1.26329	0.0321332	0.0561651
171748_x_at	Actin-depolymerizing factor 1, isoforms a/b	unc-60	WBGene00006794	1.07203	0.091023	0.204375	1.07195	0.0913329	0.221978	1.00007	0.998933	0.999808	1.02666	0.503621	0.488919	1.14284	0.00365029	0.0232006	1.05294	0.199706	0.214645	-1.03432	0.393464	0.294511
171749_x_at	hypothetical protein /// status:Confirmed	W05H7.1 /// WBGene00021044	WBGene00021044	1.12279	0.368175	0.427554	1.06429	0.624647	0.585036	1.05497	0.765754	0.999571	-1.06541	0.618848	0.539384	-1.01882	0.883148	0.563739	-1.04663	0.719872	0.456492	-1.05127	0.694144	0.408746
171750_x_at	PhosphatidylInositol Transfer Protein family /// locus:pitp-1	pitp-1 /// WBGene00010813	WBGene00010813	-1.50072	0.00126015	0.0108921	-1.31646	0.0164587	0.0728581	-1.13997	0.374259	0.972786	-1.12669	0.256952	0.344931	-1.61267	0.000319379	0.00473615	-1.41504	0.00398565	0.0130641	-1.46522	0.00200983	0.00793267
171751_x_at	ENhancer of Uncoordination	enu-3.2	WBGene00008003	-1.04713	0.517537	0.497067	-1.08386	0.265095	0.397067	1.03508	0.730499	0.999571	-1.15133	0.0616365	0.148939	1.04055	0.575747	0.460629	-1.02087	0.770236	0.472611	-1.04349	0.549249	0.358692
171752_x_at	hypothetical protein	C18C4.5	WBGene00015966	-1.0436	0.783992	0.592229	-1.00411	0.978938	0.686539	-1.03933	0.860817	0.999571	-1.34111	0.0752442	0.16893	-1.29748	0.110258	0.185622	-1.19831	0.255933	0.252527	-1.38624	0.0506045	0.0771109
171753_x_at	Eukaryotic translation initiation factor 2-alpha kinase pek-1 /// locus:pek-1	pek-1 /// WBGene00003970	WBGene00003970	3.40882	4.55344e-09	1.01077e-06	2.64093	8.80154e-08	6.74388e-06	1.29076	0.0829279	0.723218	1.62295	0.00019079	0.00264589	-1.25239	0.0353787	0.0952551	1.30761	0.0148949	0.0339885	1.22464	0.0546574	0.0811629
171754_x_at	status:Confirmed /// hypothetical protein	WBGene00012443 /// Y15E3A.4	WBGene00012443	1.04896	0.537964	0.504006	1.15994	0.070212	0.189382	-1.1058	0.363419	0.968808	1.4609	0.000191876	0.00265122	-1.5095	8.71603e-05	0.00190721	-1.31964	0.00255328	0.00949547	-1.17278	0.0537859	0.0802937
171755_x_at	HP1 Like (heterochromatin protein)	hpl-2	WBGene00001996	-1.12751	0.155871	0.279136	-1.35136	0.00209865	0.0159318	1.19853	0.131844	0.8114	-1.03489	0.67471	0.559678	-1.02144	0.794756	0.538844	1.05765	0.495146	0.375	-1.01774	0.829217	0.450562
171756_x_at	COLlagen /// COLlagen /// locus:col-92 /// locus:col-94	col-92 /// col-94 /// WBGene00000667 /// WBGene00000669	WBGene00000667 /// WBGene00000669	1.03723	0.721547	0.571785	-1.19562	0.0972098	0.230083	1.24013	0.152268	0.841283	1.01413	0.890992	0.625932	-1.18436	0.114457	0.189374	-1.08677	0.421625	0.34245	1.04811	0.647378	0.393039
171757_x_at	HP1 Like (heterochromatin protein)	hpl-2	WBGene00001996	-1.12301	0.0708811	0.176387	-1.21342	0.0057044	0.0336723	1.08051	0.37186	0.971592	-1.05689	0.366996	0.418061	-1.03664	0.553948	0.451241	1.06255	0.324006	0.29224	1.00622	0.918237	0.475457
171758_x_at	hypothetical protein	F49E2.5	WBGene00009888	-1.06354	0.761115	0.585071	-1.06698	0.74905	0.627592	1.00323	0.990995	0.999571	-1.05498	0.791602	0.5983	-1.71054	0.0172082	0.0608895	-1.28276	0.230675	0.236184	-1.32345	0.180286	0.181242
171759_x_at	hypothetical protein /// Yeast Chl2p like	K08F4.1 /// WBGene00010676	WBGene00010676	1.01166	0.907602	0.625212	-1.06346	0.540691	0.55026	1.07586	0.606451	0.999571	1.0435	0.670923	0.558105	1.03267	0.748052	0.524792	1.08815	0.403733	0.333965	-1.01529	0.879313	0.464714
171760_x_at	DEAD boX helicase homolog	ddx-15	WBGene00018967	-1.22345	0.00486255	0.0295356	-1.35639	0.000177976	0.00236556	1.10867	0.247078	0.919601	-1.13398	0.0561518	0.1399	-1.04551	0.473278	0.415624	-1.04091	0.517449	0.383852	-1.16089	0.026955	0.0498139
171761_x_at	Probable splicing factor, arginine/serine-rich 5	rsp-5	WBGene00004702	-1.19315	0.00612267	0.034567	-1.21654	0.00302614	0.0213452	1.0196	0.805765	0.999571	-1.06957	0.239761	0.331277	1.09021	0.137203	0.209886	1.05513	0.343924	0.303192	1.05664	0.331618	0.265237
171762_x_at	status:Partially_confirmed /// hypothetical protein	WBGene00012678 /// Y39B6A.16	WBGene00012678	1.02638	0.735899	0.576578	-1.09858	0.234475	0.373654	1.12756	0.280797	0.93943	1.05366	0.501024	0.487768	1.1417	0.101776	0.17725	1.19739	0.032038	0.0599132	1.19056	0.0369987	0.0619949
171763_x_at	hypothetical protein	Y119D3B.13	---	-1.05652	0.658622	0.55098	-1.37659	0.0200161	0.0834982	1.30295	0.146747	0.836731	-1.16853	0.221786	0.318437	-1.0449	0.723788	0.516095	-1.08006	0.537378	0.391009	1.05112	0.688469	0.407038
171764_x_at	Chloride channel protein	clh-1	WBGene00000528	1.06266	0.640404	0.545227	1.2191	0.141916	0.28582	-1.14722	0.458154	0.993874	1.18261	0.208779	0.308729	-1.29078	0.0646656	0.136091	-1.4915	0.00722295	0.0199948	-1.08482	0.532776	0.352249
171765_x_at	Kinase suppressor of Ras B	ksr-2	WBGene00002240	1.15005	0.388589	0.439049	1.04191	0.797677	0.640419	1.1038	0.663509	0.999571	1.10245	0.544724	0.508346	1.09228	0.583153	0.4636	1.52953	0.0170963	0.0378113	1.12184	0.476376	0.329894
171766_x_at	hypothetical protein	hpo-34	WBGene00009259	-2.0071	2.3632e-05	0.00053816	-2.00072	2.47917e-05	0.000482583	-1.00319	0.984339	0.999571	-1.09195	0.447685	0.46183	-1.22574	0.0921749	0.167577	-1.04057	0.729187	0.459878	1.02496	0.829849	0.450752
171767_x_at	26S ribosomal RNA	rrn-3.1	---	1.52481	0.099177	0.214974	1.58293	0.0751107	0.19755	-1.03812	0.913401	0.999571	1.2015	0.454977	0.465669	-1.07971	0.752903	0.526323	-1.09512	0.709378	0.453055	1.03417	0.890141	0.467551
171768_x_at	Cuticle collagen 10 /// COLlagen /// locus:col-10 /// locus:col-144	col-10 /// col-144 /// WBGene00000599 /// WBGene00000717	WBGene00000599 /// WBGene00000717	1.09606	0.478	0.480863	-1.16568	0.24319	0.380053	1.27766	0.19011	0.875059	1.04699	0.720585	0.574698	-1.24576	0.102606	0.178015	-1.09908	0.465147	0.362331	1.03469	0.790325	0.438878
171769_x_at	hypothetical protein /// status:Confirmed	F23F12.12 /// WBGene00017756	WBGene00017756	1.83611	0.00520438	0.0310076	4.44552	1.15802e-06	4.50669e-05	-2.42116	0.00430127	0.223371	-6.06697	1.18791e-07	1.14259e-05	3.03589	3.0333e-05	0.000901621	1.42001	0.0771702	0.112627	-7.10277	4.18463e-08	2.40211e-06
171770_x_at	COLlagen /// locus:col-93	col-93 /// WBGene00000668	WBGene00000668	1.0646	0.407571	0.449016	-1.14174	0.0921382	0.223147	1.2155	0.0807649	0.718698	1.04241	0.58	0.523189	-1.11196	0.169788	0.236886	-1.03534	0.643007	0.431202	1.06225	0.423949	0.307924
171771_x_at	Probable Golgi transport protein 1 /// status:Confirmed	F41C3.4 /// WBGene00018270	WBGene00018270	-1.08461	0.517839	0.49712	1.06978	0.590325	0.570782	-1.1603	0.40496	0.980867	-1.05457	0.670922	0.558105	-1.02455	0.845841	0.553888	-1.02412	0.848426	0.496401	-1.14696	0.281578	0.240282
171772_x_at	ASH histone methyltransferase complex subunit (Drosophila absent, small or homeotic discs)	ash-2	WBGene00012458	1.00371	0.968644	0.640508	-1.18434	0.0885075	0.217853	1.18873	0.207099	0.885351	-1.02205	0.816889	0.605952	1.19683	0.0722481	0.145777	1.19709	0.0719457	0.107205	1.21953	0.0497503	0.0762468
171773_x_at	14-3-3-like protein 2	ftt-2	WBGene00001502	1.24	0.00580636	0.0332814	1.0907	0.210625	0.354004	1.13688	0.192027	0.875619	1.0594	0.397907	0.435632	-1.06856	0.333308	0.34357	-1.04146	0.549108	0.396038	-1.05634	0.421444	0.306939
171774_x_at	---	---	---	1.13968	0.251658	0.358131	1.03333	0.768708	0.632422	1.10292	0.536619	0.999571	-1.02057	0.854935	0.616577	1.02562	0.820414	0.546318	1.02911	0.796782	0.481121	1.09379	0.426042	0.308864
171775_x_at	status:Confirmed /// hypothetical protein	WBGene00014006 /// ZK596.1	WBGene00014006	1.07264	0.620249	0.537411	1.04156	0.772869	0.633544	1.02983	0.882739	0.999571	1.26576	0.110662	0.214902	1.40947	0.0264654	0.0792977	1.07339	0.616789	0.421957	1.08644	0.558707	0.36191
171776_x_at	Chondroitin proteoglycan 1	cpg-1	WBGene00000465	-1.25579	0.244551	0.353407	-1.49591	0.049705	0.151922	1.19121	0.52004	0.999571	1.43488	0.0746815	0.168109	2.00991	0.00227058	0.0174288	2.28784	0.000588753	0.00339826	2.12373	0.00127289	0.0057558
171777_x_at	ALS/FTD Associated gene homolog	alfa-1	WBGene00017547	-1.00484	0.963888	0.639523	1.11682	0.309152	0.428357	-1.12222	0.449054	0.991785	-1.33918	0.0144708	0.0557557	-1.14897	0.205944	0.263918	1.01673	0.876309	0.504735	-1.06051	0.583573	0.371168
171778_x_at	hypothetical protein	Y39G8B.1	WBGene00012722	1.00106	0.995127	0.646108	-1.41339	0.0625711	0.176382	1.4149	0.17323	0.860459	-1.16992	0.374314	0.422067	-1.17654	0.357871	0.357391	-1.32565	0.121502	0.154104	-1.41629	0.0612144	0.0878316
171779_x_at	IG(immunoglobulin) and LRR(Leucine Rich Repeat) domains /// status:Partially_confirmed	iglr-3 /// WBGene00021353	WBGene00021353	1.04269	0.545947	0.507423	-1.08954	0.224947	0.366298	1.13605	0.203084	0.884129	1.01207	0.861518	0.618596	1.04127	0.558966	0.453276	1.11531	0.128483	0.159615	1.03692	0.599856	0.377408
171780_x_at	2-oxoisovalerate dehydrogenase subunit alpha, mitochondrial	Y39E4A.3	WBGene00012713	-1.14239	0.159272	0.282362	-1.12299	0.21616	0.359174	-1.01728	0.894298	0.999571	-1.00984	0.914455	0.632457	-1.11213	0.255048	0.296834	-1.18308	0.0814438	0.116829	-1.27	0.0183282	0.0381562
171781_x_at	OLA (Obg-Like ATPase) homolog	ola-1	WBGene00012344	-1.0301	0.766593	0.58688	-1.0327	0.747437	0.627412	1.00253	0.985715	0.999571	-1.07822	0.454849	0.465669	-1.17845	0.115932	0.190856	-1.1887	0.0994744	0.134637	-1.37259	0.00601864	0.0172896
171782_x_at	Cysteine synthase 1 /// locus:cysl-1	cysl-1 /// WBGene00007653	WBGene00007653	1.29755	0.000243304	0.0032317	1.04464	0.427009	0.496817	1.24211	0.0123024	0.373729	1.62625	2.92599e-07	2.38489e-05	2.22783	5.06001e-10	1.78902e-07	3.08369	5.20782e-12	1.807e-09	1.8201	2.20603e-08	1.39879e-06
171783_x_at	Ubiquitin-conjugating enzyme E2 1 /// locus:ubc-1	ubc-1 /// WBGene00006701	WBGene00006701	-1.0993	0.251804	0.358201	1.18418	0.0509752	0.154355	-1.30177	0.0336737	0.55246	-1.05051	0.543879	0.507942	-1.0642	0.445163	0.402304	-1.13641	0.128727	0.159852	-1.10315	0.235541	0.21471
171784_x_at	Peptidyl-prolyl cis-trans isomerase 7 /// locus:cyn-7	cyn-7 /// WBGene00000883	WBGene00000883	-1.0436	0.672685	0.555515	-1.06874	0.512455	0.539037	1.02409	0.867331	0.999571	-1.10463	0.331453	0.396465	1.03863	0.707325	0.510317	-1.04293	0.677346	0.442622	-1.02652	0.795157	0.440127
171785_x_at	Eukaryotic translation initiation factor 5	C37C3.2	WBGene00016496	1.13513	0.169019	0.292148	1.32363	0.006318	0.0362405	-1.16606	0.234291	0.907057	-1.03182	0.72537	0.576304	-1.0486	0.595688	0.468285	-1.16887	0.0958757	0.131075	-1.15124	0.129373	0.145751
171786_x_at	60S ribosomal protein L35a /// locus:rpl-33	rpl-33 /// WBGene00004447	WBGene00004447	-1.0072	0.776701	0.589879	-1.03591	0.176956	0.322515	1.02851	0.436539	0.990138	-1.03799	0.155175	0.262558	-1.03979	0.138182	0.210654	-1.06122	0.0311927	0.0587305	-1.03189	0.226551	0.209451
171787_x_at	Stomatin-4 /// locus:sto-4	sto-4 /// WBGene00006066	WBGene00006066	1.00763	0.858562	0.61287	1.01467	0.733122	0.622922	-1.00699	0.90804	0.999571	1.01338	0.755552	0.586602	-1.10543	0.0311743	0.0880092	-1.09823	0.0419453	0.0730193	-1.06424	0.159035	0.166967
171788_x_at	alpha-CaTuliN (catenin/vinculin related)	ctn-1	WBGene00000832	1.28369	0.0351608	0.113941	1.09107	0.429377	0.497936	1.17654	0.301253	0.948623	1.13349	0.261553	0.347912	1.00988	0.928178	0.575307	1.12513	0.289546	0.272456	1.01519	0.890092	0.467548
171789_x_at	Elongation factor 1-alpha /// Elongation factor 1-alpha /// locus:eef-1A.1	eef-1A.1 /// eef-1A.2 /// WBGene00001168	WBGene00001168	1.08629	0.134556	0.25575	-1.00245	0.963275	0.683248	1.08895	0.266951	0.934163	1.00249	0.962603	0.643704	1.05428	0.327643	0.340922	1.03953	0.469287	0.364162	-1.04885	0.375569	0.286408
171790_x_at	F-box C protein /// locus:fbxc-51	fbxc-51 /// WBGene00021576	WBGene00021576	1.07445	0.277762	0.37624	-1.07475	0.275955	0.404753	1.15476	0.131877	0.8114	-1.08803	0.205788	0.306469	1.04501	0.500004	0.427117	1.05046	0.451679	0.356017	1.12904	0.0770228	0.103365
171791_at	Low-density lipoprotein receptor-related protein /// locus:lrp-1	lrp-1 /// WBGene00003071	WBGene00003071	1.38427	0.112828	0.231828	1.2528	0.260546	0.393193	1.10494	0.719023	0.999571	1.15445	0.467307	0.472329	1.16725	0.434513	0.396887	1.13298	0.526501	0.386903	1.04414	0.825452	0.449654
171792_x_at	Troponin I 3 /// locus:tni-3	tni-3 /// WBGene00006585	WBGene00006585	-1.06479	0.261578	0.36533	-1.07561	0.195832	0.340893	1.01017	0.895868	0.999571	-1.19946	0.0044069	0.0244943	-1.53644	1.363e-06	9.74056e-05	-1.78441	3.60769e-08	2.25838e-06	-1.8948	1.03008e-08	7.55603e-07
171793_x_at	Tubulin beta-1 chain /// locus:mec-7	mec-7 /// WBGene00003171	WBGene00003171	1.00152	0.980187	0.6431	-1.02463	0.690801	0.610025	1.02619	0.764823	0.999571	1.03398	0.585902	0.525444	-1.08677	0.18663	0.250492	-1.17564	0.0172452	0.0380233	-1.21798	0.00535898	0.0160087
171794_x_at	Zinc Finger Protein	zfp-3	WBGene00021047	1.21356	0.007754	0.0407905	1.00662	0.917146	0.672088	1.20558	0.0522876	0.635513	-1.00125	0.98428	0.648871	1.00504	0.936822	0.577812	1.0147	0.818297	0.488157	1.10809	0.121916	0.140207
171795_x_at	hypothetical protein /// status:Confirmed	R12E2.14 /// WBGene00020039	WBGene00020039	1.0711	0.190931	0.309467	1.15203	0.0133141	0.0622895	-1.07556	0.320157	0.954364	-1.40779	8.01138e-06	0.000279488	-1.10895	0.0575023	0.127171	-1.04436	0.399729	0.332009	-1.14811	0.0152293	0.0335864
171796_x_at	hypothetical protein /// status:Confirmed	C02E7.6 /// WBGene00015339	WBGene00015339	1.07118	0.581867	0.522295	-1.03869	0.760239	0.629937	1.11262	0.54608	0.999571	-1.26134	0.0777505	0.172354	1.04745	0.709592	0.510965	1.11523	0.386371	0.325831	-1.2419	0.0974538	0.120788
171797_x_at	60S ribosomal protein L10a	rpl-1	WBGene00004412	1.01325	0.658555	0.55098	1.0033	0.911647	0.6709	1.00992	0.814298	0.999571	-1.00648	0.827751	0.608985	1.00132	0.964466	0.585535	-1.02211	0.465516	0.362556	-1.01391	0.642768	0.391773
171798_x_at	60S ribosomal protein L18 /// locus:rpl-18	rpl-18 /// WBGene00004430	WBGene00004430	1.02752	0.244544	0.353407	1.0321	0.179275	0.324665	-1.00446	0.890094	0.999571	1.00618	0.78684	0.59688	1.00313	0.8907	0.56588	1.00723	0.751941	0.466811	-1.01948	0.402436	0.298519
171799_x_at	hypothetical protein /// status:Confirmed	F36A2.7 /// WBGene00009454	WBGene00009454	-1.05802	0.196639	0.313995	1.05434	0.224063	0.365514	-1.11551	0.0842959	0.724982	1.00327	0.938562	0.638532	1.00451	0.915384	0.572081	-1.01194	0.779559	0.475623	-1.07299	0.112482	0.13315
171800_x_at	60S ribosomal protein L19 /// locus:rpl-19	rpl-19 /// WBGene00004431	WBGene00004431	1.02904	0.310416	0.396952	-1.02625	0.356911	0.458557	1.05605	0.178108	0.861692	-1.02878	0.314555	0.385474	-1.00504	0.856023	0.55674	-1.01742	0.535832	0.390396	-1.059	0.0535893	0.0801067
171801_s_at	hypothetical protein /// status:Partially_confirmed	W03G11.4 /// WBGene00012226	WBGene00012226	1.04489	0.622562	0.538523	-1.06815	0.46234	0.515423	1.1161	0.388357	0.976395	-1.06014	0.514143	0.493507	-1.25953	0.0192233	0.0652033	-1.25585	0.0205243	0.0431456	-1.25456	0.0210015	0.0420223
171802_s_at	Phosphoinositide 3-kinase family, accessory domain (PIK domain) ; Phosphatidylinositol 3- and 4-kinases /// hypothetical protein	WBGene00013557 /// Y75B8A.24	WBGene00013557	-1.16563	0.00852589	0.0436749	-1.12015	0.0400294	0.132422	-1.0406	0.583429	0.999571	1.01012	0.843646	0.613192	1.0246	0.63532	0.484048	1.05471	0.305957	0.281764	-1.14255	0.0187259	0.0388068
171803_x_at	Histone-lysine N-methyltransferase met-2 /// locus:met-2	met-2 /// WBGene00019883	WBGene00019883	-1.13272	0.0971482	0.212526	-1.09892	0.199791	0.344461	-1.03076	0.764424	0.999571	-1.03738	0.608777	0.534999	1.06667	0.372756	0.365341	1.13098	0.100933	0.135727	1.17407	0.0381108	0.0634229
171804_x_at	status:Confirmed /// hypothetical protein	WBGene00021248 /// Y22D7AL.10	WBGene00021248	1.07564	0.235528	0.346555	1.00769	0.898298	0.668005	1.06743	0.44585	0.990756	1.07186	0.257767	0.34551	-1.01219	0.839783	0.552406	1.0001	0.998688	0.536484	-1.09493	0.145428	0.15718
171805_x_at	Histone H1.3 /// locus:hil-3	hil-3 /// WBGene00001854	WBGene00001854	1.03489	0.81318	0.601184	-1.02701	0.85426	0.656962	1.06284	0.766647	0.999571	1.02091	0.886566	0.624607	1.28595	0.0992094	0.17506	1.16608	0.298908	0.277608	1.12495	0.42229	0.307334
171806_x_at	Probable splicing factor, arginine/serine-rich 1	rsp-1	WBGene00004698	-1.24067	0.00446308	0.0277797	-1.23277	0.00544824	0.032649	-1.00641	0.944492	0.999571	-1.16431	0.0316846	0.0956173	-1.04915	0.464113	0.411183	-1.15803	0.0372438	0.067017	-1.151	0.044594	0.070845
171807_x_at	hypothetical protein /// status:Confirmed	C02E7.7 /// WBGene00015340	WBGene00015340	1.09428	0.469432	0.477645	-1.15963	0.241791	0.379076	1.26896	0.186221	0.871113	-1.34786	0.0273173	0.0864317	1.18858	0.175847	0.241981	1.26884	0.0695759	0.104844	-1.12898	0.333739	0.266345
171808_x_at	hypothetical protein	F11C1.5	WBGene00008694	1.07242	0.344435	0.416011	1.22886	0.01201	0.0582277	-1.14588	0.199201	0.880522	-1.31329	0.00189703	0.0136558	-1.33981	0.0010948	0.0108554	-1.28783	0.00326355	0.0112948	-1.45647	0.000120096	0.00107226
171809_s_at	FACT complex subunit spt-16 /// transcritpion factor	F55A3.3 /// WBGene00018849	WBGene00018849	-1.04841	0.432896	0.461126	-1.12018	0.0730207	0.194342	1.06845	0.437297	0.990138	-1.04754	0.440869	0.458451	1.07804	0.220159	0.274133	1.10666	0.105443	0.139918	1.12559	0.0628705	0.0895665
171810_x_at	NCAM (neural cell adhesion molecule) homolog	ncam-1	WBGene00017184	1.15287	0.31408	0.399244	1.08846	0.543803	0.551165	1.05918	0.769778	0.999571	2.27046	3.1506e-05	0.000784036	-1.07376	0.609563	0.473718	-1.00281	0.983838	0.533449	1.32425	0.0583344	0.0848492
171811_s_at	hypothetical protein /// hypothetical protein /// status:Confirmed /// status:Confirmed	K01D12.15 /// K01D12.7 /// WBGene00010466 /// WBGene00010474	WBGene00010466 /// WBGene00010474	-1.21691	0.0713711	0.177076	-1.29511	0.0222427	0.0896292	1.06426	0.668315	0.999571	-1.35559	0.0091187	0.0408018	-1.06289	0.55414	0.451296	-1.24368	0.0479593	0.0802797	-1.18363	0.116051	0.1358
171812_x_at	O-GlcNAc selective N-Acetyl-beta-D-glucosaminidase (O-GlcNAcase)	oga-1	WBGene00020596	-1.07844	0.245563	0.354066	-1.00567	0.928964	0.674903	-1.07236	0.441097	0.990756	-1.22073	0.00640555	0.0320646	-1.20252	0.0103383	0.0442131	-1.17383	0.0221308	0.0455911	-1.23106	0.00489412	0.0150174
171813_x_at	Electron transfer flavoprotein-ubiquinone oxidoreductase, mitochondrial /// locus:let-721	let-721 /// WBGene00002855	WBGene00002855	1.03037	0.69211	0.561487	-1.01549	0.838467	0.653031	1.04633	0.671803	0.999571	1.10295	0.206658	0.307006	1.15172	0.0769802	0.151251	1.08089	0.310958	0.284682	1.05909	0.450767	0.319502
171814_x_at	Tubulin alpha-2 chain /// locus:tba-2	tba-2 /// WBGene00006529	WBGene00006529	1.01759	0.811607	0.600594	-1.05512	0.467155	0.517975	1.07368	0.49522	0.999571	-1.03206	0.666968	0.556724	1.05785	0.446445	0.40284	1.05014	0.50667	0.379658	-1.0522	0.490062	0.335757
171815_x_at	Peptide transporter family 2 /// locus:pept-2	pept-2 /// WBGene00003876	WBGene00003876	1.0017	0.988372	0.645045	1.09131	0.457546	0.51319	-1.08946	0.604589	0.999571	-1.11034	0.375582	0.422797	-1.21785	0.106831	0.181983	-1.3522	0.0194665	0.0415767	-1.1139	0.361558	0.279503
171816_x_at	hypothetical protein /// locus:moma-1	moma-1 /// WBGene00019333	WBGene00019333	-1.02285	0.791399	0.594838	-1.04002	0.646812	0.593941	1.01679	0.890293	0.999571	1.01702	0.843295	0.613088	-1.08217	0.362018	0.359617	-1.06817	0.444492	0.352677	1.00713	0.933671	0.479732
171817_x_at	status:Confirmed /// hypothetical protein	WBGene00021427 /// Y38F2AR.9	WBGene00021427	-1.45529	6.96227e-06	0.000210314	-1.6509	2.39458e-07	1.39661e-05	1.13441	0.121707	0.797828	-1.21848	0.00262159	0.0169381	-1.14358	0.0265359	0.0793926	-1.16767	0.0125062	0.0298725	-1.36948	4.53122e-05	0.000518802
171818_x_at	hypothetical protein /// Forkhead-associated (FHA) domain	C01G6.5 /// WBGene00007227	WBGene00007227	1.0939	0.176569	0.297923	1.09384	0.176843	0.322515	1.00006	0.999467	0.999808	1.11514	0.105933	0.209469	1.18325	0.0183605	0.0632964	1.09466	0.173482	0.195939	1.2871	0.00131001	0.00587629
171819_x_at	Splicing factor 3B subunit 4 /// locus:sap-49	sap-49 /// WBGene00004723	WBGene00004723	1.06867	0.0822426	0.192509	-1.09112	0.0276186	0.103056	1.16604	0.0084505	0.310416	-1.02735	0.459502	0.468226	1.03082	0.406667	0.382818	1.03788	0.312406	0.285537	1.00208	0.954091	0.48422
171820_x_at	Fructose-bisphosphate aldolase 1 /// locus:aldo-1	aldo-1 /// WBGene00011474	WBGene00011474	1.32108	6.63344e-05	0.00115972	1.10296	0.0691743	0.187391	1.19776	0.0225498	0.485895	1.89219	4.03177e-09	7.93289e-07	1.58898	2.27432e-07	2.61163e-05	1.67513	6.00694e-08	3.42486e-06	1.49504	1.22468e-06	3.70855e-05
171821_x_at	hypothetical protein	madd-3	WBGene00006517	-1.13963	0.00150285	0.0124324	-1.14315	0.00125279	0.0105906	1.00309	0.948646	0.999571	1.08039	0.0355364	0.103332	-1.04375	0.218483	0.272931	-1.04608	0.196742	0.212456	1.00386	0.909468	0.472879
171822_x_at	Glyceraldehyde-3-phosphate dehydrogenase 1 /// Glyceraldehyde-3-phosphate dehydrogenase 4 /// locus:gpd-1 /// locus:gpd-4	gpd-1 /// gpd-4 /// WBGene00001683 /// WBGene00001686	WBGene00001683 /// WBGene00001686	-1.15299	0.218527	0.333358	-1.0391	0.733654	0.62321	-1.1096	0.516542	0.999571	1.18882	0.139841	0.246728	1.42379	0.0064536	0.0328556	1.50952	0.00225588	0.00868059	1.49789	0.00259105	0.00953121
171823_x_at	hypothetical protein /// status:Confirmed	W03F9.10 /// WBGene00021004	WBGene00021004	1.10093	0.27594	0.375202	-1.01489	0.864123	0.659924	1.11732	0.370669	0.97076	-1.04365	0.622231	0.540768	1.09525	0.301515	0.325744	1.09676	0.294546	0.275198	-1.01602	0.854017	0.457667
171824_x_at	Ferritin /// locus:ftn-2	ftn-2 /// WBGene00001501	WBGene00001501	-1.84845	0.000227607	0.00308189	-1.13868	0.316366	0.432979	-1.62332	0.0159228	0.423329	-1.20856	0.15186	0.258872	1.09228	0.491611	0.423665	1.78338	0.000390479	0.0025413	-1.19339	0.179036	0.180389
171825_at	Probable glycerol kinase	R11F4.1	---	1.057	0.578937	0.521254	-1.05404	0.598139	0.574111	1.11412	0.446617	0.990756	-1.03665	0.717736	0.573947	1.02604	0.796048	0.539192	1.014	0.88872	0.507898	1.22153	0.0595021	0.0860236
171826_x_at	Actin-depolymerizing factor 1, isoforms a/b	unc-60	WBGene00006794	-1.0587	0.321748	0.403486	1.06491	0.276449	0.405106	-1.12742	0.149	0.838651	-1.0354	0.541111	0.506576	1.0936	0.129465	0.20332	1.07407	0.219096	0.228332	1.16202	0.0171251	0.0363975
171827_x_at	Conserved Cysteine/Glycine domain protein /// locus:ccg-1	ccg-1 /// WBGene00000370	WBGene00000370	1.23482	0.00236762	0.0175543	1.40605	3.36103e-05	0.000620254	-1.13867	0.129339	0.811172	1.13759	0.0400816	0.112193	-1.08018	0.197292	0.25833	-1.14439	0.0328618	0.0610504	1.02077	0.723578	0.418532
171828_x_at	PeriLIpiN homolog	plin-1	WBGene00007024	-1.15913	0.0559453	0.152401	1.58969	1.30764e-05	0.00029116	-1.84266	2.74354e-05	0.00912834	1.09459	0.222855	0.319458	1.33402	0.00115301	0.0112011	1.37149	0.000540579	0.00319616	1.14379	0.078767	0.104782
171829_x_at	Fructose-1,6-BiPhosphatase /// locus:fbp-1	fbp-1 /// WBGene00001404	WBGene00001404	1.24271	0.00237403	0.0175662	-1.01926	0.750111	0.627937	1.26664	0.0129394	0.383688	1.15804	0.0255238	0.0823285	1.23347	0.00305482	0.020802	1.20257	0.00721263	0.0199753	1.04641	0.452581	0.320143
171830_x_at	hypothetical protein	Y48E1B.3	WBGene00013002	1.02695	0.697457	0.563921	-1.05415	0.444341	0.505642	1.08256	0.41655	0.983779	1.12265	0.106211	0.209751	-1.05188	0.462844	0.410729	-1.01075	0.875518	0.504463	-1.05305	0.45326	0.320381
171831_x_at	status:Confirmed /// hypothetical protein	WBGene00021883 /// Y54G2A.18	WBGene00021883	1.52635	2.3684e-05	0.00053816	1.81559	4.91964e-07	2.41817e-05	-1.1895	0.0942567	0.745128	1.12366	0.110147	0.214296	1.09078	0.224392	0.276768	1.11634	0.129696	0.160667	1.07666	0.298162	0.248612
171832_s_at	Malic enzyme /// locus:men-1	men-1 /// WBGene00012983	WBGene00012983	1.01503	0.846606	0.610011	-1.04232	0.592693	0.571573	1.05799	0.606816	0.999571	-1.09971	0.229898	0.324694	-1.07586	0.350527	0.353568	-1.23859	0.0134664	0.0315286	-1.45826	0.000200837	0.00153335
171833_x_at	hypothetical protein /// status:Confirmed	C01G6.3 /// WBGene00007225	WBGene00007225	-1.10726	0.531313	0.501866	-1.23505	0.20477	0.348586	1.11541	0.634079	0.999571	1.37874	0.0625523	0.150437	1.31502	0.106467	0.181734	2.07971	0.000402272	0.00259029	1.84156	0.00177814	0.00727804
171834_x_at	status:Partially_confirmed /// hypothetical protein	WBGene00022501 /// ZC8.6	WBGene00022501	1.05309	0.442461	0.465086	1.16749	0.0329257	0.116227	-1.10863	0.283921	0.939673	-1.09619	0.182295	0.286335	-1.04772	0.487955	0.422058	-1.00283	0.966153	0.528936	-1.04816	0.484149	0.333293
171835_x_at	Probable splicing factor, arginine/serine-rich 2 /// locus:rsp-2	rsp-2 /// WBGene00004699	WBGene00004699	-1.24636	0.00258528	0.018585	-1.14214	0.0444757	0.141644	-1.09124	0.322536	0.955549	-1.03125	0.61727	0.538686	1.02193	0.724036	0.516165	1.03316	0.596442	0.414232	-1.04568	0.47043	0.327424
171836_x_at	hypothetical protein /// status:Confirmed	R04F11.2 /// WBGene00011015	WBGene00011015	1.07671	0.249448	0.356826	1.00407	0.948332	0.679535	1.07235	0.435387	0.990009	1.01432	0.820553	0.606935	1.04584	0.478149	0.417717	1.02533	0.690335	0.446605	-1.07793	0.242583	0.218656
171837_x_at	Probable NADH dehydrogenase [ubiquinone] iron-sulfur protein 7, mitochondrial /// locus:nduf-7	nduf-7 /// WBGene00012376	WBGene00012376	1.05884	0.453308	0.470512	1.03361	0.662364	0.599075	1.0244	0.821402	0.999571	1.07679	0.335104	0.398929	-1.10546	0.197557	0.258484	-1.06805	0.38941	0.327204	-1.09544	0.238974	0.216573
171838_x_at	Phosphatidylinositol 3-kinase age-1 /// locus:age-1	age-1 /// WBGene00000090	WBGene00000090	1.052	0.541551	0.505775	1.09924	0.262334	0.394848	-1.04491	0.707186	0.999571	1.12595	0.165211	0.271578	1.20168	0.0397008	0.10232	1.28439	0.0080002	0.02149	1.28788	0.00748478	0.0201639
171839_x_at	locus:ztf-3 /// Zinc finger putative Transcription Factor family	WBGene00016905 /// ztf-3	WBGene00016905	1.0118	0.860091	0.613294	-1.01514	0.821359	0.647532	1.02712	0.776337	0.999571	-1.07005	0.317523	0.387854	1.00127	0.984809	0.58958	-1.09628	0.181165	0.201805	-1.03704	0.586457	0.37209
171840_x_at	Intermediate Filament, C	ifc-2	WBGene00002056	-1.20576	0.00170764	0.0136767	-1.23587	0.00063165	0.00634587	1.02498	0.723784	0.999571	1.05242	0.308848	0.382001	-1.25569	0.000337203	0.00489799	-1.07373	0.163579	0.188584	1.04466	0.381773	0.289391
171841_x_at	Helix-loop-helix protein 11	hlh-11	WBGene00001955	1.63406	3.99278e-05	0.000789434	1.56291	0.000102731	0.00151487	1.04552	0.71181	0.999571	1.55166	0.000120199	0.00193854	-1.148	0.120552	0.194861	1.0597	0.498747	0.376462	1.06285	0.477373	0.330269
171842_x_at	Apoptosis-linked gene 2-interacting protein X 1	alx-1	WBGene00007010	1.49952	3.46714e-10	1.58823e-07	1.63507	2.59497e-11	3.12012e-08	-1.09039	0.0351373	0.561059	1.06263	0.0362937	0.10475	-1.02273	0.406192	0.382634	1.13281	0.00030898	0.00215156	1.10379	0.00209714	0.00820375
171843_x_at	Nuclear Pore complex Protein /// locus:npp-12	npp-12 /// WBGene00003798	WBGene00003798	-1.31979	0.00463565	0.0285359	-1.03266	0.70272	0.613498	-1.27805	0.0540276	0.639749	-1.0136	0.872237	0.621054	-1.01031	0.902826	0.569444	-1.07588	0.390219	0.327499	-1.20548	0.0398695	0.0654183
171844_x_at	status:Confirmed /// hypothetical protein	WBGene00022376 /// Y94H6A.3	WBGene00022376	1.21011	0.00254151	0.0184472	-1.03703	0.495954	0.531515	1.25492	0.00804082	0.302241	1.08583	0.135727	0.242333	1.0697	0.216143	0.271443	1.20029	0.0034675	0.011822	1.11732	0.0511458	0.0776539
171845_x_at	---	---	---	-1.09296	0.124303	0.244315	-1.0045	0.935374	0.675938	-1.08807	0.290806	0.943755	-1.07325	0.214501	0.312939	-1.10885	0.0781402	0.152399	-1.09719	0.110068	0.144055	-1.12154	0.0533404	0.0799049
171846_x_at	GCN (yeast General Control Nondrepressible) homolog /// locus:gcn-1	gcn-1 /// WBGene00021697	---	-1.15683	0.0240509	0.0890929	-1.11755	0.074142	0.195727	-1.03514	0.677957	0.999571	-1.15252	0.0272567	0.0863618	-1.10214	0.113425	0.188672	-1.11556	0.0783906	0.113834	-1.11263	0.0850446	0.11012
171847_s_at	hypothetical protein	mlt-11	WBGene00012186	1.23336	0.679001	0.557333	1.15534	0.775364	0.634376	1.06753	0.927141	0.999571	2.99339	0.0443326	0.120326	3.27765	0.0313484	0.0883152	1.97353	0.192326	0.209419	2.71632	0.0637054	0.0904574
171848_x_at	Tyrosine decarboxylase	tdc-1	WBGene00006562	1.08436	0.362568	0.424939	-1.08891	0.339063	0.447242	1.18077	0.193658	0.877395	1.34048	0.0042676	0.0239547	1.38229	0.00210212	0.0165743	1.71035	2.17405e-05	0.00032312	1.48861	0.000394577	0.00247951
171849_x_at	FMRF-Like Peptide /// locus:flp-15	flp-15 /// WBGene00001458	WBGene00001458	1.20905	0.00385918	0.0249403	1.13989	0.0318579	0.113457	1.06068	0.460859	0.993883	1.37265	4.88454e-05	0.00105159	-1.10997	0.0783137	0.152642	-1.20705	0.00409802	0.0133282	1.01818	0.747802	0.425917
171850_x_at	NADH Ubiquinone Oxidoreductase	nuo-4	WBGene00019401	-1.02349	0.646794	0.547848	-1.05785	0.275818	0.404734	1.03357	0.645052	0.999571	1.03248	0.529574	0.501109	-1.02084	0.683715	0.501324	-1.08204	0.134162	0.164393	-1.2205	0.00126995	0.00575099
171851_x_at	status:Partially_confirmed /// hypothetical protein	WBGene00021536 /// Y42H9AR.1	WBGene00021536	-1.04003	0.599945	0.529321	-1.054	0.483903	0.526213	1.01344	0.899168	0.999571	-1.12323	0.134414	0.241042	-1.03516	0.64391	0.487305	-1.03075	0.685071	0.444925	-1.13191	0.112372	0.13309
171852_x_at	SeRPin /// locus:srp-3	srp-3 /// WBGene00005644	WBGene00005644	-1.14339	0.207218	0.324348	1.01736	0.867524	0.660535	-1.16324	0.309186	0.950094	1.0839	0.439785	0.458098	1.00747	0.942462	0.579588	-1.13106	0.244287	0.245355	1.03638	0.729568	0.420223
171853_x_at	hypothetical protein	hpo-34	WBGene00009259	-1.06369	0.435472	0.462551	-1.17857	0.0507895	0.153882	1.108	0.361706	0.968694	1.011	0.888872	0.625485	-1.2459	0.0126291	0.0498875	-1.25509	0.0104563	0.0262633	-1.17631	0.0531933	0.0797581
171854_x_at	Prion-like-(Q/N-rich)-domain-bearing protein /// locus:pqn-39	pqn-39 /// WBGene00004126	WBGene00004126	1.00295	0.966959	0.640241	-1.08935	0.241212	0.378547	1.09257	0.385812	0.97528	-1.09904	0.198293	0.300153	-1.09914	0.197894	0.258671	-1.02335	0.746273	0.465067	-1.17008	0.0413569	0.0672688
171855_x_at	Transmembrane and Coiled-Coil protein /// status:Confirmed	tcc-1 /// WBGene00013340	WBGene00013340	-1.65451	0.00860322	0.0439411	-1.0547	0.751552	0.628058	-1.56871	0.0740832	0.700686	-1.05054	0.76938	0.590846	1.01027	0.951499	0.5823	-1.00647	0.969373	0.529711	-1.11375	0.524242	0.349004
171856_x_at	Myosin regulatory light chain 2 /// locus:mlc-2	mlc-2 /// WBGene00003370	WBGene00003370	1.062	0.451864	0.469712	1.02644	0.742016	0.625852	1.03464	0.76128	0.999571	-1.06961	0.401253	0.437494	-1.12423	0.154172	0.224279	-1.14862	0.0963443	0.131582	-1.11448	0.18493	0.184358
171857_x_at	Degenerin-like protein T28D9.7 /// degenerin	del-10 /// WBGene00020897	WBGene00020897	1.16828	0.111692	0.230555	1.02137	0.820792	0.64734	1.14383	0.317243	0.95272	-1.12776	0.210523	0.309769	1.04564	0.633737	0.483693	-1.01778	0.850261	0.496904	-1.06832	0.48259	0.332678
171858_x_at	RFC (DNA replication factor) family /// locus:rfc-2	rfc-2 /// WBGene00004338	WBGene00004338	-1.0976	0.295564	0.387887	-1.14888	0.127663	0.269406	1.04672	0.712021	0.999571	1.09536	0.305859	0.379737	1.08032	0.382613	0.370891	1.18737	0.0648201	0.0999987	1.06545	0.471714	0.327956
171859_x_at	Probable pyruvate dehydrogenase E1 component subunit alpha, mitochondrial	pdha-1	WBGene00011510	1.03397	0.317175	0.400866	-1.01477	0.655949	0.596834	1.04924	0.309133	0.950094	1.09131	0.0168228	0.0619241	-1.02265	0.498174	0.426457	-1.03284	0.332817	0.297228	-1.02004	0.547704	0.358056
171860_x_at	Heavy chain, Unconventional Myosin /// locus:hum-1	hum-1 /// WBGene00002035	WBGene00002035	-1.06697	0.45613	0.471841	1.10726	0.248293	0.383804	-1.18141	0.185104	0.869541	1.00788	0.927359	0.635219	1.01274	0.883141	0.563739	1.14325	0.135765	0.165854	1.04949	0.576967	0.368758
171861_x_at	---	---	---	1.18244	0.123934	0.24395	1.00731	0.944301	0.678265	1.17387	0.286896	0.940728	-1.10234	0.357383	0.411806	-1.22768	0.0648651	0.136335	-1.1714	0.144602	0.173577	-1.09397	0.39516	0.295204
171862_s_at	hypothetical protein	R08E3.1	WBGene00019957	-1.07238	0.514855	0.496186	-1.12892	0.265641	0.397338	1.05272	0.733464	0.999571	1.05054	0.644587	0.549453	-1.40481	0.00581016	0.0307691	-1.01585	0.882646	0.50647	1.00939	0.930086	0.47872
171863_x_at	hypothetical protein	B0416.5	WBGene00015181	-1.01003	0.836898	0.607554	-1.00509	0.916613	0.672016	-1.00492	0.942902	0.999571	-1.05822	0.254369	0.342837	-1.13444	0.0190449	0.0647703	-1.14288	0.0140361	0.0325176	-1.08517	0.108051	0.129559
171864_x_at	---	---	---	1.001	0.989994	0.645427	-1.10626	0.218872	0.361338	1.10737	0.373521	0.97271	-1.07494	0.372554	0.421222	1.02228	0.782914	0.535657	-1.00569	0.943399	0.52354	-1.01444	0.85758	0.458813
171865_x_at	---	---	---	-1.04392	0.613492	0.534449	1.07819	0.38082	0.471598	-1.12554	0.331873	0.960662	1.02308	0.7879	0.597224	-1.32368	0.00457343	0.0266541	-1.17185	0.0773724	0.112823	-1.02695	0.753955	0.427933
171866_x_at	UBiQuiLin	ubql-1	WBGene00008852	1.05297	0.48602	0.483929	1.02466	0.7406	0.625308	1.02763	0.793214	0.999571	-1.00457	0.950442	0.641055	-1.0206	0.781579	0.534988	-1.00729	0.921267	0.517195	-1.19087	0.0296048	0.052992
171867_x_at	hypothetical protein /// Major sperm protein 19/31/40/45/50/51/53/59/61/65/81/113/142 /// Major sperm protein 19/31/40/45/50/51/53/59/61/65/81/113/142 /// Major sperm protein 19/31/40/45/50/51/53/59/61/65/81/113/142 /// Major sperm protein 19/31/40/45/50/51/53/59/61/65/81/113/142 /// Major sperm protein 19/31/40/45/50/51/53/59/61/65/81/113/142 /// Major sperm protein 19/31/40/45/50/51/53/59/61/65…	F58A6.9 /// msp-113 /// msp-142 /// msp-19 /// msp-31 /// msp-40 /// msp-45 /// msp-50 /// msp-51 /// msp-53 /// msp-55 /// msp-57 /// msp-58 /// msp-59 /// msp-64 /// msp-65 /// msp-74 /// msp-78 /// msp-79 /// msp-81 /// WBGene00003426 /// WBGene00003429 /// WBGene00003435 /// WBGene00003438 /// WBGene00003443 /// WBGene00003444 /// WBGene00003446 /// WBGene00003448 /// WBGene00003450 /// WBGen…	WBGene00003426 /// WBGene00003429 /// WBGene00003444 /// WBGene00003446 /// WBGene00003448 /// WBGene00003452 /// WBGene00003458 /// WBGene00003468 /// WBGene00021997	1.00648	0.918369	0.628156	1.03026	0.637325	0.590229	-1.02363	0.793389	0.999571	1.03112	0.62797	0.542948	1.09961	0.147051	0.218378	1.11617	0.0973546	0.132604	1.11256	0.106651	0.128388
171868_x_at	TaLiN	tln-1	---	-1.06443	0.403693	0.446706	-1.2581	0.00686244	0.0385154	1.18195	0.125346	0.8043	1.05277	0.48986	0.48305	-1.01939	0.794955	0.538877	1.02136	0.774924	0.473947	-1.12014	0.139984	0.153289
171869_at	Tyrosine-protein kinase receptor svh-2	svh-2	WBGene00020504	1.08156	0.249546	0.356857	1.29353	0.00147054	0.0120911	-1.19598	0.0729324	0.698807	-1.1593	0.0399244	0.111889	-1.14934	0.0511469	0.119177	-1.11831	0.108699	0.142949	-1.15524	0.0441708	0.070397
171870_x_at	Cell-death-Related Nuclease	crn-3	WBGene00000796	-1.06837	0.305256	0.393585	-1.10028	0.146378	0.290604	1.02987	0.742647	0.999571	-1.09959	0.148839	0.255962	-1.04538	0.486877	0.421675	-1.09065	0.184348	0.203932	-1.05653	0.391123	0.293518
171871_x_at	SR protein related /// locus:rsr-1	rsr-1 /// WBGene00004706	WBGene00004706	-1.07814	0.665392	0.552756	-1.60876	0.0144095	0.0659353	1.49216	0.118783	0.791126	-1.18342	0.339503	0.401638	-1.0533	0.764907	0.529776	-1.10259	0.575435	0.406268	-1.08617	0.634921	0.389446
171872_s_at	hypothetical protein	Y66D12A.8	WBGene00013434	-1.02837	0.720901	0.571667	-1.07564	0.358107	0.459263	1.04597	0.685039	0.999571	-1.14944	0.0909988	0.189849	-1.22663	0.0185915	0.0637364	-1.08229	0.320217	0.289897	-1.23763	0.0148	0.0329438
171873_x_at	Protein flightless-1 homolog /// locus:fli-1	fli-1 /// WBGene00001443	WBGene00001443	1.02304	0.750008	0.58083	1.10945	0.160632	0.306945	-1.08446	0.427183	0.98725	1.06516	0.383145	0.427172	-1.00121	0.986507	0.589801	1.08202	0.279758	0.266822	1.1935	0.0243525	0.0464106
171874_x_at	Elongation factor 1-alpha /// Elongation factor 1-alpha /// locus:eef-1A.1	eef-1A.1 /// eef-1A.2 /// WBGene00001168	WBGene00001169	-1.00699	0.933156	0.632261	-1.04299	0.614086	0.580829	1.03574	0.765377	0.999571	1.00616	0.941095	0.639071	1.04049	0.6342	0.483697	1.03184	0.706664	0.452224	-1.00901	0.914069	0.474239
171875_x_at	hypothetical protein	Y37E11AL.3	WBGene00021359	-1.14908	0.0307369	0.104744	-1.02418	0.685873	0.608068	-1.12195	0.18135	0.86381	-1.10312	0.111874	0.216433	1.05018	0.411525	0.385354	1.05617	0.360828	0.31256	1.01073	0.856245	0.458459
171876_at	LETM1 (Leucine zipper, EF-hand, TransMembrane mitochondrial protein) homolog	letm-1	WBGene00010279	-1.04783	0.447611	0.467547	1.09695	0.144065	0.288255	-1.14941	0.121877	0.797828	1.10449	0.118709	0.223956	-1.05979	0.347932	0.352584	-1.00826	0.892525	0.509042	-1.01617	0.792472	0.439509
171877_x_at	related to Islet cell Diabetes Autoantigen /// locus:ida-1	ida-1 /// WBGene00002048	WBGene00002048	1.17871	0.0469786	0.13676	1.16814	0.0586236	0.168754	1.00905	0.933909	0.999571	1.07864	0.332957	0.397456	-1.06198	0.438956	0.399235	-1.04823	0.542696	0.393376	1.04509	0.568367	0.365342
171878_s_at	HMG /// locus:hmg-1.1	hmg-1.1 /// WBGene00001971	WBGene00001971	1.03259	0.837504	0.607554	-1.0737	0.650238	0.59505	1.10869	0.64185	0.999571	-1.04037	0.800279	0.601073	-1.10287	0.533768	0.441666	1.00045	0.997724	0.536317	-1.03722	0.815262	0.44609
171879_x_at	EMC Endoplasmic Membrane protein Complex (yeast EMC) homolog	emc-1	WBGene00019209	-1.07542	0.0471664	0.136924	-1.15075	0.000886841	0.00818785	1.07004	0.173908	0.860459	-1.0183	0.59588	0.529626	-1.01379	0.688052	0.502647	-1.03264	0.352786	0.308328	-1.02083	0.547198	0.357843
171880_x_at	Nematode Specific Peptide family, group D /// Nematode Specific Peptide family, group D /// locus:nspd-3 /// locus:nspd-6	nspd-3 /// nspd-6 /// WBGene00016058 /// WBGene00043147	WBGene00016058	-1.28676	0.100294	0.21638	-1.19015	0.244501	0.380926	-1.08118	0.705886	0.999571	-1.06666	0.659314	0.554196	1.17541	0.278297	0.311708	1.18395	0.25826	0.253936	1.14925	0.348111	0.27325
171881_x_at	Sodium/potassium-transporting ATPase subunit alpha /// locus:eat-6	eat-6 /// WBGene00001137	WBGene00001137	1.04029	0.646678	0.547848	-1.02219	0.798397	0.640603	1.06337	0.614369	0.999571	-1.02887	0.740747	0.581275	1.00249	0.976901	0.587772	-1.1145	0.219405	0.228468	-1.1621	0.0964901	0.120031
171882_x_at	UBA (human ubiquitin) related	uba-1	WBGene00006699	-1.02523	0.593626	0.526939	1.07836	0.120576	0.261147	-1.10557	0.142269	0.830547	-1.02116	0.653423	0.552704	1.08885	0.083239	0.15798	1.04676	0.333642	0.297775	-1.11409	0.032853	0.0570356
171883_x_at	hypothetical protein /// status:Partially_confirmed	K02F6.7 /// WBGene00019341	WBGene00019341	-1.24948	0.0448314	0.133358	-1.13607	0.227592	0.36855	-1.09983	0.516503	0.999571	-1.04284	0.684484	0.563387	-1.01084	0.916592	0.572363	1.05852	0.582626	0.409227	-1.05098	0.630431	0.387928
171884_x_at	hypothetical protein /// status:Confirmed	F59F4.2 /// WBGene00010337	WBGene00010337	1.041	0.667071	0.553307	-1.00373	0.968102	0.684296	1.04488	0.739276	0.999571	-1.08485	0.388145	0.429599	-1.13812	0.178922	0.244626	-1.14417	0.16288	0.188081	-1.12547	0.217044	0.204065
171885_x_at	Suppressor of ZYg-1 /// locus:tag-319	szy-4 /// WBGene00016243	---	1.06717	0.482736	0.482561	-1.13737	0.175337	0.321222	1.21377	0.150938	0.839444	1.08156	0.399162	0.43629	1.25811	0.023269	0.0734727	1.29044	0.0134189	0.0314417	1.34603	0.00530615	0.0159172
171886_x_at	CathePsin L family /// locus:cpl-1	cpl-1 /// WBGene00000776	WBGene00000776	1.18818	0.368283	0.427641	1.13214	0.514258	0.539991	1.0495	0.856496	0.999571	-1.18668	0.371696	0.420798	-1.07475	0.703349	0.508927	-1.06727	0.730796	0.460307	-1.14697	0.471895	0.328015
171887_x_at	Toxin-regulated Targets of MAPK	ttm-1	WBGene00012712	-1.08514	0.18837	0.307282	1.01886	0.75649	0.629287	-1.10561	0.249513	0.921477	1.06049	0.337128	0.400111	-1.15661	0.0273821	0.0809076	1.01276	0.833161	0.49226	1.12123	0.0732511	0.099831
171888_x_at	RNA recognition motif. (aka RRM, RBD, or RNP domain) /// hypothetical protein	WBGene00012558 /// Y37D8A.21	WBGene00012558	-1.13736	0.0415246	0.127007	-1.02585	0.663118	0.599413	-1.1087	0.224081	0.901393	1.03449	0.563817	0.515919	1.1021	0.112219	0.187473	1.1726	0.0148688	0.0339694	1.10422	0.105896	0.127684
171889_x_at	hypothetical protein /// status:Partially_confirmed	K04C2.2 /// WBGene00019380	WBGene00019380	-1.13841	0.0579788	0.155659	-1.2414	0.00394931	0.025981	1.09047	0.3459	0.965131	-1.2014	0.0111339	0.0467032	-1.11067	0.116744	0.191545	-1.15318	0.0395281	0.0699764	-1.16219	0.0312188	0.0550469
171890_x_at	Kinesin-like protein	klp-4	WBGene00002217	1.0971	0.0929342	0.206857	1.10043	0.083712	0.21091	-1.00304	0.96731	0.999571	-1.03635	0.498641	0.486802	-1.03877	0.471422	0.414645	-1.09364	0.103464	0.138014	-1.14311	0.0208758	0.0418304
171891_at	---	---	---	1.07486	0.43192	0.460775	1.02517	0.784627	0.636879	1.04848	0.713123	0.999571	1.07875	0.409765	0.442249	-1.01604	0.861009	0.558017	1.02479	0.787733	0.478521	1.01854	0.839837	0.453657
171892_x_at	GLutamiNe synthetase (glutamate-ammonia ligase) /// locus:gln-1	gln-1 /// WBGene00001602	WBGene00001602	1.05467	0.549907	0.509165	1.14045	0.152622	0.297902	-1.08133	0.53482	0.999571	1.1359	0.164578	0.271043	-1.65406	4.66774e-05	0.00122582	-1.61098	7.98904e-05	0.000836385	-1.20773	0.0474912	0.0738126
171893_x_at	DNA helicase /// locus:mcm-3	mcm-3 /// WBGene00003155	WBGene00003155	-1.28591	0.0303317	0.103815	-1.25641	0.046224	0.145176	-1.02347	0.877338	0.999571	1.26128	0.0431196	0.117836	1.39945	0.00617219	0.0318821	1.6761	0.000214217	0.00166336	1.56227	0.000770978	0.00398555
171894_x_at	RHo Guanine nucleotide exchange Factor /// locus:rhgf-2	rhgf-2 /// WBGene00006476	WBGene00006476	1.09955	0.0440323	0.131765	-1.01174	0.789421	0.638282	1.11246	0.100727	0.757892	1.07621	0.108867	0.212872	-1.10988	0.0291001	0.0841697	-1.02773	0.533903	0.389759	-1.00497	0.909553	0.472901
171895_s_at	status:Confirmed /// hypothetical protein	WBGene00012468 /// Y17G7B.17	WBGene00012468	1.20899	0.103432	0.220414	1.31068	0.0263057	0.0998842	-1.08411	0.608377	0.999571	1.2327	0.0754432	0.169248	1.03106	0.783039	0.535681	1.39886	0.00813667	0.0217555	1.40841	0.00718733	0.0196362
171896_x_at	Major Sperm protein Domain containing /// Major Sperm protein Domain containing /// Major Sperm protein Domain containing /// Major Sperm protein Domain containing /// locus:msd-1 /// locus:msd-2 /// locus:msd-3 /// locus:msd-4	msd-1 /// msd-2 /// msd-3 /// msd-4 /// WBGene00009680 /// WBGene00009682 /// WBGene00009684 /// WBGene00016447	WBGene00009680 /// WBGene00009682 /// WBGene00009684	-1.11648	0.366664	0.426882	-1.13316	0.307734	0.427528	1.01494	0.93049	0.999571	1.03951	0.747676	0.58395	1.38391	0.01561	0.0574747	1.32868	0.0304988	0.0577103	1.36404	0.019836	0.040374
171897_x_at	Probable protein disulfide-isomerase A4 /// erp72	C14B9.2 /// WBGene00015752	WBGene00015752	1.27053	0.0287792	0.100533	1.2225	0.0601907	0.171841	1.03928	0.785637	0.999571	1.25736	0.0352446	0.102665	1.16434	0.143843	0.215592	1.00598	0.952485	0.525734	1.00284	0.977406	0.490326
171898_x_at	hypothetical protein /// status:Confirmed	F57G12.1 /// WBGene00010221	WBGene00010221	1.15962	0.13382	0.255148	1.07873	0.429011	0.497753	1.07498	0.591365	0.999571	1.18547	0.0888577	0.186924	-1.33973	0.00718941	0.0352573	-1.53912	0.000386547	0.00252247	-1.14665	0.163496	0.170201
171899_x_at	Probable replication factor A 73 kDa subunit /// locus:rpa-1	rpa-1 /// WBGene00017546	WBGene00017546	-1.00374	0.947617	0.636055	-1.01239	0.828521	0.649307	1.00862	0.914941	0.999571	1.03505	0.546783	0.509298	1.05929	0.319324	0.336408	1.07689	0.205404	0.218564	1.09716	0.11867	0.13773
171900_s_at	hypothetical protein /// helicase	B0511.6 /// WBGene00015232	WBGene00015232	1.08643	0.2269	0.339174	1.11933	0.107681	0.244234	-1.03028	0.752489	0.999571	-1.00901	0.893133	0.626601	-1.24337	0.00504671	0.0281228	-1.14669	0.055665	0.0896563	-1.22744	0.00746157	0.0201304
171901_x_at	HAlF transporter (PGP related) /// locus:haf-4	haf-4 /// WBGene00001814	WBGene00001814	-1.05783	0.64983	0.548667	-1.1214	0.360427	0.460952	1.06009	0.738507	0.999571	1.00865	0.944324	0.639853	-1.23155	0.107683	0.182833	-1.5798	0.00205433	0.00810799	-1.15984	0.241282	0.217843
171902_x_at	Calcium-transporting ATPase /// locus:mca-2	mca-2 /// WBGene00019875	WBGene00019875	1.01395	0.84167	0.60849	-1.00545	0.937464	0.676574	1.01948	0.844063	0.999571	1.09052	0.223847	0.320143	-1.14753	0.0628035	0.13387	-1.01206	0.862766	0.500926	-1.10475	0.165499	0.171554
171903_x_at	Heritable RNAi Deficient	hrde-1	---	1.01685	0.796683	0.596425	-1.00227	0.972033	0.68526	1.01916	0.835986	0.999571	1.14612	0.0501397	0.130358	1.21531	0.00840591	0.0390961	1.22064	0.0073336	0.0201906	1.07729	0.261556	0.229138
171904_x_at	hypothetical protein /// status:Confirmed	D1054.11 /// WBGene00008378	WBGene00008378	1.05263	0.815664	0.601957	-1.43064	0.119384	0.259776	1.50592	0.201297	0.881803	1.00959	0.965364	0.644083	1.05319	0.81379	0.544253	1.04451	0.843037	0.495184	1.19788	0.417021	0.30531
171905_x_at	hypothetical protein	K10D6.2	WBGene00010742	1.26344	0.0251724	0.0920009	1.36116	0.00521581	0.031735	-1.07735	0.581289	0.999571	1.30125	0.0135776	0.0533309	-1.04279	0.660304	0.493254	-1.01321	0.890152	0.508285	-1.00457	0.961741	0.486311
171906_x_at	Increased Sodium Tolerance Related	istr-1	WBGene00010736	1.11156	0.278202	0.376364	1.27701	0.0206392	0.0852554	-1.14885	0.313006	0.950509	1.0828	0.410396	0.44251	1.12046	0.2451	0.290469	1.0913	0.367142	0.315584	1.15763	0.140757	0.153866
171907_x_at	Cadherin-related hmr-1	hmr-1	WBGene00001980	1.10376	0.142047	0.263596	1.03152	0.632315	0.588309	1.07003	0.463169	0.993883	1.19863	0.0127133	0.0510643	1.11372	0.111724	0.186952	1.22149	0.00704738	0.0196881	1.15204	0.0425778	0.068569
171908_x_at	hypothetical protein /// status:Confirmed	B0491.5 /// WBGene00007192	WBGene00007192	1.10637	0.0151808	0.0654532	1.05739	0.149162	0.294087	1.04633	0.395811	0.977852	1.09503	0.0262883	0.084242	-1.02767	0.467592	0.413196	1.04519	0.246603	0.246744	-1.02163	0.567542	0.365104
171909_s_at	RNAi-Induced Longevity	ril-2	WBGene00007586	1.26795	0.000604873	0.00626719	1.25234	0.000943158	0.00859951	1.01246	0.873428	0.999571	-1.0318	0.571025	0.519564	-1.13575	0.0333656	0.0917039	-1.00206	0.970126	0.529907	-1.14932	0.0218381	0.0430515
171910_x_at	AQuaPorin or aquaglyceroporin related	aqp-2	WBGene00000170	1.01024	0.87347	0.616928	1.06687	0.320017	0.435318	-1.05606	0.548839	0.999571	1.20797	0.00937515	0.041459	-1.13044	0.0711343	0.144258	-1.1689	0.0261784	0.0516099	1.08395	0.220005	0.205883
171911_x_at	hypothetical protein /// status:Confirmed	F53F4.11 /// WBGene00009993	WBGene00009993	-1.10802	0.320738	0.402889	-1.08933	0.404951	0.484886	-1.01715	0.905647	0.999571	-1.18347	0.113046	0.21747	-1.13806	0.215284	0.270951	-1.15397	0.172612	0.195435	-1.31876	0.0148389	0.0329809
171912_x_at	Probable endochitinase /// locus:cht-1	cht-1 /// WBGene00000503	WBGene00000503	1.09263	0.595095	0.527311	-1.05154	0.762225	0.630392	1.14894	0.556329	0.999571	1.16177	0.372892	0.421417	1.24809	0.195171	0.256774	1.14115	0.431152	0.346539	1.23711	0.212518	0.201708
171913_x_at	hypothetical protein	Y119D3B.13	---	1.15798	0.12524	0.245607	-1.1069	0.277811	0.406175	1.28177	0.0712987	0.698235	-1.06755	0.479388	0.478186	1.05343	0.571971	0.458982	1.03188	0.732339	0.460837	1.04451	0.635796	0.389677
171914_x_at	hypothetical protein /// status:Partially_confirmed	F36F12.1 /// WBGene00018092	WBGene00018092	1.02843	0.580275	0.521684	-1.04618	0.377304	0.469497	1.07593	0.313709	0.950784	-1.02286	0.655068	0.553052	1.09889	0.0776017	0.151916	1.06163	0.247129	0.247034	1.04546	0.384423	0.290623
171915_at	---	---	---	1.00112	0.994309	0.64603	-1.12919	0.443989	0.505617	1.13046	0.582908	0.999571	1.20903	0.238723	0.330414	1.0538	0.73908	0.521494	1.0694	0.670168	0.439793	1.02678	0.866392	0.461245
171916_s_at	---	---	---	1.0725	0.273812	0.373677	1.4091	6.7706e-05	0.0010821	-1.31385	0.00721979	0.286575	1.00773	0.902113	0.629144	-1.13834	0.0534845	0.121864	-1.18819	0.0140109	0.0324779	-1.05504	0.397962	0.296514
171917_x_at	hypothetical protein	Y69A2AR.18	WBGene00022089	1.0659	0.18381	0.303157	1.00179	0.969357	0.68458	1.064	0.352844	0.965774	1.1324	0.0164675	0.0610639	-1.03111	0.513027	0.432514	-1.0127	0.786235	0.478056	-1.02289	0.627682	0.387007
171918_x_at	hypothetical protein	Y17G7B.10	WBGene00012463	1.4755	0.000130392	0.00199826	1.29632	0.00367174	0.0246993	1.13822	0.239762	0.912006	1.22516	0.0164742	0.0610673	1.13513	0.11124	0.186561	1.2315	0.0143788	0.0331283	1.26626	0.00686661	0.0190096
171919_x_at	---	---	---	1.36731	0.0404166	0.124712	1.22739	0.161273	0.307644	1.11399	0.590313	0.999571	1.11912	0.430144	0.452945	-1.09706	0.514561	0.433	1.05454	0.7072	0.452359	1.27324	0.103111	0.125554
171920_x_at	Ribosomal Protein, Large subunit /// Ribosomal Protein, Large subunit	rpl-41.1 /// rpl-41.2	---	1.06436	0.346647	0.417135	1.03003	0.651166	0.595362	1.03333	0.722804	0.999571	-1.01474	0.82262	0.607678	1.001	0.987804	0.59003	-1.03032	0.648121	0.433166	-1.0382	0.567673	0.365168
171921_x_at	HIstone H1 Like	hil-7	WBGene00001858	1.15065	0.167179	0.290306	1.09524	0.360874	0.461151	1.05059	0.722532	0.999571	-1.20383	0.0746351	0.168074	-1.26728	0.0275406	0.0811618	-1.26369	0.0291437	0.0558158	-1.10233	0.328911	0.264012
171922_x_at	Chaperonin Containing TCP-1	cct-7	WBGene00020391	1.11686	0.0618389	0.162072	1.04759	0.407605	0.486425	1.06613	0.419641	0.984352	-1.03502	0.537505	0.504775	-1.00483	0.930714	0.576053	-1.1075	0.0817901	0.117159	-1.14999	0.0223908	0.0438026
171923_x_at	Iron-containing alcohol dehydrogenases /// Probable hydroxyacid-oxoacid transhydrogenase, mitochondrial	WBGene00012608 /// Y38F1A.6	WBGene00012608	1.06879	0.615501	0.535228	1.08778	0.526445	0.544806	-1.01777	0.924766	0.999571	-1.76556	0.000617621	0.00622555	-1.33236	0.043804	0.108383	-1.60097	0.00271181	0.00991805	-2.35211	1.18193e-05	0.00020129
171924_x_at	Protein unc-87	unc-87	WBGene00006819	-1.01567	0.781538	0.59143	-1.00349	0.950408	0.679918	-1.01214	0.878932	0.999571	-1.01153	0.837938	0.611752	-1.20361	0.00458214	0.0266541	-1.22111	0.00272008	0.00993481	-1.17675	0.0103533	0.0254315
171925_x_at	hypothetical protein	C46H3.2	WBGene00016725	1.10607	0.300288	0.39099	1.04691	0.632316	0.588309	1.05651	0.684647	0.999571	1.07315	0.463827	0.470401	-1.04715	0.630687	0.482437	1.09709	0.339649	0.301227	1.12378	0.233547	0.213621
171926_x_at	DeHydrogenases, Short chain /// locus:dhs-28	dhs-28 /// WBGene00000991	WBGene00000991	-1.04211	0.624905	0.539329	-1.15462	0.103323	0.238378	1.10797	0.394401	0.977134	-1.07016	0.424899	0.450316	-1.03895	0.650351	0.489642	-1.09664	0.282318	0.268567	-1.2013	0.0432025	0.0692471
171927_x_at	Probable cytochrome c oxidase subunit 6A, mitochondrial /// locus:tag-174	tag-174 /// WBGene00006519	WBGene00006519	-1.0171	0.722948	0.572401	-1.03571	0.466414	0.517723	1.0183	0.788354	0.999571	1.12558	0.0243051	0.0795276	-1.07142	0.16317	0.23177	1.05692	0.257198	0.253374	1.02932	0.547437	0.357957
171928_x_at	hypothetical protein	F09E8.2	WBGene00008624	-1.04845	0.358259	0.423151	-1.02366	0.64591	0.59351	-1.02421	0.739136	0.999571	-1.14728	0.0153841	0.0582556	-1.02127	0.679054	0.499632	-1.08862	0.110313	0.144306	-1.23371	0.000861831	0.00431613
171929_x_at	SWI/SNF nucleosome remodeling complex component /// locus:swsn-2.2	swsn-2.2 /// WBGene00015971	WBGene00015971	-1.19494	0.0372017	0.118074	-1.11773	0.172214	0.31869	-1.06907	0.551305	0.999571	1.16215	0.0724662	0.16513	1.34538	0.00182096	0.0150462	1.50052	0.000123827	0.00114096	1.25839	0.0101177	0.0249785
171930_x_at	hypothetical protein	rsd-2	WBGene00004681	-1.01133	0.851761	0.611274	-1.12743	0.0621331	0.175634	1.1148	0.215004	0.893417	-1.07948	0.217108	0.315154	-1.00511	0.932625	0.576573	1.12314	0.0698748	0.105074	1.05875	0.350976	0.274691
171931_s_at	UPF0160 protein C27H6.8 /// Yeast hypothetical protein YEY6 like	C27H6.8 /// WBGene00007787	WBGene00007787	-1.04205	0.478235	0.480917	1.05253	0.380412	0.471422	-1.09678	0.267163	0.934163	-1.06713	0.269612	0.35387	-1.07214	0.238131	0.285836	-1.03717	0.528912	0.387822	-1.2609	0.00107914	0.00511243
171932_x_at	hypothetical protein /// phospholipase precursor	F09C8.1 /// WBGene00008621	WBGene00008621	-1.21434	0.0356538	0.115056	-1.44201	0.000627113	0.00631416	1.18748	0.167909	0.855918	-1.90951	2.00059e-06	9.55426e-05	1.21311	0.0364906	0.0970477	-1.69513	1.90075e-05	0.000294428	-2.02902	7.01348e-07	2.35669e-05
171933_at	hypothetical protein	Y37E3.11	WBGene00021352	1.04913	0.606492	0.531601	1.13171	0.195536	0.34062	-1.07871	0.565508	0.999571	-1.02607	0.7815	0.595137	-1.15279	0.140593	0.212626	-1.13138	0.196527	0.212375	-1.0347	0.713435	0.415389
171934_x_at	---	---	---	1.08384	0.63729	0.543845	1.00492	0.976986	0.68597	1.07853	0.753677	0.999571	1.22338	0.247449	0.337299	1.12111	0.504928	0.429199	-1.0158	0.926556	0.518724	-1.02069	0.904162	0.471365
171935_s_at	Dendrite extension defective protein 1	dex-1	WBGene00017028	1.03957	0.725024	0.573331	1.1345	0.262677	0.395059	-1.09131	0.576747	0.999571	-1.24214	0.0646441	0.153714	-1.28484	0.0360967	0.0965043	-1.1125	0.340874	0.301858	-1.30963	0.0257252	0.0482564
171936_s_at	Mitochondrial import receptor subunit TOM20 homolog /// locus:tomm-20	tomm-20 /// WBGene00009092	WBGene00009092	-1.14439	0.0155934	0.0665854	-1.01849	0.714122	0.616502	-1.12361	0.114851	0.788312	1.09195	0.0943351	0.194656	-1.04208	0.414488	0.386801	-1.15441	0.0109816	0.0271893	-1.17469	0.00542358	0.0161505
171937_x_at	Histone H2A.V /// locus:htz-1	htz-1 /// WBGene00019947	WBGene00019947	-1.00991	0.876864	0.617877	-1.1209	0.0890402	0.218591	1.10991	0.257458	0.927328	1.05936	0.371541	0.42072	1.06163	0.354546	0.355612	1.11924	0.0928595	0.128018	1.07004	0.296741	0.247887
171938_x_at	---	---	---	1.18138	0.0706274	0.175976	1.06609	0.464933	0.516807	1.10815	0.408344	0.980867	1.00932	0.914821	0.632525	-1.06395	0.478811	0.418024	-1.06676	0.46063	0.360067	-1.06477	0.473445	0.328707
171939_x_at	hypothetical protein /// acetylcholine regulator	T07A9.10 /// WBGene00020298	WBGene00020298	1.25733	0.0397374	0.123291	1.08093	0.453815	0.510885	1.1632	0.307802	0.949518	1.01828	0.860202	0.618239	1.0252	0.808936	0.542751	1.19367	0.101496	0.136273	1.16386	0.155209	0.164162
171940_x_at	60S ribosomal protein L31	rpl-31	WBGene00004445	-1.00156	0.954499	0.637465	1.02934	0.299526	0.421618	-1.03094	0.435454	0.990009	-1.00308	0.910358	0.631437	1.03209	0.258914	0.299256	-1.00524	0.848312	0.496401	-1.0189	0.496933	0.338769
171941_s_at	hypothetical protein /// hypothetical protein /// Heat shock hsp70 proteins /// Heat shock hsp70 proteins	F44E5.4 /// F44E5.5 /// WBGene00009691 /// WBGene00009692	WBGene00009691 /// WBGene00009692	1.20453	0.646208	0.547769	1.36643	0.444383	0.505642	-1.13441	0.825384	0.999571	4.73969	0.00153265	0.0117249	1.0766	0.855058	0.556533	-1.01296	0.974565	0.530982	-1.06973	0.867499	0.461469
171942_x_at	RNP (RRM RNA binding domain) containing	rnp-6	WBGene00004389	-1.15377	0.0660597	0.168845	-1.11323	0.1571	0.302823	-1.03642	0.729716	0.999571	-1.00118	0.98714	0.649622	1.01599	0.82818	0.548956	1.0701	0.361018	0.31256	-1.12691	0.118079	0.1373
171943_x_at	---	---	---	-1.12719	0.230592	0.342214	1.02737	0.781575	0.636018	-1.15804	0.295761	0.945273	1.07686	0.451112	0.463855	-1.00893	0.927165	0.574944	1.04454	0.655266	0.435585	1.00149	0.987801	0.492832
171944_x_at	Homeobox protein unc-62	unc-62	WBGene00006796	-1.09938	0.203439	0.32097	-1.09915	0.204379	0.3483	-1.00021	0.998372	0.999808	1.05221	0.485353	0.481253	-1.10539	0.180084	0.245563	-1.06956	0.359708	0.312049	-1.08232	0.284057	0.241736
171945_x_at	hypothetical protein /// locus:mlt-10	mlt-10 /// WBGene00015646	WBGene00015646	1.21306	0.543419	0.506584	-1.26457	0.461649	0.514973	1.534	0.345812	0.965131	1.39637	0.299856	0.375285	1.40357	0.292765	0.320569	1.31187	0.396165	0.330116	1.48664	0.221822	0.206928
171946_x_at	Clathrin LIght Chain /// locus:clic-1	clic-1 /// WBGene00020246	WBGene00020246	1.19971	0.138069	0.259268	1.03624	0.762984	0.630635	1.15775	0.386046	0.97528	-1.20656	0.12708	0.233365	-1.01725	0.884641	0.564043	-1.14756	0.254212	0.2515	-1.20799	0.124891	0.142475
171947_x_at	G2/mitotic-specific cyclin-B1 /// locus:cyb-1	cyb-1 /// WBGene00000865	WBGene00000865	-1.07381	0.474003	0.47953	-1.06607	0.519352	0.541481	-1.00727	0.95856	0.999571	1.05224	0.607037	0.53429	1.4211	0.00272623	0.0195488	1.55401	0.000449699	0.00279778	1.43562	0.00221405	0.00854663
171948_x_at	Tubulin alpha-2 chain /// locus:tba-2	tba-2 /// WBGene00006529	WBGene00006529	-1.04289	0.123081	0.242868	-1.06751	0.022992	0.0914695	1.02361	0.52948	0.999571	1.03052	0.259644	0.346559	1.05637	0.0501878	0.117823	1.09308	0.00369527	0.0123967	1.00661	0.800703	0.441899
171949_x_at	status:Confirmed /// hypothetical protein	WBGene00012660 /// Y39A1A.24	WBGene00012660	1.0416	0.691141	0.561256	1.03276	0.753135	0.628415	1.00857	0.952987	0.999571	-1.03738	0.720388	0.574619	1.07045	0.509132	0.430969	1.09589	0.377596	0.321099	1.02991	0.773589	0.43378
171950_x_at	Trans-Golgi Network protein homolog	tgn-38	WBGene00011742	-1.08043	0.605826	0.531522	1.31873	0.0799311	0.205297	-1.4248	0.109648	0.778183	1.52251	0.0123882	0.050154	1.27624	0.118231	0.192705	1.25842	0.139076	0.168914	1.3549	0.0571476	0.0836004
171951_x_at	Prion-like-(Q/N-rich)-domain-bearing protein	pqn-83	WBGene00004164	-1.05969	0.363572	0.425494	-1.00043	0.99457	0.690326	-1.05924	0.520472	0.999571	-1.08979	0.185395	0.288935	-1.21647	0.00676018	0.0338662	-1.25217	0.00266394	0.00977682	-1.37105	0.000158269	0.00129902
171952_s_at	Muscle EXcess	mex-1	WBGene00003228	-1.61622	0.0319301	0.107209	-1.3338	0.17485	0.320818	-1.21174	0.511351	0.999571	1.34649	0.162002	0.269156	1.7488	0.0149377	0.0558877	2.1907	0.0016288	0.00689696	1.95887	0.00489412	0.0150174
171953_x_at	GTP-binding nuclear protein ran-1 /// locus:ran-1	ran-1 /// WBGene00004302	WBGene00004302	-1.0986	0.00773717	0.0407166	-1.02283	0.468223	0.518652	-1.07408	0.117289	0.789481	-1.07048	0.041073	0.114041	1.03782	0.240332	0.287374	1.00322	0.917002	0.516096	-1.02024	0.518753	0.346798
171954_x_at	Ribosomal Protein, Small subunit /// locus:rps-11	rps-11 /// WBGene00004480	WBGene00004480	1.02916	0.656072	0.550353	1.00141	0.982571	0.687675	1.02771	0.764092	0.999571	1.01381	0.831228	0.609787	1.04348	0.511367	0.431827	-1.02253	0.729469	0.459882	-1.07117	0.294724	0.246919
171955_x_at	14-3-3-like protein 2	ftt-2	WBGene00001502	1.16446	0.0200703	0.0794286	1.07628	0.226101	0.367298	1.08193	0.353742	0.965774	1.05515	0.370764	0.420194	1.00654	0.912251	0.571289	-1.05374	0.382479	0.323638	-1.08104	0.200852	0.194327
171956_s_at	PaTched Related family /// locus:ptr-23	ptr-23 /// WBGene00004237	WBGene00004237	1.04944	0.731699	0.57585	1.07326	0.616286	0.581635	-1.0227	0.910036	0.999571	-1.53491	0.00774273	0.0363882	-1.68678	0.00199096	0.0160078	-1.36526	0.0405311	0.0712741	-1.35815	0.0435265	0.0695722
171957_x_at	60S ribosomal protein L38 /// locus:rpl-38	rpl-38 /// WBGene00004452	WBGene00004452	1.01662	0.840025	0.608197	1.03598	0.666048	0.600347	-1.01904	0.870286	0.999571	-1.06311	0.457978	0.467311	-1.12784	0.155676	0.225432	-1.10183	0.246515	0.246702	-1.08985	0.30133	0.250348
171958_at	---	---	---	1.00612	0.94556	0.635579	-1.12228	0.210164	0.353723	1.12915	0.344731	0.965131	1.33721	0.00517472	0.0275779	1.06323	0.496602	0.425685	1.02804	0.75755	0.468544	1.16459	0.104726	0.126932
171959_x_at	Ribosomal Protein, Small subunit /// locus:rps-18	rps-18 /// WBGene00004487	WBGene00004487	1.03934	0.43304	0.461138	-1.07504	0.152313	0.297596	1.11734	0.123014	0.800345	1.00113	0.981545	0.648197	1.02357	0.633571	0.483621	-1.03334	0.503798	0.37851	-1.04454	0.377367	0.28733
171960_x_at	HIStone	his-72	WBGene00001946	1.19525	3.86477e-05	0.000772463	1.21014	1.92263e-05	0.000394904	-1.01246	0.776358	0.999571	1.11484	0.00291903	0.0182294	1.15996	0.000230458	0.00372596	1.05993	0.0747053	0.110022	1.1182	0.00239581	0.00905033
171961_x_at	GDI (RabGDP Dissociation Inhibitor) family	gdi-1	WBGene00001558	-1.00821	0.909197	0.625575	1.01224	0.865282	0.660228	-1.02055	0.841055	0.999571	1.00322	0.964212	0.643846	-1.04701	0.524564	0.437789	-1.03668	0.61679	0.421957	-1.14168	0.0807183	0.106415
171962_x_at	Heat Shock Factor	hsf-1	---	1.10752	0.191764	0.310131	1.06274	0.427449	0.496977	1.04213	0.700985	0.999571	1.07656	0.338598	0.401127	1.3999	0.000481922	0.00622573	1.29418	0.00379985	0.0126428	1.2417	0.0114672	0.0274293
171963_x_at	Chaperonin Containing TCP-1	cct-6	WBGene00000381	1.06028	0.584243	0.523425	1.02699	0.802522	0.641574	1.03241	0.832222	0.999571	-1.08652	0.440404	0.458204	-1.04677	0.668507	0.496063	-1.06686	0.545635	0.39447	-1.1778	0.139653	0.153021
171964_s_at	Anamorsin homolog /// status:Confirmed	T20B12.7 /// WBGene00020604	WBGene00020604	1.05273	0.365153	0.426376	1.03988	0.488034	0.527987	1.01236	0.876541	0.999571	1.09567	0.118301	0.22353	1.07299	0.220282	0.274216	1.07938	0.185872	0.204927	1.00401	0.942909	0.481857
171965_x_at	hypothetical protein	tag-349	WBGene00013538	-1.06572	0.614423	0.534764	-1.04183	0.745016	0.626692	-1.02293	0.898593	0.999571	1.12349	0.361886	0.414784	1.29853	0.0528845	0.121228	1.69906	0.000746745	0.0040031	1.50324	0.00526689	0.0158347
171966_x_at	CALUmenin (calcium-binding protein) homolog	calu-1	WBGene00019760	-1.09962	0.489373	0.485617	1.10059	0.485405	0.526857	-1.21023	0.330214	0.959796	-1.15384	0.302789	0.377481	-1.04218	0.761955	0.528679	-1.25047	0.116887	0.15009	-1.42602	0.018907	0.0390324
171967_x_at	hypothetical protein	Y37A1A.4	WBGene00045063	-1.06577	0.59957	0.529182	1.05172	0.677055	0.604089	-1.12089	0.507218	0.999571	-1.10051	0.432718	0.454362	-1.1656	0.217134	0.272085	-1.15505	0.244207	0.245354	-1.23202	0.100265	0.123131
171968_x_at	DNaJ domain (prokaryotic heat shock protein) /// locus:dnj-19	dnj-19 /// WBGene00001037	WBGene00001037	-1.09392	0.158707	0.281681	-1.11087	0.10309	0.238221	1.01549	0.859481	0.999571	1.00621	0.919648	0.633327	-1.07284	0.263025	0.301726	-1.14095	0.0462168	0.0781363	-1.20421	0.00811691	0.0214347
171969_x_at	lipoamide acyltransferase /// Lipoamide acyltransferase component of branched-chain alpha-keto acid dehydrogenase complex, mitochondrial	WBGene00014054 /// ZK669.4	WBGene00014054	-1.15428	0.0170022	0.0707544	-1.1138	0.0613539	0.174239	-1.03634	0.641213	0.999571	-1.08731	0.136515	0.243252	-1.10416	0.0825428	0.157178	-1.20991	0.00292166	0.0104726	-1.346	6.45964e-05	0.000678181
171970_x_at	hypothetical protein /// status:Partially_confirmed	H39E23.3 /// WBGene00044201	WBGene00044201	1.03428	0.517604	0.497067	-1.19278	0.00373671	0.025014	1.23367	0.011091	0.358031	-1.062	0.255816	0.344189	1.08129	0.146004	0.217642	1.01833	0.725928	0.458704	-1.02602	0.620721	0.384844
171971_x_at	---	---	---	-1.0228	0.904306	0.624459	-1.43773	0.0687095	0.18665	1.40569	0.212012	0.890478	-1.07208	0.711085	0.571897	1.00912	0.96136	0.584809	-1.02821	0.882056	0.506352	1.04671	0.807773	0.44403
171972_x_at	Kinesin-like protein /// locus:klp-20	klp-20 /// WBGene00002230	WBGene00002230	-1.25054	0.0109058	0.051984	-1.20856	0.0262089	0.0997237	-1.03473	0.756124	0.999571	-1.01002	0.897832	0.628046	-1.15393	0.0813387	0.155871	-1.30232	0.0037878	0.0126131	-1.19417	0.0354197	0.0600247
171973_at	yeast SEC homolog /// locus:sec-31	sec-31 /// WBGene00011338	WBGene00011338	-1.27076	0.0377435	0.119149	-1.01556	0.884545	0.665239	-1.25128	0.151301	0.840048	-1.04558	0.676023	0.560255	-1.14528	0.214959	0.270792	1.00863	0.93562	0.521378	-1.1266	0.27282	0.235187
171974_x_at	DNaJ domain (prokaryotic heat shock protein)	dnj-8	WBGene00001026	1.01003	0.885174	0.620074	1.15652	0.0501003	0.152742	-1.14504	0.179837	0.861874	1.15457	0.0524654	0.134182	1.05339	0.45594	0.407443	1.14564	0.0647719	0.0999498	1.12744	0.0987898	0.121785
171975_x_at	Probable splicing factor, arginine/serine-rich 3 /// locus:rsp-3	rsp-3 /// WBGene00004700	WBGene00004700	-1.0295	0.537489	0.503814	-1.1625	0.00553999	0.0329758	1.12919	0.0828063	0.723091	-1.03872	0.422677	0.449224	1.02922	0.541242	0.444837	-1.00166	0.971798	0.530483	-1.00667	0.887202	0.466577
171976_x_at	ncRNA /// Ribosomal Protein, Small subunit /// locus:rps-20	mir-354 /// rps-20 /// WBGene00004489	WBGene00004489	-1.04872	0.453095	0.470404	-1.01836	0.772197	0.633333	-1.02981	0.741122	0.999571	-1.01098	0.861869	0.618662	-1.0099	0.875348	0.561819	-1.05721	0.382063	0.323491	-1.06943	0.29457	0.246846
171977_x_at	hypothetical protein /// 17k antigen (O. volvulus)	C06A8.3 /// WBGene00015514	WBGene00015514	1.0126	0.660972	0.551778	1.0674	0.0350378	0.121434	-1.05411	0.203717	0.884129	1.14124	0.00032405	0.00390181	1.0359	0.227529	0.278712	-1.03009	0.306748	0.282269	1.07937	0.0161777	0.0350443
171978_x_at	hypothetical protein	Y92H12BR.3	WBGene00022369	-1.04313	0.504622	0.491495	-1.0591	0.367426	0.464356	1.01532	0.864089	0.999571	-1.036	0.575331	0.521475	-1.04322	0.503719	0.428793	1.00071	0.990955	0.535122	-1.13164	0.0645955	0.0913284
171979_x_at	Acidic leucine-rich nuclear phosphoprotein 32-related protein 2 /// status:Confirmed	T19H12.2 /// WBGene00020588	WBGene00020588	-1.02384	0.811785	0.600668	-1.18061	0.109248	0.24659	1.15313	0.316933	0.95272	-1.00359	0.971049	0.645687	1.12627	0.240798	0.28763	1.2695	0.0276044	0.0535989	1.16688	0.134192	0.149096
171980_x_at	Putative protein tag-76	alg-4	WBGene00006449	-1.20506	0.181006	0.301314	-1.2353	0.133065	0.275375	1.02509	0.896655	0.999571	-1.53523	0.00598354	0.0305192	-1.10855	0.449633	0.404293	-1.42624	0.0179581	0.0391459	-1.43888	0.0157611	0.0344143
171981_x_at	locus:ztf-6 /// Zinc finger putative Transcription Factor family	WBGene00012317 /// ztf-6	WBGene00012317	-1.16868	0.0399793	0.123806	-1.06352	0.386138	0.474581	-1.09887	0.349291	0.965131	1.00746	0.915587	0.632669	-1.01174	0.867845	0.559929	1.02803	0.694101	0.44783	1.03706	0.605359	0.379216
171982_x_at	AAADPNFLRF-amide	flp-1	WBGene00001444	1.14836	0.0187353	0.0756365	1.04021	0.461378	0.514959	1.10398	0.200351	0.881803	1.31579	0.000117804	0.00190615	-1.10269	0.0813367	0.155871	-1.12514	0.0398707	0.0704468	-1.02063	0.700756	0.41095
171983_s_at	Cysteine proteases (2 domains) /// hypothetical protein	WBGene00013076 /// Y51A2D.8	WBGene00013076	1.07879	0.534956	0.503117	-1.19083	0.165019	0.311481	1.28465	0.159524	0.850101	-1.00649	0.95749	0.642911	1.03809	0.758478	0.527957	1.1463	0.271273	0.261689	1.16064	0.231933	0.212665
171984_at	V-type proton ATPase catalytic subunit A /// locus:vha-13	vha-13 /// WBGene00013025	WBGene00013025	-1.14702	0.14693	0.269078	-1.06973	0.462995	0.515859	-1.07225	0.589497	0.999571	-1.06674	0.481423	0.479149	-1.12336	0.213874	0.269986	-1.13677	0.173229	0.195841	-1.14027	0.163828	0.170381
171985_x_at	Histone deacetylase 1	hda-1	---	1.03569	0.651895	0.549348	-1.08809	0.285797	0.411954	1.12693	0.285415	0.940048	-1.14768	0.0917214	0.190771	-1.05068	0.526324	0.43864	-1.06839	0.399197	0.331789	-1.00719	0.926332	0.477577
171986_x_at	Fungus-Induced Protein /// locus:fip-2	fip-2 /// WBGene00020862	WBGene00020862	1.05935	0.292394	0.385648	1.09995	0.0921632	0.223173	-1.03833	0.621623	0.999571	1.34588	6.13083e-05	0.00124314	-1.31952	0.000120285	0.00240845	-1.28145	0.00033733	0.00229089	-1.0118	0.827117	0.4501
171987_x_at	hypothetical protein /// status:Confirmed	W08F4.3 /// WBGene00021093	WBGene00021093	-1.02437	0.691634	0.561256	-1.1115	0.0971408	0.229954	1.08506	0.348116	0.965131	1.08677	0.183427	0.287379	1.12345	0.0705029	0.143345	1.21884	0.00497356	0.0152641	1.19604	0.00934994	0.0236699
171988_at	OSTeonectin (SPARC) related /// locus:ost-1	ost-1 /// WBGene00003893	WBGene00003893	1.08265	0.338946	0.413024	1.0249	0.763608	0.630846	1.05635	0.6364	0.999571	-1.05717	0.499607	0.487164	-1.00835	0.918871	0.572668	-1.03386	0.684341	0.444626	-1.03519	0.672929	0.401701
171989_x_at	Pumilio domain-containing protein 12 /// locus:puf-12	puf-12 /// WBGene00014165	WBGene00014165	-1.00195	0.979882	0.643024	-1.09585	0.247014	0.382734	1.09372	0.417132	0.983779	-1.15216	0.0826116	0.178727	-1.09365	0.25703	0.297953	-1.12019	0.156306	0.182849	-1.22469	0.0181108	0.0378581
171990_x_at	Chromosome condensation protein dpy-27 /// locus:dpy-27	dpy-27 /// WBGene00001086	WBGene00001086	1.11547	0.0791688	0.187835	-1.0468	0.44131	0.504365	1.16767	0.0783481	0.712321	-1.04379	0.470014	0.473284	1.01797	0.762198	0.528679	1.1258	0.0592384	0.0936896	-1.02284	0.701533	0.411187
171991_x_at	hypothetical protein	Y39A3CL.4	WBGene00021442	-1.02641	0.591703	0.526087	-1.08204	0.119053	0.259351	1.0542	0.445001	0.990756	1.00239	0.96066	0.643321	1.09748	0.0703623	0.143168	1.08757	0.0988812	0.134037	1.03026	0.540219	0.354809
171992_x_at	---	---	---	1.11114	0.111677	0.230555	-1.05983	0.365106	0.462825	1.17762	0.0836753	0.724411	1.01778	0.78062	0.594899	1.02041	0.749676	0.525383	1.15149	0.0393657	0.0697194	1.04059	0.531925	0.35206
171993_x_at	hypothetical protein /// locus:daf-5	daf-5 /// WBGene00000901	WBGene00000901	1.57581	2.09628e-06	8.77485e-05	1.23119	0.00335417	0.0230353	1.27991	0.0103624	0.345795	1.29539	0.000618531	0.00623047	-1.03393	0.580496	0.462363	1.12674	0.0625603	0.0974285	1.22543	0.00392808	0.0128156
171994_x_at	Ribosomal Protein, Small subunit	rps-22	WBGene00004491	1.06147	0.483632	0.482928	1.00296	0.972028	0.68526	1.05833	0.636167	0.999571	-1.02468	0.773007	0.592153	-1.07453	0.400518	0.379832	-1.0483	0.578379	0.40714	1.00782	0.926496	0.477619
171995_x_at	Serine/threonine kinase NLK	lit-1	WBGene00003048	1.03864	0.781463	0.591403	1.14545	0.328272	0.440323	-1.10283	0.613711	0.999571	-1.09297	0.518025	0.495397	1.10639	0.463253	0.410743	1.01083	0.937119	0.521782	-1.00875	0.949078	0.483327
171996_x_at	Myoblast growth factor receptor egl-15	egl-15	WBGene00001184	1.24189	0.286913	0.382482	1.67236	0.0198639	0.0830629	-1.34663	0.300363	0.947582	1.31299	0.185752	0.289199	1.07782	0.70748	0.510353	-1.09242	0.658372	0.436303	1.04307	0.832483	0.451553
171997_x_at	Tropomyosin isoforms a/b/d/f	lev-11	WBGene00002978	1.13673	0.106076	0.224223	-1.01782	0.815252	0.645838	1.15699	0.186284	0.871113	1.17684	0.0455319	0.122366	-1.16278	0.0614785	0.13239	-1.13723	0.104978	0.139529	1.00578	0.939156	0.480953
171998_x_at	Phorbol ester/diacylglycerol-binding protein unc-13	unc-13	WBGene00006752	1.03316	0.712226	0.568855	1.15111	0.126687	0.268407	-1.11416	0.39262	0.976941	-1.03125	0.727834	0.576873	-1.15678	0.115006	0.189868	-1.04083	0.651309	0.434047	-1.08703	0.35189	0.275156
171999_x_at	Chloride channel protein	clh-1	WBGene00000528	1.03501	0.795356	0.596016	-1.00016	0.999048	0.69067	1.03517	0.853737	0.999571	1.08124	0.557988	0.513771	-1.47869	0.00945043	0.0420707	-1.55432	0.00441178	0.0140403	-1.13657	0.342005	0.270442
172000_x_at	Protein SWAP	swp-1	WBGene00006359	-1.53684	1.1121e-06	5.41353e-05	-1.52431	1.39212e-06	5.1564e-05	-1.00822	0.914174	0.999571	-1.07599	0.186829	0.290122	-1.0145	0.789044	0.537068	1.11917	0.0510418	0.0840378	1.03155	0.565405	0.364335
172001_x_at	Tropomyosin isoforms a/b/d/f	lev-11	WBGene00002978	1.17027	0.0574636	0.154734	1.00308	0.968305	0.684301	1.16668	0.173287	0.860459	1.13003	0.129904	0.236053	-1.11625	0.16974	0.236886	-1.05768	0.472615	0.36532	1.02443	0.755437	0.428306
172002_x_at	Probable galaptin lec-7	lec-7	---	1.12021	0.0633942	0.164639	1.17874	0.0111761	0.0550615	-1.05225	0.532758	0.999571	-1.06081	0.312175	0.384172	1.00421	0.941642	0.579242	-1.02532	0.663793	0.438093	1.02866	0.62358	0.385741
172003_x_at	Probable galaptin lec-7 /// locus:lec-7	lec-7 /// WBGene00002270	WBGene00002270	1.0337	0.608602	0.532293	1.23009	0.00555789	0.0330571	-1.18999	0.0723193	0.698455	-1.05874	0.382336	0.426884	-1.01998	0.759206	0.52815	-1.07886	0.250261	0.249137	-1.00548	0.932461	0.479415
172004_x_at	Protein unc-87	unc-87	WBGene00006819	-1.01369	0.787362	0.593049	-1.0347	0.501425	0.534204	1.02073	0.773422	0.999571	1.03078	0.549601	0.510403	-1.15808	0.0101628	0.0438753	-1.18067	0.00467602	0.0146395	-1.11776	0.04091	0.066725
172005_x_at	Mediator of RNA polymerase II transcription subunit 23	sur-2	WBGene00006349	1.13962	0.109165	0.228033	1.09236	0.266834	0.397942	1.04326	0.700966	0.999571	1.24911	0.011374	0.0472273	1.306	0.00357176	0.0229172	1.74674	3.90114e-06	8.61388e-05	1.52495	7.49727e-05	0.000754646
172006_x_at	BLIstered cuticle	bli-4	WBGene00000254	-1.02384	0.734498	0.576282	1.02747	0.69658	0.611624	-1.05197	0.607033	0.999571	1.09411	0.207693	0.307904	1.1284	0.097769	0.173533	1.00514	0.941009	0.522821	1.11838	0.122594	0.140685
172007_x_at	PolyA Binding protein	pab-1	WBGene00003902	1.00116	0.991268	0.645629	-1.05434	0.618807	0.582549	1.05556	0.718623	0.999571	-1.00521	0.960851	0.643321	1.002	0.984922	0.58958	-1.06984	0.526783	0.387016	-1.10453	0.355301	0.276747
172008_x_at	---	---	---	1.11366	0.688738	0.560358	-1.03558	0.896214	0.667823	1.15329	0.707381	0.999571	-1.39606	0.225622	0.321569	-1.15615	0.590163	0.466221	-1.13421	0.639713	0.430193	-1.05689	0.836542	0.452631
172009_x_at	status:Confirmed /// Zinc finger protein 593 homolog	WBGene00013236 /// Y56A3A.18	WBGene00013236	1.05202	0.450076	0.468877	-1.10031	0.16511	0.311616	1.15755	0.135266	0.820793	-1.00861	0.897344	0.62792	1.01329	0.842587	0.552913	-1.00597	0.928685	0.519252	1.11345	0.121911	0.140207
172010_x_at	F-actin-capping protein subunit alpha /// locus:cap-1	cap-1 /// WBGene00000292	WBGene00000292	-1.08393	0.178601	0.299402	1.07525	0.223095	0.364562	-1.1655	0.0778296	0.711454	1.06317	0.299986	0.375326	-1.00113	0.984493	0.58958	1.02291	0.696555	0.448723	1.00162	0.977743	0.490398
172011_x_at	hypothetical protein	H28G03.2	WBGene00019250	1.73879	0.000233999	0.00313943	1.56674	0.00137503	0.0114445	1.10981	0.524538	0.999571	1.15931	0.211426	0.310466	-1.17399	0.177184	0.243131	1.048	0.684172	0.444626	-1.2326	0.0851315	0.110163
172012_x_at	cAMP-dependent protein kinase regulatory subunit	kin-2	WBGene00002190	1.13275	0.321697	0.403483	1.00905	0.94183	0.67766	1.12259	0.511356	0.999571	1.02745	0.826635	0.608683	-1.127	0.341175	0.348187	-1.16251	0.234984	0.239084	-1.08562	0.509399	0.343213
172013_x_at	Cell adhesion protein byn-1 /// locus:byn-1	byn-1 /// WBGene00000276	WBGene00000276	-1.14901	0.0154185	0.0660502	-1.11974	0.0414296	0.135306	-1.02614	0.722596	0.999571	-1.01023	0.842723	0.613038	-1.04697	0.377644	0.368064	-1.07966	0.150382	0.178243	-1.15533	0.0124426	0.029111
172014_x_at	Transitional endoplasmic reticulum ATPase homolog 2 /// locus:cdc-48.2	cdc-48.2 /// WBGene00008053	WBGene00008053	1.03426	0.51163	0.494605	-1.08107	0.141468	0.28515	1.1181	0.136864	0.821719	-1.06454	0.23167	0.325745	1.05558	0.297828	0.323242	-1.0194	0.706664	0.452224	-1.02159	0.675855	0.402605
172015_x_at	hypothetical protein	Y82E9BR.17	WBGene00022349	1.0437	0.359016	0.423463	1.0367	0.437542	0.502655	1.00675	0.917464	0.999571	1.06407	0.190133	0.293308	1.04754	0.320503	0.337069	-1.00162	0.971909	0.530489	1.00944	0.838019	0.453023
172016_x_at	SUPpressor /// locus:sup-17	sup-17 /// WBGene00006324	WBGene00006324	-1.00977	0.900872	0.62376	1.00732	0.925564	0.674152	-1.01716	0.877525	0.999571	1.21923	0.0215855	0.0733954	1.21157	0.0253166	0.0772323	1.34812	0.00161471	0.00685642	1.11451	0.179218	0.180497
172017_x_at	DNaJ domain (prokaryotic heat shock protein)	dnj-25	WBGene00001043	-1.04955	0.522907	0.498353	1.12438	0.134478	0.277128	-1.18009	0.134914	0.820534	-1.29066	0.00384682	0.0222278	-1.24299	0.0105961	0.0448102	-1.06314	0.420614	0.341881	-1.26021	0.00731998	0.0198803
172018_x_at	Protein unc-112 /// locus:unc-112	unc-112 /// WBGene00006836	WBGene00006836	-1.07036	0.566138	0.515507	-1.14203	0.270335	0.400975	1.06695	0.698064	0.999571	-1.11752	0.353231	0.409379	-1.31912	0.0312596	0.0881759	-1.37353	0.0158687	0.0356877	-1.3619	0.0183271	0.0381562
172019_x_at	Protein lin-9	lin-9	WBGene00002998	-1.17946	0.0442266	0.132262	-1.2276	0.0157623	0.0706099	1.04082	0.710488	0.999571	-1.0562	0.476081	0.476428	1.15359	0.07636	0.150384	1.18094	0.0428462	0.0741204	1.05342	0.497241	0.338897
172020_x_at	Protein lin-36 /// locus:lin-36	lin-36 /// WBGene00003021	WBGene00003021	-1.36838	0.00258066	0.0185791	-1.10652	0.257375	0.390012	-1.23665	0.101623	0.75879	-1.09076	0.328028	0.394611	1.02229	0.800778	0.540529	1.03821	0.668483	0.439297	-1.02395	0.786472	0.437941
172021_x_at	Polypeptide N-acetylgalactosaminyltransferase 5	gly-5	WBGene00001630	-1.06489	0.399971	0.444692	-1.21395	0.0180509	0.0777274	1.13998	0.221663	0.899894	-1.03983	0.598171	0.53043	-1.02434	0.744786	0.52354	1.00491	0.947061	0.524549	1.00956	0.897399	0.469497
172022_x_at	status:Confirmed /// hypothetical protein	WBGene00022273 /// Y73E7A.6	WBGene00022273	-1.25079	0.00123462	0.0107667	-1.22349	0.00270452	0.019517	-1.02231	0.782673	0.999571	-1.07376	0.220492	0.317349	-1.06028	0.309372	0.330432	1.00028	0.996115	0.535915	-1.11857	0.0630433	0.0897557
172023_x_at	Kinesin-Like Protein	klp-11	WBGene00002222	1.13511	0.163638	0.286512	1.2989	0.00893313	0.0466996	-1.1443	0.28752	0.941136	1.11849	0.214914	0.313239	-1.07751	0.401091	0.380041	-1.10014	0.286909	0.27097	-1.10037	0.285884	0.242445
172024_x_at	Chloride channel protein	clh-1	WBGene00000528	1.08885	0.459474	0.473691	1.02167	0.850785	0.656116	1.06575	0.693485	0.999571	1.18729	0.147271	0.254229	-1.27684	0.0464703	0.112575	-1.38073	0.0120377	0.0290344	-1.01723	0.880828	0.46499
172025_x_at	Nose resistant to fluoxetine protein 6 /// locus:nrf-6	nrf-6 /// WBGene00003813	WBGene00003813	-1.29332	0.0553144	0.151253	-1.50682	0.00493815	0.0305182	1.16507	0.394779	0.977134	-1.14563	0.287831	0.365924	-1.63154	0.00137342	0.0124425	-1.50574	0.00499548	0.0153043	-1.51873	0.00434777	0.0137953
172026_x_at	Venom-Allergen-like Protein	vap-1	WBGene00006886	1.05951	0.567173	0.515848	-1.08567	0.418666	0.49312	1.15028	0.332589	0.961005	-1.48449	0.00130265	0.0105072	-2.27767	8.34768e-07	6.8299e-05	-2.57913	1.5349e-07	7.25161e-06	-4.30429	6.09158e-10	7.35126e-08
172027_x_at	CaSPase /// locus:csp-2	csp-2 /// WBGene00000820	WBGene00000820	-1.25138	0.0349814	0.113612	-1.07413	0.468919	0.519054	-1.16502	0.279781	0.93943	-1.27927	0.0224986	0.0754227	1.09753	0.349077	0.353079	-1.13179	0.218335	0.227773	-1.12747	0.232147	0.212756
172028_x_at	Phosphatidylinositol-binding clathrin assembly protein unc-11	unc-11	WBGene00006751	1.03338	0.646617	0.547848	-1.17281	0.0391915	0.130725	1.21196	0.0728386	0.698807	-1.00319	0.964425	0.643846	1.08317	0.273416	0.30881	1.11333	0.14783	0.17625	1.14907	0.0673669	0.0940034
172029_x_at	Phosphatidylinositol-binding clathrin assembly protein unc-11	unc-11	WBGene00006751	1.11006	0.188135	0.307052	-1.03708	0.636899	0.590185	1.15122	0.208153	0.885604	1.0045	0.953434	0.642018	1.16382	0.0640577	0.135298	1.13029	0.126895	0.158462	1.00926	0.90448	0.471378
172030_x_at	CaSPase /// locus:csp-3	csp-3 /// WBGene00000821	WBGene00000821	-1.17649	0.0078394	0.0411511	-1.19179	0.00480391	0.0299464	1.013	0.864258	0.999571	-1.42539	9.18344e-06	0.000310825	-1.12304	0.0440293	0.10872	-1.38081	2.50551e-05	0.00035713	-1.29632	0.000213795	0.00159327
172031_x_at	ELAV-Type RNA binding-protein family	etr-1	WBGene00001340	1.1138	0.28966	0.383786	1.18667	0.102398	0.237437	-1.06543	0.654241	0.999571	1.18122	0.111093	0.215512	1.05062	0.62192	0.478643	1.1123	0.295479	0.275731	1.08056	0.442033	0.315526
172032_x_at	RuNT related /// locus:rnt-1	rnt-1 /// WBGene00004393	WBGene00004393	-1.06084	0.522011	0.498155	1.12011	0.227815	0.36855	-1.18826	0.196494	0.879679	1.06882	0.471492	0.474165	1.0019	0.983486	0.589321	-1.01929	0.834826	0.492701	-1.01454	0.874732	0.463512
172033_x_at	Insulin-like receptor	daf-2	WBGene00000898	1.11419	0.148539	0.27096	-1.0308	0.674451	0.603067	1.14851	0.187871	0.87245	1.05369	0.47181	0.474233	-1.00613	0.932383	0.576531	-1.01585	0.827277	0.490391	1.00714	0.921255	0.476267
172034_x_at	Nuclear Hormone Receptor family /// locus:nhr-59	nhr-59 /// WBGene00003649	WBGene00003649	1.39413	0.000277603	0.00355514	1.84365	4.12116e-07	2.16088e-05	-1.32244	0.0125864	0.377676	1.01708	0.809918	0.603571	-1.09263	0.22059	0.274327	-1.16415	0.0451021	0.0768529	-1.03722	0.605077	0.379158
172035_x_at	Nuclear Hormone Receptor family	nhr-50	WBGene00003640	1.31415	0.000122803	0.00191808	1.57332	5.02615e-07	2.44174e-05	-1.19721	0.0282636	0.52574	1.04545	0.407332	0.440946	-1.06959	0.216982	0.271968	1.10596	0.0733804	0.108809	1.1637	0.0113361	0.0271678
172036_x_at	Alanine--tRNA ligase, mitochondrial	aars-1	WBGene00000196	1.07596	0.452571	0.470047	1.04389	0.657228	0.59725	1.03072	0.824642	0.999571	1.05767	0.563478	0.515919	1.07926	0.434293	0.396767	1.17446	0.111786	0.145666	-1.02435	0.803285	0.442513
172037_x_at	Choline O-acetyltransferase	cha-1	---	-1.04007	0.626045	0.539771	-1.16266	0.0766711	0.200138	1.11787	0.334698	0.962081	1.12282	0.163922	0.270522	-1.03905	0.634669	0.48382	-1.1515	0.0952892	0.130523	-1.04938	0.550877	0.359201
172038_x_at	Vesicular acetylcholine transporter unc-17	unc-17	---	-1.0397	0.402209	0.445905	-1.20966	0.000850425	0.007955	1.16347	0.0323339	0.550041	1.27017	0.000110758	0.0018303	-1.0462	0.333231	0.343563	-1.06647	0.175223	0.19716	1.10336	0.0465796	0.0728803
172039_x_at	Serine/threonine-protein kinase cst-1 37kDa subunit	cst-1	WBGene00017472	1.33131	0.00176612	0.0140016	1.4274	0.000288952	0.00348023	-1.07218	0.518065	0.999571	1.14403	0.0917336	0.190771	-1.15245	0.0769545	0.151251	-1.13918	0.10141	0.136205	-1.3069	0.00289069	0.0103189
172040_x_at	Mitogen-activated protein kinase kinase kinase mom-4 /// locus:mom-4	mom-4 /// WBGene00003396	WBGene00003396	1.13935	0.0685536	0.172981	1.03307	0.63031	0.587247	1.10288	0.312702	0.95036	1.04401	0.525274	0.498766	1.08001	0.263786	0.302135	1.29676	0.00150816	0.0065319	1.11266	0.12868	0.14513
172041_x_at	SERotonin/octopamine receptor family	ser-1	WBGene00004776	1.1195	0.107964	0.226676	-1.01039	0.877273	0.663151	1.13114	0.206234	0.885351	-1.04512	0.512919	0.492782	1.06645	0.344331	0.350522	1.04517	0.512478	0.381889	1.10398	0.15461	0.163761
172042_x_at	ATM (ataxia telangectasia mutated)-Like	atl-1	WBGene00000226	-1.09407	0.343369	0.415212	-1.05716	0.553957	0.555798	-1.03491	0.795101	0.999571	1.00866	0.926383	0.634913	1.0357	0.707753	0.510434	1.10261	0.304628	0.281039	1.06825	0.483258	0.332925
172043_x_at	Galectin	lec-2	WBGene00002265	-1.04346	0.695982	0.563443	-1.01445	0.894916	0.667693	-1.0286	0.854377	0.999571	1.16084	0.183774	0.28768	-1.3716	0.010287	0.0441289	-1.16719	0.169216	0.192939	-1.0854	0.455068	0.321116
172044_x_at	Abnormal embryogenesis protein 30 /// locus:emb-30	emb-30 /// WBGene00001284	WBGene00001284	-1.09802	0.219351	0.33382	-1.13047	0.113881	0.252848	1.02955	0.781195	0.999571	-1.00814	0.91278	0.632079	-1.09518	0.2317	0.281563	-1.0291	0.699167	0.449775	-1.01783	0.811467	0.445079
172045_x_at	HIstone H1 Like	hil-7	WBGene00001858	1.16539	0.0968303	0.212084	1.04917	0.58555	0.568664	1.11077	0.402272	0.980075	-1.13272	0.169342	0.275065	-1.23136	0.0297043	0.0852383	-1.14611	0.135123	0.165353	-1.0875	0.345931	0.272278
172046_x_at	Homogentisate 1,2-dioxygenase /// locus:hgo-1	hgo-1 /// WBGene00001843	WBGene00001843	1.98012	4.02194e-07	2.65424e-05	1.05086	0.529817	0.545937	1.88429	4.45747e-05	0.0117477	1.78126	2.88668e-06	0.000126031	-1.08349	0.315328	0.333724	1.12856	0.13854	0.168533	1.18968	0.0406078	0.0663002
172047_x_at	Kinesin-Associated Protein	kap-1	WBGene00002182	1.17645	0.025455	0.0927234	1.02298	0.73181	0.622499	1.15001	0.150596	0.839444	1.10782	0.137475	0.244277	1.03127	0.642932	0.486921	-1.03357	0.619318	0.422678	-1.07428	0.28889	0.244017
172048_x_at	Chloride channel protein /// locus:clh-5	clh-5 /// WBGene00000532	WBGene00000532	-1.09995	0.0949256	0.209794	-1.05499	0.331299	0.442151	-1.04262	0.587776	0.999571	-1.04299	0.44193	0.458808	-1.06172	0.279098	0.312142	1.09948	0.0962772	0.131505	-1.04116	0.460856	0.323569
172049_x_at	status:Confirmed	WBGene00022212	WBGene00022212	-1.03205	0.656846	0.550479	1.06141	0.405612	0.485269	-1.09543	0.369479	0.970641	-1.1044	0.175013	0.279872	1.1153	0.138725	0.211078	-1.03958	0.585368	0.410294	-1.0784	0.295869	0.247513
172050_x_at	status:Partially_confirmed /// pseudo	WBGene00022211 /// Y73B3A.9	WBGene00022211	-1.01783	0.776963	0.589979	-1.07432	0.260849	0.393444	1.05551	0.542443	0.999571	-1.0199	0.752167	0.585489	1.05357	0.408033	0.383601	1.12738	0.0702443	0.105434	1.09286	0.168704	0.173817
172051_x_at	status:Predicted /// hypothetical protein	WBGene00022213 /// Y73B3A.11	WBGene00022213	-1.00993	0.902734	0.624088	1.08809	0.305782	0.426343	-1.0989	0.41522	0.983055	1.7836	3.99983e-06	0.000168098	1.06432	0.445621	0.402568	1.63655	2.30666e-05	0.000337095	1.24912	0.0141626	0.0319597
172052_x_at	---	---	---	-1.12457	0.099156	0.214961	1.04002	0.564359	0.560439	-1.16958	0.117859	0.789481	-1.08923	0.219395	0.316542	1.00646	0.924214	0.574184	1.02586	0.706699	0.452224	1.03888	0.575218	0.368059
172053_x_at	---	---	---	1.42965	0.493972	0.48754	1.96855	0.204493	0.348412	-1.37695	0.663512	0.999571	2.41332	0.105389	0.208691	2.15437	0.15375	0.223977	4.61119	0.00948576	0.0243701	3.37875	0.031321	0.0551233
172054_at	---	---	---	1.08126	0.242771	0.352085	1.01109	0.865761	0.660251	1.0694	0.471159	0.995066	-1.0204	0.757217	0.587295	1.04373	0.514889	0.433195	-1.01732	0.792568	0.479864	-1.03392	0.6107	0.381306
172055_x_at	ncRNA /// ncRNA /// Histone H2A /// Histone H2A /// Histone H2A /// Histone H2B 2 /// Histone H2A /// Histone H2B 2 /// Histone H2A /// Histone H2A /// Histone H2A /// Histone H2B 2 /// Histone H2A /// Histone H2A /// Histone H2A /// Histone H2B 2 /// Histone H2A /// Histone H2B 2 /// Histone H2A /// Histone H2A /// Histone H2A /// Histone H2A /// Histone H2A /// Histone H2B 2 /// ncRNA /// ncRNA…	F07B7.15 /// F45F2.14 /// his-12 /// his-16 /// his-19 /// his-20 /// his-21 /// his-22 /// his-3 /// his-30 /// his-33 /// his-4 /// his-43 /// his-47 /// his-51 /// his-52 /// his-53 /// his-54 /// his-57 /// his-61 /// his-65 /// his-68 /// his-7 /// his-8 /// K06C4.23 /// K06C4.26 /// T10C6.19 /// WBGene00001877 /// WBGene00001878 /// WBGene00001881 /// WBGene00001882 /// WBGene00001886 /// W…	WBGene00001877 /// WBGene00001878 /// WBGene00001881 /// WBGene00001882 /// WBGene00001893 /// WBGene00001894 /// WBGene00001895 /// WBGene00001896 /// WBGene00001925 /// WBGene00001926 /// WBGene00001927 /// WBGene00001928	-1.16545	0.209562	0.326135	-1.19189	0.153793	0.299385	1.02269	0.893541	0.999571	1.1144	0.36787	0.41865	1.08294	0.504852	0.429196	-1.11135	0.379802	0.322208	1.10007	0.426332	0.308975
172056_x_at	Activated in Blocked Unfolded protein response /// locus:abu-4	abu-4 /// WBGene00000027	WBGene00000027	-1.30745	0.202886	0.320477	-1.30476	0.206169	0.350128	-1.00206	0.994328	0.999716	-1.27002	0.253387	0.341762	-2.09612	0.00243381	0.0182396	-1.5968	0.0351317	0.0642534	-1.73141	0.0160947	0.0349319
172057_x_at	Aryl hydrocarbon receptor nuclear translocator homolog	aha-1	WBGene00000095	1.52623	2.4567e-05	0.000549503	1.11968	0.121552	0.262262	1.36309	0.00650258	0.273149	1.72474	1.47832e-06	7.79124e-05	-1.08597	0.249109	0.292762	1.08188	0.270386	0.261165	1.55458	1.56609e-05	0.000245038
172058_x_at	Calcium/calmodulin-dependent protein kinase type II	unc-43	WBGene00006779	1.06447	0.577756	0.520606	-1.27645	0.0429148	0.138369	1.35875	0.0680356	0.693069	1.05431	0.636959	0.546201	1.15594	0.207403	0.265233	1.06532	0.572993	0.405301	1.02731	0.809415	0.444584
172059_x_at	Probable muscarinic acetylcholine receptor gar-1	gar-1	WBGene00001517	1.048	0.601837	0.530105	1.02714	0.764925	0.63129	1.02031	0.873721	0.999571	-1.12623	0.197346	0.299366	-1.1348	0.171906	0.238717	-1.08683	0.359188	0.311732	1.01896	0.83373	0.451836
172060_x_at	Probable muscarinic acetylcholine receptor gar-1	gar-1	WBGene00001517	1.07385	0.462941	0.474693	-1.03688	0.707005	0.61496	1.11346	0.434321	0.989072	-1.12476	0.233438	0.326827	-1.22166	0.0522869	0.120496	-1.08719	0.390877	0.327734	1.00803	0.933675	0.479732
172061_x_at	hypothetical protein	unc-49	WBGene00006784	-1.05273	0.356394	0.422295	-1.14604	0.0240222	0.0939418	1.08864	0.283742	0.939645	-1.00025	0.996428	0.651331	-1.20424	0.00390771	0.0242276	-1.09377	0.118382	0.151301	-1.11255	0.0677411	0.0943846
172062_x_at	TWiK family of potassium channels	twk-17	WBGene00006671	-1.07547	0.291037	0.384753	-1.26137	0.00352367	0.0238949	1.17285	0.111201	0.779661	-1.14267	0.0639684	0.152597	-1.15565	0.0466799	0.112839	-1.12619	0.094729	0.12999	-1.01639	0.809861	0.444745
172063_x_at	Organic Anion Transporter /// locus:oat-1	oat-1 /// WBGene00003837	WBGene00003837	-1.0359	0.732046	0.57589	-1.16515	0.152292	0.297596	1.12477	0.424033	0.986615	1.08326	0.44149	0.458697	-1.11036	0.317356	0.334965	-1.54616	0.000710799	0.00386743	-1.53563	0.000810336	0.00413763
172064_x_at	hypothetical protein /// locus:rde-1	rde-1 /// WBGene00004323	WBGene00004323	1.18635	0.00848714	0.0435221	1.0299	0.606162	0.577541	1.15192	0.0950146	0.747641	1.138	0.0363328	0.10483	1.11646	0.068658	0.141046	1.25057	0.00130745	0.0059357	1.26133	0.000968587	0.00473046
172065_x_at	TU elongation Factor (EF-Tu), Mitochondrial /// locus:tufm-1	tufm-1 /// WBGene00007000	WBGene00007000	1.1111	0.220859	0.334694	-1.04212	0.623554	0.58463	1.1579	0.227921	0.903274	1.29134	0.00767816	0.0362117	1.01851	0.826655	0.548462	1.02665	0.753731	0.467382	-1.0491	0.569113	0.365591
172066_x_at	Glutamate receptor 1 /// locus:glr-1	glr-1 /// WBGene00001612	WBGene00001612	-1.27064	0.0357354	0.115243	-1.28152	0.0305169	0.110392	1.00856	0.954191	0.999571	-1.37657	0.00783253	0.0366546	1.02989	0.779344	0.534265	-1.12359	0.277342	0.265289	-1.4017	0.00552551	0.0163624
172067_x_at	LIM/homeobox protein ttx-3	ttx-3	WBGene00006654	-1.06086	0.335385	0.41135	-1.12681	0.0634115	0.177693	1.06216	0.48333	0.999571	-1.0514	0.41158	0.443146	1.0834	0.197623	0.25853	-1.10542	0.112716	0.146458	1.03634	0.556277	0.360952
172068_x_at	Cyclin-dependent kinase 7 /// locus:cdk-7	cdk-7 /// WBGene00000408	WBGene00000408	1.00876	0.934958	0.632662	1.07657	0.493732	0.530334	-1.06722	0.66795	0.999571	1.18003	0.137189	0.243885	1.31436	0.0208298	0.0686086	1.47159	0.0024741	0.00928843	1.28635	0.0309642	0.0547442
172069_x_at	Cathepsin B-like cysteine proteinase 3 /// locus:cpr-3	cpr-3 /// WBGene00000783	WBGene00000783	1.30229	0.122519	0.242577	1.73237	0.00414959	0.0268911	-1.33025	0.229784	0.903624	2.07775	0.000453079	0.00493015	1.14574	0.411439	0.38532	2.08542	0.000433711	0.00273558	1.83744	0.00200609	0.00793049
172070_x_at	hypothetical protein	K06A9.1	WBGene00019435	-1.36751	0.000986708	0.00900122	-1.29865	0.00380689	0.0252963	-1.05302	0.635826	0.999571	1.00051	0.994747	0.650952	-1.35332	0.00129275	0.0120531	-1.31032	0.00300818	0.010657	1.00175	0.981828	0.491587
172071_x_at	ncRNA	2RSSE.7	---	1.05995	0.333302	0.409844	1.04365	0.474286	0.521139	1.01562	0.853078	0.999571	-1.00679	0.908873	0.630957	1.10272	0.114566	0.189444	-1.00626	0.915979	0.515805	1.03305	0.584548	0.371407
172072_x_at	DNaJ domain (prokaryotic heat shock protein)	dnj-5	WBGene00001023	-1.10393	0.461377	0.474051	-1.08315	0.550464	0.554644	-1.01918	0.919477	0.999571	-1.04598	0.73572	0.579582	1.22792	0.138086	0.210582	1.25822	0.100315	0.135326	1.21356	0.160312	0.167962
172073_x_at	---	---	---	-1.01156	0.851996	0.611276	1.04244	0.503356	0.534937	-1.05449	0.545148	0.999571	1.00093	0.987945	0.649633	1.05521	0.389431	0.374391	1.01241	0.841384	0.494885	-1.00386	0.950166	0.483467
172074_x_at	---	---	---	-1.42047	0.00561051	0.0325518	-1.27465	0.0403395	0.133053	-1.1144	0.487495	0.999571	-1.66029	0.000328371	0.00394284	-1.20388	0.106052	0.1813	-1.62236	0.00049434	0.00299421	-1.75614	0.000124476	0.00110174
172075_x_at	---	---	---	1.35755	0.00752025	0.0398758	1.09678	0.361646	0.461379	1.23776	0.145934	0.835663	1.15017	0.175164	0.279894	1.0944	0.372719	0.365341	1.05002	0.626027	0.424752	1.16559	0.140102	0.153374
172076_x_at	status:Confirmed /// hypothetical protein	WBGene00022099 /// Y69A2AR.28	WBGene00022099	1.03054	0.430238	0.460476	1.00103	0.978153	0.686377	1.02948	0.587891	0.999571	-1.04874	0.219712	0.316784	1.09452	0.028665	0.0833238	1.0925	0.0315466	0.059199	1.18615	0.000405363	0.00253451
172077_x_at	---	---	---	-1.04855	0.659962	0.551396	-1.02602	0.811105	0.644725	-1.02196	0.886304	0.999571	1.05902	0.595267	0.529339	1.12042	0.299288	0.32425	1.18344	0.132636	0.163231	1.01549	0.886185	0.466326
172078_x_at	---	---	---	-1.07203	0.666258	0.553082	1.24316	0.189666	0.335545	-1.33271	0.219204	0.897638	1.05333	0.746961	0.583683	1.01008	0.950253	0.582019	1.25435	0.173165	0.195806	1.01031	0.949121	0.483327
172079_s_at	status:Partially_confirmed /// hypothetical protein	WBGene00013691 /// Y105E8B.6	WBGene00013691	1.19797	0.215683	0.331218	-1.00234	0.98686	0.688319	1.20077	0.368732	0.970641	-1.07067	0.631558	0.544321	-1.11473	0.448547	0.403668	-1.08729	0.557596	0.399244	-1.14655	0.342866	0.270831
172080_at	---	---	---	1.21898	0.0156901	0.0669201	-1.14532	0.080604	0.206204	1.39612	0.00552852	0.249666	1.0598	0.433621	0.454792	1.13985	0.0907045	0.166141	1.12183	0.132883	0.163451	1.15134	0.0707114	0.0974227
172081_x_at	---	---	---	1.13379	0.0665718	0.169621	1.02244	0.730437	0.622076	1.10891	0.2662	0.934131	1.06913	0.307515	0.380986	1.10763	0.127637	0.201607	1.15518	0.0383997	0.068488	1.09034	0.192203	0.188778
172082_x_at	status:Partially_confirmed /// hypothetical protein	WBGene00021512 /// Y41D4B.4	WBGene00021512	1.00153	0.985583	0.644246	-1.15505	0.105555	0.241605	1.15682	0.236619	0.908842	-1.08937	0.321601	0.390412	1.04427	0.611197	0.474342	1.11363	0.217299	0.226946	-1.05775	0.511307	0.343884
172083_x_at	40S ribosomal protein S28 /// locus:rps-28	rps-28 /// WBGene00004497	WBGene00004497	1.00353	0.925988	0.630203	1.06649	0.105923	0.241993	-1.06274	0.26735	0.934178	-1.06803	0.0989955	0.200628	-1.02324	0.547285	0.447831	-1.08895	0.0382215	0.068259	-1.04273	0.280158	0.239501
172084_x_at	hypothetical protein	madd-2	WBGene00016539	1.0922	0.429261	0.460124	1.01735	0.876121	0.66302	1.07357	0.650244	0.999571	1.13129	0.273975	0.356993	-1.0891	0.443973	0.401867	-1.06531	0.56853	0.403472	1.07701	0.50467	0.341287
172085_x_at	hypothetical protein /// helicase	F53H1.1 /// WBGene00018776	WBGene00018776	-1.17967	0.0539478	0.149143	-1.10975	0.206088	0.35003	-1.063	0.590944	0.999571	1.00378	0.962372	0.643659	1.02099	0.795224	0.538892	-1.03208	0.693703	0.447682	-1.0196	0.808354	0.444216
172086_x_at	Fungus-induced protein 3 /// locus:fip-3	fip-3 /// WBGene00015520	WBGene00015520	1.02533	0.699216	0.564475	-1.02264	0.729274	0.621579	1.04855	0.60538	0.999571	-1.02383	0.715889	0.573463	1.1173	0.102176	0.177648	1.28863	0.00131941	0.00597437	1.12178	0.09146	0.115601
172087_x_at	hypothetical protein /// status:Predicted	D2007.3 /// WBGene00017043	WBGene00017043	-1.06423	0.110296	0.229218	-1.03793	0.325169	0.438624	-1.02533	0.635524	0.999571	-1.03829	0.320944	0.389967	-1.08486	0.0425676	0.106421	1.06268	0.118107	0.151089	-1.06054	0.129756	0.146036
172088_x_at	status:Predicted /// hypothetical protein	WBGene00022225 /// Y73B3B.3	WBGene00022225	-1.00017	0.997706	0.646975	1.06204	0.325177	0.438624	-1.06222	0.481529	0.999283	-1.0896	0.168071	0.273875	-1.01099	0.85579	0.55672	1.07525	0.239279	0.242039	-1.00634	0.916241	0.474806
172089_x_at	Glutathione S-Transferase /// locus:gst-40	gst-40 /// WBGene00001788	WBGene00001788	1.00534	0.955318	0.637617	1.02636	0.784702	0.636904	-1.02091	0.877801	0.999571	1.04983	0.610877	0.53586	1.0616	0.532633	0.441302	1.04545	0.641594	0.430883	1.16404	0.126312	0.14344
172090_at	---	---	---	1.05066	0.581446	0.522165	-1.03506	0.699898	0.612864	1.0875	0.509265	0.999571	-1.15434	0.123502	0.229246	1.04384	0.63173	0.482816	-1.07467	0.424697	0.343749	-1.06297	0.497026	0.338791
172091_x_at	---	---	---	1.15001	0.0644011	0.1662	-1.20163	0.0194702	0.0819425	1.38189	0.0054212	0.247787	-1.0596	0.419673	0.447822	1.08166	0.278525	0.311838	1.06929	0.352277	0.307934	1.00617	0.930872	0.478949
172092_s_at	hypothetical protein /// helicase	F53H1.1 /// WBGene00018776	WBGene00018776	1.11655	0.149904	0.272482	1.02299	0.758095	0.629568	1.09146	0.406849	0.980867	1.05961	0.436999	0.456615	1.03638	0.629095	0.481902	-1.08177	0.29577	0.275917	-1.02666	0.721547	0.417985
172093_x_at	status:Predicted /// hypothetical protein	WBGene00021821 /// Y54B9A.1	WBGene00021821	1.02456	0.923523	0.629473	1.06335	0.808115	0.643763	-1.03787	0.917168	0.999571	1.29803	0.311074	0.383214	1.14701	0.589236	0.465817	1.78683	0.0347069	0.0637364	1.32672	0.273797	0.235777
172094_x_at	---	---	---	1.02062	0.818272	0.602576	-1.01746	0.845427	0.654549	1.03844	0.764115	0.999571	-1.04575	0.615817	0.538177	1.14886	0.133688	0.206928	1.14753	0.136686	0.166762	1.04017	0.658288	0.397208
172095_x_at	Fungus-induced protein 3 /// Fungus-induced-related protein 16 /// locus:fip-3 /// locus:fipr-16	fip-3 /// fipr-16 /// WBGene00015520 /// WBGene00015521	WBGene00015520 /// WBGene00015521	-1.13812	0.253281	0.35929	-1.06993	0.543622	0.551163	-1.06373	0.693527	0.999571	-1.04153	0.713487	0.572596	1.31628	0.0239941	0.0748962	1.76186	0.000130741	0.00118136	1.24613	0.0622102	0.088908
172096_x_at	Fungus-induced-related protein 16 /// locus:fipr-16	fipr-16 /// WBGene00015521	WBGene00015521	-1.0169	0.836213	0.607554	-1.00872	0.914644	0.671644	-1.00811	0.943803	0.999571	-1.06704	0.428415	0.452207	1.03264	0.692569	0.504563	1.28359	0.0072633	0.0200747	1.14136	0.118747	0.137791
172097_x_at	---	---	---	-1.01943	0.543544	0.506657	-1.0743	0.0360407	0.123703	1.05383	0.250284	0.921811	-1.05998	0.0804003	0.175512	1.07733	0.0302882	0.0863423	1.0362	0.269251	0.260308	1.02829	0.381999	0.289513
172098_x_at	status:Partially_confirmed /// hypothetical protein	WBGene00021616 /// Y47D7A.2	WBGene00021616	-1.05505	0.479192	0.481417	-1.00425	0.954915	0.681227	-1.05058	0.643235	0.999571	-1.06561	0.403086	0.43844	1.06042	0.439328	0.399385	1.02397	0.752687	0.466988	1.22779	0.0146235	0.0326464
172099_x_at	---	---	---	1.0178	0.788625	0.593635	1.01429	0.829241	0.649448	1.00346	0.970336	0.999571	1.00868	0.895421	0.627222	1.10073	0.159322	0.22869	1.07757	0.26656	0.258601	1.04173	0.536805	0.353531
172100_x_at	Myosin regulatory light chain 2 /// locus:mlc-2	mlc-2 /// WBGene00003370	WBGene00003370	-1.01083	0.594263	0.527089	1.0076	0.707367	0.615008	-1.01851	0.52223	0.999571	1.00916	0.651496	0.551868	-1.11198	9.84631e-05	0.00207818	-1.12239	4.26532e-05	0.000532364	-1.04912	0.0293163	0.0526603
172101_x_at	Microtubule-associated protein	ptl-1	WBGene00004212	1.30798	0.0090063	0.0452499	1.33439	0.0057523	0.0338253	-1.02019	0.875531	0.999571	1.03353	0.715373	0.573251	-1.15122	0.134365	0.207449	-1.02055	0.821768	0.489155	-1.12874	0.193325	0.189594
172102_x_at	---	---	---	-1.02157	0.931036	0.631514	1.10535	0.685414	0.607896	-1.12919	0.72804	0.999571	1.25864	0.358249	0.412296	1.11208	0.667577	0.495749	1.71421	0.0429775	0.0742748	1.35956	0.225318	0.208679
172103_x_at	Transcription initiation factor IIB /// locus:ttb-1	ttb-1 /// WBGene00006648	WBGene00006648	-1.0491	0.483334	0.48283	-1.07719	0.282835	0.409839	1.02677	0.783112	0.999571	-1.02731	0.691763	0.565433	1.07831	0.276416	0.310564	1.13808	0.0724127	0.107769	1.05952	0.399767	0.297385
172104_x_at	hypothetical protein	Y69A2AR.47	---	-1.24833	0.0265253	0.0954562	-1.32922	0.00667324	0.0377108	1.0648	0.627475	0.999571	-1.43381	0.00124802	0.0102203	-1.18386	0.080171	0.154568	-1.29175	0.0125724	0.0299669	-1.3894	0.00249553	0.00931727
172105_x_at	---	---	---	-1.01432	0.917988	0.627937	-1.08219	0.569541	0.562151	1.06691	0.740597	0.999571	-1.01052	0.939574	0.638746	1.12371	0.404253	0.381704	1.10801	0.462	0.36079	1.1377	0.357585	0.277733
172106_x_at	---	---	---	1.25902	0.570213	0.517052	1.72315	0.191185	0.336289	-1.36864	0.584252	0.999571	1.78374	0.166161	0.272181	1.57897	0.268232	0.305352	3.44182	0.00752951	0.0205468	2.34425	0.049472	0.0759551
172107_x_at	status:Confirmed /// Putative phospholipase B-like 3	WBGene00021852 /// Y54F10AM.8	WBGene00021852	1.17452	0.534529	0.503053	1.10979	0.686308	0.608103	1.05833	0.876178	0.999571	1.39057	0.21286	0.311686	1.18233	0.518074	0.434707	1.74217	0.0453058	0.0770588	1.32222	0.287496	0.243235
172108_x_at	hypothetical protein /// locus:sydn-1	sydn-1 /// WBGene00021473	WBGene00021473	1.07579	0.0850528	0.196328	-1.00716	0.859033	0.658463	1.08348	0.172327	0.860402	-1.02288	0.575235	0.521452	-1.03678	0.375024	0.366598	1.03957	0.341606	0.302262	1.07921	0.073616	0.100158
172109_x_at	TPX2 (Targeting Protein for Xenopus Klp2)-Like	tpxl-1	WBGene00021470	-1.30987	0.112686	0.231774	-1.46479	0.0312673	0.112043	1.11827	0.627881	0.999571	-1.0998	0.560384	0.514692	1.1297	0.457174	0.407853	1.33151	0.0942345	0.129487	1.1	0.559646	0.362287
172110_x_at	---	---	---	1.05361	0.445166	0.466116	-1.14966	0.0545086	0.161206	1.21129	0.0607688	0.666545	-1.06482	0.360734	0.414074	1.09181	0.207522	0.265243	-1.08975	0.216918	0.226693	-1.02432	0.723077	0.418439
172111_x_at	---	---	---	1.23871	0.0601252	0.159316	1.11465	0.317376	0.433753	1.1113	0.487632	0.999571	1.13396	0.249704	0.339275	1.10697	0.348112	0.35274	1.24062	0.0585244	0.0929185	1.1719	0.151942	0.161867
172112_x_at	hypothetical protein /// locus:hpo-37	hpo-37 /// WBGene00021622	WBGene00021622	-1.01158	0.906091	0.624938	1.00982	0.920251	0.672804	-1.02151	0.877469	0.999571	-1.08563	0.405611	0.439783	1.07481	0.463953	0.41117	-1.01112	0.909718	0.514163	1.05639	0.576066	0.368432
172113_x_at	status:Predicted /// Major sperm protein	WBGene00022005 /// Y59H11AM.1	WBGene00022005	-1.02592	0.777295	0.590109	-1.05802	0.535372	0.547604	1.03129	0.809676	0.999571	1.02992	0.744712	0.582759	1.12573	0.203403	0.262592	1.12268	0.213333	0.224192	1.13109	0.186887	0.185583
172114_at	---	---	---	1.05963	0.303979	0.393022	-1.05771	0.318773	0.434751	1.12078	0.159568	0.850101	1.00496	0.928683	0.635386	1.06423	0.27065	0.306832	-1.00343	0.950534	0.525469	1.067	0.252013	0.223817
172115_x_at	hypothetical protein /// status:Partially_confirmed	F54H12.4 /// WBGene00018844	WBGene00018844	1.0337	0.743628	0.578981	-1.03965	0.701425	0.613184	1.0747	0.61621	0.999571	1.02184	0.830992	0.60969	1.1917	0.0993654	0.175243	1.03992	0.699567	0.449913	1.00799	0.937305	0.480552
172116_x_at	RIO Kinase homolog /// locus:riok-2	riok-2 /// WBGene00013688	WBGene00013688	1.03272	0.740281	0.577879	-1.04494	0.651424	0.595422	1.07914	0.580664	0.999571	-1.00406	0.966701	0.64448	1.01915	0.844955	0.553605	1.03766	0.703694	0.451372	1.03693	0.709053	0.413844
172117_x_at	---	---	---	-1.01203	0.792342	0.595029	1.01342	0.769232	0.632431	-1.02561	0.694277	0.999571	-1.01326	0.771834	0.591715	-1.0122	0.789495	0.53713	-1.01627	0.722641	0.457532	-1.08297	0.0953363	0.119005
172118_x_at	status:Partially_confirmed /// hypothetical protein	WBGene00021961 /// Y57E12B.1	WBGene00021961	-1.01517	0.780968	0.591269	1.03406	0.538525	0.549091	-1.04975	0.528557	0.999571	-1.00952	0.86107	0.618425	1.02318	0.672743	0.497756	-1.01106	0.83893	0.494043	1.01755	0.748173	0.426063
172119_at	hypothetical protein	unc-68	WBGene00006801	1.03241	0.720004	0.571366	-1.22681	0.0343184	0.119764	1.26657	0.075947	0.706829	-1.03402	0.706999	0.570422	1.11139	0.245829	0.29083	1.14687	0.138346	0.16833	1.05725	0.533468	0.352437
172120_x_at	---	---	---	1.01141	0.836908	0.607554	-1.00088	0.987212	0.688319	1.0123	0.875296	0.999571	1.049	0.391502	0.431469	1.03753	0.507009	0.429958	1.03494	0.535839	0.390396	-1.00754	0.891556	0.467869
172121_x_at	status:Partially_confirmed /// hypothetical protein	WBGene00021620 /// Y47D7A.7	WBGene00021620	-1.02766	0.80869	0.5996	-1.07221	0.538513	0.549091	1.04335	0.790066	0.999571	-1.09565	0.422629	0.449224	1.042	0.715422	0.51321	1.3942	0.00945471	0.0243223	1.93129	3.53606e-05	0.000435629
172122_at	---	---	---	-1.01364	0.836214	0.607554	1.01754	0.790856	0.638683	-1.03143	0.738843	0.999571	-1.13261	0.0733831	0.166603	1.03884	0.563066	0.455227	-1.18753	0.0182409	0.0396281	-1.05742	0.400111	0.297523
172123_x_at	hypothetical protein	unc-44	WBGene00006780	-1.03584	0.617521	0.53622	-1.16973	0.039275	0.130897	1.12925	0.233048	0.905811	-1.01815	0.797999	0.600422	-1.3746	0.000401759	0.00552483	-1.21587	0.0132486	0.031126	-1.26127	0.00461399	0.0143803
172124_x_at	related to yeast Vacuolar Protein Sorting factor /// locus:vps-20	vps-20 /// WBGene00022027	WBGene00022027	1.00609	0.884453	0.619904	-1.06288	0.159152	0.305422	1.06935	0.266943	0.934163	-1.05594	0.205654	0.306332	-1.07029	0.119871	0.194342	-1.09792	0.0389319	0.0691325	-1.15102	0.00406451	0.0131347
172125_x_at	hypothetical protein	par-2	WBGene00003917	1.13614	0.120443	0.240488	-1.22341	0.0204764	0.0847621	1.38996	0.00924333	0.323517	1.00355	0.96403	0.643846	1.42997	0.000386925	0.00535588	1.33408	0.00222078	0.00858631	1.17076	0.0604098	0.0868881
172126_x_at	GEX Interacting protein	gei-4	WBGene00001561	1.22374	0.237006	0.347752	1.32346	0.108436	0.245456	-1.08149	0.739698	0.999571	1.46222	0.0356306	0.103524	1.11983	0.499944	0.427117	1.21974	0.24432	0.245355	1.31811	0.113173	0.133701
172127_x_at	Microtubule-associated protein	ptl-1	WBGene00004212	1.16221	0.109807	0.228742	1.16637	0.102347	0.237391	-1.00358	0.977529	0.999571	1.06605	0.479492	0.478224	-1.06737	0.471195	0.414526	-1.02684	0.767967	0.47201	-1.07804	0.40775	0.30091
172128_x_at	---	---	---	1.12535	0.129996	0.251046	-1.17423	0.0461391	0.145021	1.32143	0.0177866	0.447632	-1.02761	0.716186	0.573576	1.00061	0.993473	0.591683	1.0878	0.270888	0.261484	1.02866	0.706138	0.412874
172129_x_at	AdaPtin, Gamma chain (clathrin associated complex) /// locus:apg-1	apg-1 /// WBGene00000158	WBGene00000158	-1.04187	0.564477	0.514943	-1.08536	0.258201	0.390695	1.04174	0.68366	0.999571	-1.14505	0.0716383	0.163883	-1.15615	0.0555785	0.12463	-1.10658	0.167122	0.191448	-1.24684	0.00675742	0.0188281
172130_at	---	---	---	-1.00734	0.920757	0.628806	-1.09821	0.215552	0.358584	1.09021	0.411998	0.981812	-1.2765	0.00448693	0.0248502	1.03076	0.681202	0.500473	1.04628	0.541153	0.392586	1.02128	0.774916	0.434223
172131_x_at	---	---	---	-1.02292	0.651654	0.549226	-1.02664	0.600908	0.575284	1.00364	0.959073	0.999571	-1.13282	0.0236431	0.0780453	-1.01189	0.813418	0.544059	1.02504	0.622449	0.423768	1.06416	0.226251	0.209267
172132_x_at	status:Partially_confirmed /// hypothetical protein	WBGene00021285 /// Y24D9A.7	WBGene00021285	-1.01081	0.886787	0.620345	-1.13318	0.113989	0.252944	1.12106	0.294333	0.944434	-1.06622	0.401908	0.437869	-1.00128	0.986488	0.589801	1.09201	0.255084	0.25197	1.14072	0.097607	0.120938
172133_x_at	Vitellogenin-3 /// locus:vit-3	vit-3 /// WBGene00006927	---	-2.01918	0.0905537	0.203709	-3.37209	0.00716994	0.0397136	1.67003	0.364094	0.968926	1.03629	0.927834	0.635301	-2.48019	0.0339777	0.092879	-1.69628	0.193169	0.20998	-2.22321	0.0577653	0.0842835
172134_x_at	Vitellogenin-4 /// locus:vit-4	vit-4 /// WBGene00006928	WBGene00006928	-2.23164	0.0770805	0.185088	-3.37306	0.0118696	0.0577262	1.51147	0.498822	0.999571	1.0172	0.968237	0.644872	-2.67675	0.0345796	0.093951	-1.72986	0.213674	0.22437	-2.07023	0.105647	0.12748
172135_x_at	status:Predicted /// hypothetical protein	WBGene00044521 /// Y5H2A.4	WBGene00044521	-1.33171	0.167188	0.290306	-1.38333	0.121113	0.261935	1.03876	0.893168	0.999571	-1.52172	0.0508881	0.131631	-2.00995	0.00319703	0.0213803	-1.85699	0.00711952	0.0198135	-2.14032	0.00169843	0.00705468
172136_x_at	---	---	---	-1.20354	0.378682	0.433564	1.11091	0.613845	0.580818	-1.33702	0.33067	0.959796	2.00125	0.00427603	0.0239831	-1.08509	0.694672	0.505559	1.2147	0.356077	0.31014	1.403	0.118819	0.137847
172137_s_at	hypothetical protein	Y111B2A.10	WBGene00013734	-1.14932	0.069301	0.17412	-1.22646	0.0119844	0.0581394	1.06711	0.526703	0.999571	1.12202	0.125954	0.231966	1.17186	0.0417056	0.105208	1.32115	0.00149051	0.00647622	1.13223	0.101031	0.1238
172138_x_at	hypothetical protein /// status:Partially_confirmed	F52C6.12 /// WBGene00018669	WBGene00018669	-1.05	0.180128	0.300595	1.05309	0.156899	0.30265	-1.10574	0.0590004	0.660507	-1.03457	0.342328	0.403031	-1.0159	0.655296	0.491437	-1.05363	0.153122	0.180328	-1.02662	0.460015	0.323153
172139_x_at	status:Partially_confirmed /// hypothetical protein	WBGene00021608 /// Y46H3D.1	WBGene00021608	-1.50529	0.000152494	0.0022538	-1.14899	0.103291	0.238354	-1.31009	0.0310788	0.542753	-1.47824	0.000232395	0.00305654	-1.33218	0.00290471	0.020252	-1.65127	1.9775e-05	0.000302078	-1.68289	1.33139e-05	0.000218137
172140_x_at	Dynein Light Chain /// locus:dlc-4	dlc-4 /// WBGene00012425	WBGene00012425	1.03016	0.820387	0.603194	1.17967	0.219119	0.36142	-1.14513	0.467929	0.994124	1.00983	0.940356	0.638879	-1.21079	0.158584	0.227971	-1.00898	0.945506	0.524121	-1.08098	0.554023	0.360353
172141_at	---	---	---	-1.01516	0.762321	0.585578	-1.04381	0.394194	0.478642	1.02823	0.692649	0.999571	-1.19992	0.00221068	0.0151805	1.01941	0.699448	0.507468	-1.02329	0.644158	0.431601	1.0101	0.839696	0.453602
172142_x_at	hypothetical protein /// status:Predicted	R05D3.5 /// WBGene00019879	WBGene00019879	-1.17034	0.0303736	0.103898	1.02888	0.669497	0.601674	-1.20415	0.0639542	0.679645	-1.37892	0.000225895	0.00298168	-1.15167	0.0484059	0.115193	-1.49381	2.54032e-05	0.0003604	-1.48079	3.19418e-05	0.000407372
172143_x_at	---	---	---	-1.02408	0.627819	0.540709	-1.0539	0.292652	0.417013	1.02912	0.678934	0.999571	-1.04676	0.357346	0.411806	-1.0303	0.544154	0.446333	-1.06684	0.19921	0.21434	-1.01985	0.688447	0.407038
172144_x_at	Serine/threonine-protein kinase cst-1 37kDa subunit	cst-1	WBGene00017472	1.25048	0.0316413	0.10676	1.54021	0.00040274	0.00451634	-1.2317	0.137893	0.823344	1.08694	0.388345	0.429705	-1.17598	0.105394	0.180751	-1.23296	0.0421206	0.0732	-1.30305	0.0134489	0.0307538
172145_x_at	---	---	---	1.03707	0.469036	0.477603	-1.04188	0.41556	0.491676	1.0805	0.281753	0.93943	-1.03934	0.443234	0.459583	-1.00228	0.963499	0.585334	1.00754	0.880094	0.5058	1.16053	0.00874927	0.0226322
172146_x_at	status:Predicted /// hypothetical protein	WBGene00022578 /// ZC262.1	WBGene00022578	-1.21336	0.0246204	0.0906296	1.1323	0.128085	0.269711	-1.37389	0.0111063	0.358031	-1.49325	0.000129906	0.00201792	-1.20002	0.0324708	0.0901566	-1.46967	0.000190169	0.00152339	-1.45603	0.000238348	0.0017247
172147_x_at	hypothetical protein /// status:Partially_confirmed	M116.5 /// WBGene00019792	---	-1.08492	0.313802	0.399151	-1.01869	0.815796	0.645929	-1.06501	0.577079	0.999571	-1.06304	0.446256	0.461005	1.00739	0.926148	0.574808	1.1948	0.0386716	0.0688113	1.06714	0.418779	0.305991
172148_x_at	---	---	---	1.07811	0.749796	0.580735	1.11397	0.647831	0.59422	-1.03327	0.921701	0.999571	1.33766	0.228897	0.324054	1.15763	0.536915	0.442879	1.74214	0.0308223	0.0581954	1.29578	0.281296	0.240142
172149_x_at	Phosphatidylinositol-binding clathrin assembly protein unc-11	unc-11	WBGene00006751	-1.02598	0.642216	0.54602	-1.04911	0.389756	0.476749	1.02254	0.77468	0.999571	-1.04359	0.442711	0.459278	1.08191	0.167029	0.23481	1.11756	0.058725	0.0931153	1.11098	0.0717016	0.0984004
172150_x_at	Phosphatidylinositol-binding clathrin assembly protein unc-11	unc-11	WBGene00006751	1.17978	0.0614933	0.161629	-1.06924	0.424219	0.495727	1.26147	0.0630112	0.675013	-1.00052	0.995009	0.650971	1.10234	0.250815	0.29379	1.07322	0.399563	0.331969	1.00947	0.909408	0.47287
172151_x_at	Phosphatidylinositol-binding clathrin assembly protein unc-11	unc-11	WBGene00006751	-1.05578	0.538118	0.504112	-1.23134	0.029724	0.108175	1.16628	0.226622	0.903274	-1.02206	0.803443	0.601999	1.04068	0.650065	0.489509	-1.01275	0.884956	0.507011	-1.00542	0.950745	0.48356
172152_x_at	Phosphatidylinositol-binding clathrin assembly protein unc-11	unc-11	WBGene00006751	-1.02475	0.750313	0.581035	1.00688	0.92875	0.6749	-1.03181	0.773165	0.999571	-1.07345	0.362771	0.415346	1.15394	0.0781656	0.152399	1.06008	0.451615	0.356017	1.07536	0.351259	0.274835
172153_x_at	hypothetical protein	unc-44	WBGene00006780	-1.16185	0.0297209	0.102406	-1.24926	0.00295776	0.020986	1.07523	0.421926	0.986172	-1.04111	0.52626	0.499209	-1.42526	5.334e-05	0.00133452	-1.32727	0.000439302	0.00276138	-1.2461	0.00320745	0.0110864
172154_x_at	---	---	---	1.07583	0.54704	0.507863	-1.03199	0.794193	0.63942	1.11025	0.542399	0.999571	1.29483	0.0466874	0.124362	1.17719	0.190021	0.252972	1.21585	0.121161	0.153752	1.11139	0.387625	0.292115
172155_x_at	hypothetical protein /// status:Predicted	K02F6.1 /// WBGene00019335	WBGene00019335	-1.15214	0.0677638	0.171762	-1.08638	0.266194	0.397481	-1.06053	0.570578	0.999571	-1.31893	0.0017011	0.012621	-1.02077	0.778091	0.533871	-1.1859	0.0318703	0.0596732	-1.17979	0.0365708	0.0614799
172156_x_at	Chondroitin proteoglycan 3 /// status:Confirmed /// hypothetical protein	cpg-3 /// WBGene00021898 /// Y54G2A.36	---	1.80583	0.00261461	0.0187586	1.63486	0.00886936	0.0463818	1.10458	0.670482	0.999571	1.44244	0.0400131	0.112023	1.94783	0.0010413	0.0104952	2.29323	0.000153462	0.00131618	1.8014	0.00269454	0.00982817
172157_x_at	status:Predicted /// hypothetical protein	WBGene00022066 /// Y67D8C.2	WBGene00022066	1.00395	0.96116	0.638827	-1.06511	0.440682	0.50404	1.06932	0.560556	0.999571	1.108	0.217879	0.315749	1.15033	0.0998895	0.175813	1.14089	0.119495	0.152195	1.10665	0.223072	0.207644
172158_x_at	---	---	---	-1.03986	0.510126	0.493868	-1.12089	0.0685407	0.186321	1.07792	0.374471	0.972786	-1.10936	0.0943639	0.194656	-1.12379	0.0631777	0.134242	-1.0979	0.128632	0.15976	-1.09556	0.136893	0.151069
172159_x_at	Fungus-Induced Protein /// locus:fip-5	fip-5 /// WBGene00009620	WBGene00009620	1.00126	0.988794	0.645136	-1.10901	0.260548	0.393193	1.11041	0.415447	0.983079	1.50061	0.000412745	0.00459687	1.20344	0.0544728	0.123091	-1.16783	0.100538	0.135458	1.28144	0.0138947	0.0315545
172160_x_at	---	---	---	1.079	0.416036	0.453393	1.08762	0.370195	0.465821	-1.00799	0.951404	0.999571	1.50369	0.000502541	0.00532374	1.33943	0.00615271	0.0318304	1.88961	6.10417e-06	0.00012253	1.47051	0.000807181	0.00412716
172161_x_at	hypothetical protein /// status:Partially_confirmed	F37D6.4 /// WBGene00009510	WBGene00009510	-1.08279	0.140313	0.261812	1.01995	0.703711	0.613507	-1.10439	0.189266	0.874934	-1.21349	0.00193984	0.0138693	-1.05075	0.347152	0.352163	-1.12107	0.0413681	0.072327	-1.0744	0.180281	0.181242
172162_x_at	hypothetical protein /// hypothetical protein /// hypothetical protein /// status:Partially_confirmed /// status:Predicted /// status:Partially_confirmed	B0546.5 /// F16D3.6 /// F35E2.1 /// WBGene00008889 /// WBGene00009409 /// WBGene00015252	WBGene00008889 /// WBGene00009409 /// WBGene00015252	1.11214	0.178385	0.299347	-1.02823	0.716125	0.616988	1.14353	0.226771	0.903274	1.06744	0.398968	0.436246	1.04553	0.562262	0.454741	1.15232	0.0796462	0.11512	1.17176	0.0530361	0.0796191
172163_x_at	hypothetical protein /// status:Confirmed	C06C6.8 /// WBGene00007382	WBGene00007382	-1.2843	0.0143595	0.0631951	-1.21842	0.0446232	0.141969	-1.05407	0.683901	0.999571	-1.18207	0.0829091	0.179187	1.09733	0.317316	0.334949	-1.02461	0.790005	0.479149	-1.07719	0.420363	0.306649
172164_x_at	hypothetical protein /// status:Partially_confirmed	C06C6.9 /// WBGene00007383	WBGene00007383	-1.06995	0.413278	0.451761	-1.15077	0.101724	0.236562	1.07554	0.531084	0.999571	1.00633	0.93839	0.638528	1.28264	0.00775998	0.0370083	1.17027	0.0700709	0.105277	1.23957	0.0179941	0.0377126
172165_x_at	hypothetical protein /// status:Predicted	F21D9.3 /// WBGene00009017	WBGene00009017	-1.05892	0.629488	0.541202	-1.0594	0.626761	0.585901	1.00046	0.997804	0.999808	1.01389	0.907061	0.630413	1.30618	0.0372434	0.0982479	1.19923	0.139807	0.169514	1.28034	0.0514571	0.0779787
172166_x_at	hypothetical protein /// status:Partially_confirmed	AH10.4 /// WBGene00007085	WBGene00007085	-1.00112	0.987666	0.644901	1.07437	0.329187	0.440926	-1.07557	0.479808	0.999048	-1.10977	0.164249	0.270817	1.01273	0.86111	0.558017	-1.08598	0.264495	0.257403	-1.00216	0.97615	0.490156
172167_at	hypothetical protein	M60.4	WBGene00019780	1.08075	0.0756723	0.183158	-1.00016	0.99693	0.69067	1.08092	0.19553	0.879679	1.02145	0.608246	0.534833	-1.01269	0.760015	0.528494	1.05076	0.241433	0.243523	1.04579	0.287324	0.24317
172168_x_at	---	---	---	-1.00561	0.941552	0.634517	1.04778	0.54348	0.551139	-1.05366	0.629578	0.999571	-1.03684	0.636736	0.546178	1.05323	0.500228	0.427146	1.06661	0.404068	0.334057	-1.01103	0.885763	0.466213
172169_s_at	---	---	---	1.04803	0.590374	0.525767	-1.00059	0.994614	0.690326	1.04865	0.699216	0.999571	-1.0042	0.961458	0.643368	1.06723	0.45755	0.407918	1.19058	0.0597574	0.0943213	1.09727	0.294135	0.246677
172170_at	hypothetical protein	Y59H11AR.10	---	-1.33263	0.0110215	0.0524261	-1.15436	0.1654	0.311786	-1.15443	0.318082	0.953637	-1.7197	7.44749e-05	0.00139825	-1.30011	0.0180926	0.062704	-1.72114	7.33498e-05	0.000784134	-1.66576	0.000133946	0.00115885
172171_x_at	Serpentine receptor class gamma /// locus:srg-50	srg-50 /// WBGene00005207	WBGene00005207	1.04162	0.4148	0.45257	1.00748	0.880151	0.66413	1.03389	0.634707	0.999571	1.02836	0.573499	0.52071	1.03069	0.543296	0.445925	1.07033	0.183051	0.203107	1.02238	0.655289	0.396208
172172_x_at	---	---	---	-1.00062	0.994441	0.646058	1.07241	0.433606	0.500317	-1.07307	0.574358	0.999571	-1.11596	0.226448	0.32237	-1.00248	0.977588	0.587969	-1.07119	0.440948	0.35087	1.00968	0.913133	0.473973
172173_x_at	---	---	---	1.00543	0.914404	0.62692	-1.08249	0.131728	0.273623	1.08837	0.246553	0.919097	1.06723	0.209956	0.309614	1.20108	0.00237555	0.0179405	1.09438	0.0899771	0.125281	1.13947	0.0195246	0.0398906
172174_x_at	---	---	---	-1.07996	0.196063	0.313655	-1.15266	0.0251031	0.0968603	1.06732	0.429806	0.987417	-1.07033	0.250245	0.33973	1.01979	0.734561	0.519796	1.15965	0.0204102	0.04301	1.06104	0.313463	0.256455
172175_x_at	related to yeast Vacuolar Protein Sorting factor /// locus:vps-32.2	vps-32.2 /// WBGene00016497	WBGene00016497	-1.07567	0.203823	0.32123	1.01668	0.766826	0.631978	-1.09361	0.266885	0.934163	-1.05365	0.355741	0.41118	-1.05628	0.334001	0.343994	-1.00672	0.904375	0.512578	-1.05617	0.334855	0.266787
172176_at	status:Confirmed /// hypothetical protein	WBGene00022021 /// Y61A9LA.10	WBGene00022021	1.06628	0.268974	0.369964	-1.05232	0.375776	0.468919	1.12207	0.166143	0.853453	1.00276	0.961223	0.643352	1.04471	0.445803	0.402656	1.04714	0.422568	0.342823	-1.0409	0.483929	0.333205
172177_x_at	hypothetical protein /// locus:pbo-1	pbo-1 /// WBGene00003941	WBGene00003941	-1.25027	0.0345648	0.112608	-1.24209	0.0393889	0.131107	-1.00659	0.961854	0.999571	-1.14348	0.181782	0.285747	-1.522	0.000602727	0.00725449	-1.4597	0.00141295	0.0062566	-1.4089	0.00294171	0.0104446
172178_at	status:Predicted /// hypothetical protein	WBGene00021803 /// Y53G8AM.2	WBGene00021803	1.01061	0.903635	0.624349	-1.18337	0.0693346	0.187696	1.19592	0.16155	0.851998	-1.00435	0.960289	0.643321	1.07287	0.424998	0.392007	1.15553	0.113394	0.146998	1.16713	0.0925429	0.11649
172179_x_at	---	---	---	1.10115	0.0371576	0.11796	-1.07825	0.0933535	0.224491	1.18731	0.011609	0.363282	-1.00529	0.901364	0.628902	1.00571	0.893712	0.566836	1.02078	0.630622	0.426558	1.04932	0.269214	0.233117
172180_x_at	GRounDhog (hedgehog-like family) /// locus:grd-16	grd-16 /// WBGene00001705	WBGene00001705	1.07454	0.196842	0.314217	-1.08473	0.147546	0.29219	1.16559	0.0604336	0.665358	-1.06657	0.244574	0.334989	-1.02091	0.702423	0.508749	1.00229	0.966197	0.528936	-1.03587	0.517308	0.346307
172181_x_at	---	---	---	-1.03945	0.515747	0.496423	-1.05525	0.369674	0.465541	1.01521	0.856699	0.999571	1.03809	0.529842	0.501209	1.10265	0.114323	0.189312	1.02189	0.714588	0.454852	1.03423	0.571094	0.366495
172182_x_at	---	---	---	1.00676	0.947239	0.635964	-1.0392	0.706251	0.614633	1.04622	0.753953	0.999571	1.09577	0.375698	0.422824	1.26783	0.03244	0.0901347	1.32986	0.0128018	0.030374	1.25051	0.0421198	0.068105
172183_at	---	---	---	1.07502	0.322486	0.403644	1.04403	0.551068	0.55493	1.02968	0.773646	0.999571	-1.11722	0.138406	0.245193	1.00192	0.978674	0.588159	-1.03238	0.658381	0.436303	-1.02764	0.704865	0.412602
172184_x_at	C-type LECtin /// locus:clec-174	clec-174 /// WBGene00021580	WBGene00021580	1.06352	0.914801	0.626997	-1.07565	0.899199	0.668238	1.14397	0.868802	0.999571	-1.22889	0.720868	0.574706	1.05899	0.920682	0.573171	11.3073	0.000747414	0.0040031	3.41655	0.0474115	0.0737668
172185_x_at	---	---	---	-1.03952	0.705199	0.566211	1.03976	0.703562	0.613503	-1.08086	0.592535	0.999571	-1.11032	0.314851	0.385676	-1.20486	0.0845569	0.159624	1.32632	0.0138162	0.0321617	1.08445	0.432828	0.31175
172186_x_at	status:Partially_confirmed /// hypothetical protein	WBGene00021671 /// Y48G1BM.6	WBGene00021671	-1.04135	0.694631	0.562567	1.10203	0.352846	0.456523	-1.1476	0.351916	0.965774	1.41683	0.00393183	0.0225328	1.38647	0.00602187	0.031417	1.92332	1.47391e-05	0.000241559	1.51886	0.00101196	0.00487158
172187_x_at	hypothetical protein	Y54G2A.26	WBGene00021890	1.10903	0.183895	0.303229	-1.01225	0.87173	0.661769	1.12261	0.28789	0.941343	-1.04292	0.579209	0.522988	1.07407	0.350792	0.353748	1.04012	0.603491	0.416863	-1.03176	0.679209	0.403655
172188_x_at	hypothetical protein /// status:Partially_confirmed	M04C9.2 /// WBGene00010857	WBGene00010857	-1.07375	0.0506436	0.142994	1.01035	0.761634	0.630392	-1.08487	0.10552	0.767625	-1.10018	0.0123956	0.0501568	-1.02877	0.408454	0.383836	1.00766	0.82208	0.489172	-1.0523	0.14788	0.159035
172189_at	hypothetical protein /// status:Partially_confirmed	F46A8.7 /// WBGene00009750	WBGene00009750	1.21156	0.220576	0.334326	-1.00257	0.986554	0.688308	1.21467	0.373744	0.972786	1.23324	0.183058	0.287145	-1.20525	0.232725	0.282348	1.08557	0.591934	0.412912	1.33346	0.0750824	0.101623
172190_x_at	hypothetical protein /// status:Confirmed	F59F4.2 /// WBGene00010337	WBGene00010337	1.05434	0.592083	0.526298	-1.04384	0.663345	0.59948	1.10057	0.494072	0.999571	-1.26202	0.0301896	0.0923521	-1.45582	0.00162713	0.0139598	-1.37341	0.00538732	0.0162184	-1.27832	0.0233592	0.0451021
172191_x_at	hypothetical protein	ZK1025.4	WBGene00014184	1.05782	0.600557	0.529557	-1.03219	0.767116	0.632008	1.09188	0.56307	0.999571	-1.19731	0.108168	0.212095	1.93546	1.97755e-05	0.000652801	-1.3502	0.0125614	0.0299468	2.49044	5.11835e-07	1.86507e-05
172192_x_at	---	---	---	1.08042	0.301898	0.391903	1.04055	0.59046	0.570807	1.03832	0.71803	0.999571	-1.00006	0.999339	0.651954	1.05175	0.495916	0.425329	1.032	0.669122	0.439503	1.05937	0.437554	0.313665
172193_at	hypothetical protein /// status:Confirmed	T12D8.5 /// WBGene00011733	WBGene00011733	5.52964	5.07013e-09	1.09237e-06	5.65255	4.29738e-09	7.98121e-07	-1.02223	0.910552	0.999571	2.15032	6.16542e-05	0.00124805	1.48463	0.0114623	0.0471666	3.5052	2.49828e-07	1.06083e-05	2.48152	1.0304e-05	0.00017878
172194_x_at	status:Partially_confirmed /// hypothetical protein	WBGene00013951 /// ZK262.4	WBGene00013951	-1.14568	0.175136	0.296775	-1.10566	0.309323	0.428409	-1.03619	0.795621	0.999571	-1.1606	0.140093	0.246847	-1.1241	0.239474	0.286731	1.01667	0.864637	0.501521	-1.14835	0.168328	0.173509
172195_x_at	---	---	---	-1.11502	0.121264	0.241321	-1.00399	0.952702	0.680622	-1.11058	0.28001	0.93943	-1.08759	0.224026	0.32019	-1.06813	0.33488	0.34446	-1.01265	0.851686	0.497167	-1.02144	0.752582	0.427403
172196_x_at	COLlagen /// locus:col-65	col-65 /// WBGene00000641	WBGene00000641	1.16656	0.33665	0.411743	-1.07627	0.642307	0.591893	1.25554	0.316323	0.952718	-1.14402	0.39952	0.436525	-1.44496	0.0322466	0.089847	-1.26884	0.146398	0.175041	-1.29597	0.116241	0.135923
172197_x_at	COLlagen /// COLlagen /// locus:col-92 /// locus:col-94	col-92 /// col-94 /// WBGene00000667 /// WBGene00000669	WBGene00000667 /// WBGene00000669	1.077	0.408689	0.44972	-1.1407	0.152898	0.298292	1.22853	0.116901	0.789481	1.02499	0.781024	0.594959	-1.14198	0.149665	0.220749	-1.02525	0.778807	0.475397	1.07296	0.432286	0.31156
172198_x_at	---	---	---	1.19193	0.102767	0.21954	-1.14756	0.192702	0.337412	1.36781	0.0449248	0.614896	-1.04755	0.651255	0.551791	-1.16955	0.14173	0.213569	-1.07249	0.497934	0.376035	-1.02866	0.782877	0.436676
172199_x_at	hypothetical protein /// status:Predicted	K03B8.4 /// WBGene00010523	WBGene00010523	-1.12918	0.154336	0.277287	-1.06835	0.426227	0.496406	-1.05693	0.634968	0.999571	1.08369	0.33608	0.399511	1.178	0.0617433	0.13262	1.3625	0.0018241	0.00749656	1.11719	0.191162	0.18818
172200_x_at	hypothetical protein /// status:Partially_confirmed	C28D4.5 /// WBGene00007793	WBGene00007793	-1.1267	0.489256	0.485588	-1.01279	0.940746	0.677193	-1.11247	0.660544	0.999571	-1.02153	0.900909	0.628723	1.48076	0.0348162	0.0943267	1.314	0.126303	0.157983	1.24142	0.218828	0.205158
172201_x_at	status:Confirmed /// hypothetical protein	WBGene00013879 /// ZC376.8	WBGene00013879	1.00958	0.923864	0.629576	-1.15608	0.160924	0.30726	1.16716	0.283382	0.93943	-1.40328	0.00384199	0.0222278	-1.0171	0.865105	0.559219	-1.17585	0.120482	0.153163	-1.27159	0.0279154	0.0510674
172202_x_at	hypothetical protein /// status:Predicted	F11F1.5 /// WBGene00008717	WBGene00008717	-1.00967	0.876308	0.617837	1.00225	0.971038	0.684985	-1.01193	0.892028	0.999571	-1.04746	0.457546	0.467136	-1.12115	0.0804558	0.154908	-1.0479	0.453534	0.356757	-1.02976	0.636345	0.389772
172203_x_at	status:Confirmed /// hypothetical protein	WBGene00012766 /// Y41E3.8	WBGene00012766	1.14645	0.0549186	0.15059	1.41421	0.00011002	0.00159378	-1.23356	0.0392068	0.587842	-1.18394	0.0215016	0.0732114	-1.11333	0.122216	0.196272	-1.04192	0.539294	0.391775	-1.16533	0.0343168	0.0587533
172204_at	hypothetical protein /// status:Partially_confirmed	T22H2.4 /// WBGene00011934	WBGene00011934	-1.08366	0.219756	0.334085	-1.04083	0.532574	0.546625	-1.04115	0.655433	0.999571	-1.06229	0.350369	0.407566	-1.19473	0.012981	0.0506092	-1.31393	0.000646294	0.00361526	1.00555	0.930689	0.478913
172205_at	---	---	---	-1.0696	0.188018	0.306953	-1.00038	0.993847	0.690151	-1.06919	0.347016	0.965131	-1.10225	0.0649934	0.154191	-1.01894	0.705277	0.509636	-1.05734	0.270642	0.261308	-1.00928	0.85208	0.457151
172206_x_at	hypothetical protein /// status:Predicted	W05H5.2 /// WBGene00012284	WBGene00012284	1.04762	0.476121	0.480142	-1.05843	0.386503	0.474725	1.10883	0.269486	0.935286	-1.0016	0.980284	0.64808	1.08329	0.228547	0.279413	1.05739	0.394585	0.329659	1.07822	0.255587	0.225759
172207_x_at	hypothetical protein /// status:Partially_confirmed	T06E4.9 /// WBGene00011536	WBGene00011536	-1.07283	0.688287	0.560303	-1.03931	0.825494	0.648288	-1.03225	0.897805	0.999571	-1.75318	0.0055716	0.0290845	-1.95155	0.00161474	0.0138712	-1.49262	0.035027	0.0641109	-1.59059	0.0171149	0.0363931
172208_x_at	hypothetical protein /// status:Partially_confirmed	C28D4.8 /// WBGene00007795	WBGene00007795	-1.0722	0.590486	0.525771	-1.03284	0.802258	0.641491	-1.03812	0.837486	0.999571	-1.06081	0.648125	0.550347	1.31621	0.0476578	0.114094	1.11106	0.419384	0.341217	1.10442	0.445763	0.317266
172209_x_at	COLlagen /// locus:col-93	col-93 /// WBGene00000668	WBGene00000668	-1.00691	0.935071	0.632681	-1.18295	0.0624274	0.176135	1.17483	0.191373	0.875619	1.01419	0.867649	0.619951	-1.13111	0.159827	0.229202	-1.06106	0.486827	0.371926	1.03519	0.683147	0.405106
172210_x_at	---	---	---	-1.02396	0.725824	0.57354	1.03613	0.600129	0.574926	-1.06095	0.537398	0.999571	-1.0462	0.506027	0.489819	1.01325	0.845204	0.553691	-1.01997	0.769422	0.472374	1.02964	0.665602	0.399367
172211_x_at	hypothetical protein /// status:Partially_confirmed /// status:Partially_confirmed /// status:Partially_confirmed /// hypothetical protein /// hypothetical protein	F49C5.3 /// WBGene00009866 /// WBGene00012969 /// WBGene00022016 /// Y48A6B.8 /// Y61A9LA.4	WBGene00009866 /// WBGene00012969 /// WBGene00022016	1.05597	0.265802	0.367932	-1.06967	0.173669	0.319876	1.12954	0.0881118	0.736458	1.01434	0.766353	0.590088	1.15551	0.00820581	0.038454	1.18913	0.00243943	0.00920316	1.13638	0.0165575	0.0355855
172212_x_at	---	---	---	1.03499	0.607447	0.531855	1.05022	0.466315	0.517723	-1.01472	0.876748	0.999571	-1.05924	0.393999	0.433201	1.09831	0.1738	0.240231	-1.058	0.403406	0.333814	-1.13642	0.0709367	0.0976611
172213_x_at	hypothetical protein /// status:Confirmed	C27C7.1 /// WBGene00007766	WBGene00007766	-1.24044	0.182941	0.302286	-1.2591	0.156281	0.301915	1.01504	0.946255	0.999571	1.41775	0.0395343	0.111176	1.05237	0.744866	0.523569	1.63637	0.00638816	0.0183316	1.24698	0.173156	0.1767
172214_x_at	FMRF-Like Peptide /// locus:flp-15	flp-15 /// WBGene00001458	WBGene00001458	1.20911	0.0149692	0.0648077	1.10262	0.175682	0.32159	1.09658	0.35732	0.966757	1.52793	2.35518e-05	0.00063538	-1.09623	0.2011	0.261147	-1.16332	0.0443583	0.0760258	1.06549	0.370052	0.283608
172215_x_at	status:Predicted /// hypothetical protein	WBGene00012411 /// Y7A5A.5	WBGene00012411	-1.07617	0.35422	0.421122	1.03683	0.644113	0.59278	-1.1158	0.328992	0.959338	-1.16026	0.0727502	0.165582	-1.10774	0.202969	0.262307	-1.0792	0.336638	0.299349	-1.09359	0.262387	0.229496
172216_x_at	hypothetical protein /// status:Predicted	R160.2 /// WBGene00020119	WBGene00020119	1.03586	0.477865	0.480863	1.0397	0.433698	0.500317	-1.00372	0.957471	0.999571	1.02359	0.63672	0.546178	1.0474	0.354001	0.355313	1.03132	0.533548	0.389605	1.11294	0.0438377	0.0699553
172217_x_at	FIP (Fungus-Induced Protein) Related /// locus:fipr-14	fipr-14 /// WBGene00008751	WBGene00008751	1.05288	0.540425	0.505251	-1.06414	0.461562	0.514959	1.12042	0.344174	0.965131	-1.07785	0.376731	0.423658	1.04054	0.635903	0.4843	1.04881	0.570888	0.404563	1.02143	0.800002	0.441684
172218_x_at	Downstream Of DAF-16 (regulated by DAF-16) /// locus:dod-6	dod-6 /// WBGene00011869	WBGene00011869	1.0806	0.272603	0.372871	1.10772	0.153997	0.299575	-1.0251	0.800009	0.999571	1.26209	0.00406966	0.0230984	-1.02366	0.735564	0.520133	-1.14251	0.0698523	0.105053	-1.09353	0.208898	0.199328
172219_x_at	hypothetical protein /// status:Partially_confirmed	F11A5.6 /// WBGene00008674	WBGene00008674	-1.08592	0.128038	0.248719	-1.02619	0.619758	0.582984	-1.05821	0.445503	0.990756	-1.09497	0.0966883	0.197594	-1.03054	0.564342	0.455737	-1.04571	0.395236	0.329826	1.06785	0.218503	0.204901
172220_x_at	FIP (Fungus-Induced Protein) Related /// locus:fipr-23	fipr-23 /// WBGene00007990	WBGene00007990	2.34896	1.0934e-05	0.000293928	2.44742	6.53793e-06	0.000168561	-1.04192	0.824345	0.999571	1.43442	0.0139058	0.0542159	1.44569	0.0123303	0.0491576	1.64624	0.0016572	0.00698025	1.70675	0.000955364	0.00468628
172221_x_at	status:Predicted /// hypothetical protein	WBGene00022651 /// ZK84.4	WBGene00022651	1.02922	0.606088	0.531522	-1.0906	0.134493	0.277128	1.12247	0.156786	0.847431	-1.06286	0.282942	0.362907	1.01561	0.780854	0.534682	-1.03352	0.555617	0.398632	1.01892	0.736441	0.422599
172222_at	---	---	---	1.06982	0.499086	0.489586	-1.26617	0.0293323	0.107274	1.35457	0.044549	0.612346	-1.02614	0.794587	0.599139	-1.06757	0.512353	0.432307	1.00171	0.986221	0.534054	1.07201	0.486352	0.334095
172223_x_at	Sperm Specific family, class P /// locus:ssp-37	ssp-37 /// WBGene00012211	WBGene00012211	-1.30075	0.0819699	0.192137	1.00152	0.991512	0.689479	-1.30273	0.203917	0.884129	-1.04512	0.757779	0.587295	1.07714	0.604716	0.472011	1.04202	0.773548	0.473595	-1.00502	0.972043	0.48906
172224_x_at	SCRaMblase (phospholipid scramblase) /// SCRaMblase (phospholipid scramblase)	scrm-5 /// scrm-8	---	-1.02141	0.817733	0.602548	1.0165	0.858663	0.658405	-1.03826	0.772835	0.999571	-1.33034	0.00689937	0.0337802	-1.05021	0.595676	0.468285	-1.31263	0.00926631	0.023969	-1.39608	0.00238436	0.00901619
172225_x_at	---	---	---	-1.01736	0.816143	0.602098	-1.0311	0.679757	0.605238	1.0135	0.897994	0.999571	1.00262	0.971789	0.6458	1.07742	0.322085	0.33786	-1.02152	0.773768	0.473595	1.04961	0.515896	0.345792
172226_at	---	---	---	-1.09285	0.286382	0.382017	-1.08368	0.332804	0.443144	-1.00846	0.941755	0.999571	-1.03831	0.646109	0.549853	1.05354	0.5255	0.438225	1.06842	0.422596	0.342823	1.10633	0.227768	0.210133
172227_x_at	hypothetical protein /// status:Confirmed	K07A1.6 /// WBGene00010613	WBGene00010613	-1.55036	0.553504	0.509982	-1.49583	0.585975	0.568862	-1.03646	0.97253	0.999571	1.63563	0.50684	0.490026	-1.41273	0.639756	0.485748	1.07644	0.920214	0.51692	1.30308	0.719448	0.417247
172228_x_at	---	---	---	1.26535	0.408	0.449267	1.48666	0.172629	0.318906	-1.17489	0.685802	0.999571	1.52509	0.148357	0.25554	1.39037	0.252117	0.294695	2.53692	0.00453974	0.0143211	1.79454	0.0524124	0.0789716
172229_x_at	hypothetical protein /// status:Confirmed	T16A9.5 /// WBGene00011795	WBGene00011795	-1.39444	0.0274309	0.0973788	-1.21231	0.175985	0.321819	-1.15024	0.475835	0.997403	1.01283	0.926128	0.634819	1.30308	0.0702318	0.142933	1.25878	0.110505	0.144448	1.08257	0.566331	0.364765
172230_at	hypothetical protein	F48F5.6	WBGene00009848	-1.00517	0.908798	0.625448	-1.0074	0.870003	0.661449	1.00222	0.972274	0.999571	-1.04622	0.324282	0.392306	-1.02052	0.653022	0.490526	1.00184	0.967427	0.529324	-1.04207	0.367177	0.282291
172231_x_at	---	---	---	-1.23181	0.243159	0.352334	-1.10319	0.575078	0.564651	-1.11659	0.655555	0.999571	-1.17092	0.372021	0.420967	1.23151	0.243682	0.289538	-1.03458	0.845341	0.495799	-1.01008	0.954069	0.48422
172232_x_at	Nematode Specific Peptide family, group A /// locus:nspa-9	nspa-9 /// WBGene00043187	WBGene00043187	-1.23488	0.254407	0.36012	-1.11527	0.548697	0.553541	-1.10725	0.691003	0.999571	2.1728	0.000638751	0.00636463	3.62011	4.24059e-06	0.00021829	2.97092	2.58784e-05	0.000364884	2.46713	0.000165518	0.00134119
172233_at	hypothetical protein /// status:Partially_confirmed	T02D1.7 /// WBGene00011373	---	1.07365	0.208565	0.325447	-1.09344	0.119715	0.260112	1.17397	0.0539347	0.639749	1.04313	0.44651	0.461136	1.02677	0.631675	0.482816	1.03378	0.547549	0.395313	1.06719	0.247655	0.221366
172234_x_at	hypothetical protein /// status:Confirmed	C41G7.6 /// WBGene00008063	WBGene00008063	-1.14537	0.387988	0.438647	-1.12873	0.439935	0.503665	-1.01474	0.946791	0.999571	-1.17505	0.307544	0.380986	1.17326	0.311975	0.331893	1.11415	0.489625	0.373159	1.01804	0.908223	0.472451
172235_x_at	status:Partially_confirmed /// hypothetical protein	WBGene00022652 /// ZK84.5	WBGene00022652	-1.00533	0.963307	0.639339	-1.04484	0.704962	0.613914	1.0393	0.81369	0.999571	-1.01235	0.915387	0.632658	1.36862	0.0151882	0.0565258	1.35132	0.0189191	0.0407662	1.33532	0.0232051	0.0449257
172236_x_at	hypothetical protein /// status:Confirmed	T24F1.5 /// WBGene00011997	WBGene00011997	-1.05669	0.408922	0.449761	-1.00718	0.913587	0.671392	-1.04916	0.608584	0.999571	-1.23319	0.00597916	0.0305192	-1.53147	1.22918e-05	0.00046783	-1.48995	2.49492e-05	0.000356458	-1.11433	0.116888	0.136438
172237_x_at	Sperm Specific family, class P /// locus:ssp-33	ssp-33 /// WBGene00011134	WBGene00011134	-1.25888	0.229734	0.341378	-1.156	0.442276	0.504755	-1.089	0.747135	0.999571	1.20463	0.327092	0.394241	1.86595	0.00429138	0.0256934	1.91544	0.00323089	0.0112137	1.87428	0.00408892	0.0131981
172238_x_at	hypothetical protein /// status:Confirmed	K07A1.5 /// WBGene00010612	WBGene00010612	-1.16975	0.182403	0.302237	-1.13698	0.269912	0.400681	-1.02882	0.859892	0.999571	-1.31749	0.0271274	0.0861453	1.0025	0.982518	0.589222	-1.06407	0.587198	0.411112	-1.14804	0.237037	0.215444
172239_x_at	---	---	---	-1.03043	0.587643	0.524803	1.03779	0.503447	0.53497	-1.06936	0.394724	0.977134	-1.09138	0.127702	0.23398	-1.08525	0.152044	0.222666	-1.15063	0.0210542	0.0439324	-1.14141	0.0280953	0.051338
172240_x_at	CaeNaCin (Caenorhabditis bacteriocin) /// locus:cnc-7	cnc-7 /// WBGene00010005	WBGene00010005	1.1817	0.0875446	0.199687	-1.14221	0.165579	0.311936	1.34975	0.0350602	0.560988	1.14304	0.163423	0.270212	1.31712	0.00898987	0.0407495	1.15795	0.128944	0.160016	1.21839	0.0474139	0.0737668
172241_x_at	FIP (Fungus-Induced Protein) Related /// locus:fipr-24	fipr-24 /// WBGene00007992	WBGene00007992	1.28711	0.0073218	0.0391351	1.91403	1.25356e-06	4.75587e-05	-1.48707	0.00365009	0.208019	1.10509	0.23509	0.328072	1.12522	0.165033	0.233323	1.12431	0.167757	0.191852	1.3082	0.00490137	0.0150174
172242_x_at	hypothetical protein /// status:Partially_confirmed	F36D1.4 /// WBGene00009463	WBGene00009463	-1.22608	0.186812	0.305828	-1.11846	0.458479	0.513661	-1.09623	0.664946	0.999571	-1.16182	0.32438	0.392365	1.17786	0.283701	0.315426	-1.05277	0.731415	0.460547	1.03057	0.840467	0.453669
172243_x_at	hypothetical protein /// status:Confirmed	R102.2 /// WBGene00011289	---	1.05991	0.454022	0.470888	1.12566	0.139508	0.282978	-1.06203	0.582178	0.999571	-1.12957	0.12915	0.235349	-1.4922	0.000112703	0.00230473	-2.35258	1.96417e-08	1.32105e-06	-1.67565	8.16664e-06	0.000149764
172244_x_at	---	---	---	1.00026	0.998169	0.647131	1.18353	0.152668	0.297956	-1.18323	0.303681	0.949518	1.09565	0.425992	0.451054	1.06848	0.56165	0.454465	1.382	0.0115528	0.0281726	1.35241	0.0169346	0.0361812
172245_x_at	Nematode Specific Peptide family, group D /// locus:nspd-2	nspd-2 /// WBGene00010633	WBGene00010633	-1.22566	0.205157	0.3225	-1.18105	0.29552	0.419015	-1.03777	0.866516	0.999571	-1.0552	0.730892	0.578116	1.2619	0.150985	0.221843	1.30885	0.100632	0.135503	1.24251	0.178063	0.179858
172246_at	Glycine Rich Secreted Protein	grsp-2	WBGene00012118	1.05842	0.468765	0.477489	-1.11539	0.173997	0.320153	1.18055	0.145998	0.835663	1.1022	0.222624	0.319236	1.14773	0.0922531	0.167674	1.1394	0.109009	0.143185	1.15599	0.0780522	0.104347
172247_x_at	---	---	---	-1.00496	0.923284	0.629473	1.05357	0.318568	0.434654	-1.0588	0.436719	0.990138	-1.01856	0.720989	0.574706	-1.05899	0.2751	0.309682	-1.05126	0.338627	0.3006	-1.05525	0.304609	0.251989
172248_x_at	hypothetical protein /// status:Confirmed	T20G5.8 /// WBGene00011870	WBGene00011870	-1.02673	0.777634	0.590243	1.02127	0.821677	0.647678	-1.04857	0.719853	0.999571	1.72711	3.46546e-05	0.000833883	-1.06887	0.479324	0.418178	-1.25044	0.0286419	0.0551417	-1.38138	0.00335796	0.0114585
172249_x_at	F-box A protein /// locus:fbxa-139	fbxa-139 /// WBGene00007164	WBGene00007164	-1.11272	0.0730017	0.179421	1.02015	0.722673	0.619695	-1.13514	0.126083	0.804759	-1.0967	0.116076	0.221051	1.05204	0.372743	0.365341	-1.07836	0.192489	0.209522	-1.11467	0.0689192	0.095658
172250_x_at	hypothetical protein /// status:Partially_confirmed	R09H3.2 /// WBGene00043469	WBGene00043469	1.0499	0.455693	0.471589	1.00547	0.932743	0.675475	1.04419	0.637426	0.999571	1.00746	0.908404	0.63084	1.14204	0.0550775	0.12386	1.03518	0.594509	0.413838	-1.00509	0.937362	0.480552
172251_x_at	hypothetical protein /// hypothetical protein /// hypothetical protein /// hypothetical protein /// hypothetical protein /// hypothetical protein /// hypothetical protein /// status:Partially_confirmed /// cyclin like /// status:Confirmed /// status:Partially_confirmed /// status:Predicted /// status:Predicted /// status:Predicted /// status:Partially_confirmed /// hypothetical protein	C02B8.1 /// C03B8.2 /// C04C3.4 /// F08F1.9 /// T07F10.5 /// T24A6.1 /// W05G11.2 /// WBGene00011591 /// WBGene00014069 /// WBGene00015320 /// WBGene00015385 /// WBGene00015414 /// WBGene00017259 /// WBGene00020744 /// WBGene00021040 /// ZK678.3	WBGene00011591 /// WBGene00014069 /// WBGene00015320 /// WBGene00015385 /// WBGene00017259 /// WBGene00020744 /// WBGene00021040	-1.16935	0.00276306	0.0195182	1.00661	0.880963	0.664294	-1.17708	0.0182828	0.452074	-1.14199	0.00822124	0.0379245	1.03801	0.402096	0.380443	-1.03709	0.413049	0.338244	1.00395	0.928621	0.478247
172252_x_at	hypothetical protein /// status:Partially_confirmed	H25K10.4 /// WBGene00010413	WBGene00010413	1.14955	0.0278435	0.0983688	-1.00726	0.900415	0.668474	1.1579	0.0893842	0.738405	1.14838	0.0288251	0.0894951	1.09018	0.150762	0.221563	1.17402	0.0135121	0.0316113	1.12666	0.0543784	0.0808877
172253_x_at	---	---	---	1.05344	0.224913	0.33816	1.09419	0.0455091	0.143938	-1.03868	0.523422	0.999571	1.046	0.291263	0.368876	-1.02803	0.511124	0.431812	-1.11496	0.0188894	0.0407093	-1.0439	0.31254	0.25597
172254_x_at	Nematode Specific Peptide family, group D /// locus:nspd-7	nspd-7 /// WBGene00012781	WBGene00012781	-1.30505	0.0693239	0.17412	-1.36151	0.0387986	0.129944	1.04326	0.828088	0.999571	-1.09556	0.511111	0.491609	1.11666	0.428584	0.393747	1.11532	0.433534	0.347589	1.11769	0.424829	0.308344
172255_x_at	---	---	---	1.00694	0.926631	0.630318	1.1202	0.146173	0.29053	-1.11248	0.324246	0.956976	-1.00347	0.963184	0.643781	1.07581	0.338739	0.3468	1.03598	0.639206	0.430065	1.02592	0.733835	0.421685
172256_x_at	CYclin A /// locus:cya-2	cya-2 /// WBGene00000864	WBGene00000864	-1.1284	0.158424	0.281516	-1.02509	0.764372	0.631021	-1.10078	0.416426	0.983779	-1.03322	0.693013	0.565642	-1.08478	0.332556	0.343283	-1.05696	0.50559	0.379103	-1.11363	0.205618	0.197238
172257_x_at	related to yeast Vacuolar Protein Sorting factor /// locus:vps-32.2	vps-32.2 /// WBGene00016497	WBGene00016497	1.04456	0.433601	0.461369	1.04224	0.456956	0.512748	1.00223	0.97718	0.999571	1.01333	0.81005	0.603578	1.0606	0.294953	0.321576	1.02419	0.665201	0.438564	1.02109	0.70529	0.412721
172258_x_at	hypothetical protein /// status:Predicted	W04E12.3 /// WBGene00012248	WBGene00012248	-1.01976	0.779979	0.591039	-1.06703	0.361039	0.461206	1.04636	0.648149	0.999571	-1.04605	0.522923	0.49757	1.10312	0.175097	0.241428	1.02306	0.744993	0.464682	-1.00213	0.975683	0.489966
172259_x_at	hypothetical protein /// status:Confirmed	C31H5.4 /// WBGene00007855	WBGene00007855	1.66055	7.54211e-07	4.24989e-05	1.51573	7.29373e-06	0.000184179	1.09554	0.302334	0.948877	1.12088	0.0790876	0.173659	-1.06515	0.312622	0.332264	-1.02928	0.639316	0.430102	1.14225	0.0444754	0.0706917
172260_at	hypothetical protein /// status:Partially_confirmed	W06G6.9 /// WBGene00012311	WBGene00012311	1.01363	0.790346	0.59435	-1.10721	0.0608183	0.173061	1.1223	0.124693	0.80261	-1.0152	0.767026	0.59036	-1.01443	0.778436	0.533928	1.01808	0.725112	0.458565	-1.02842	0.583709	0.3712
172261_x_at	status:Partially_confirmed /// hypothetical protein	WBGene00014044 /// ZK666.4	WBGene00014044	-1.0118	0.777341	0.590113	1.00231	0.955626	0.681493	-1.01413	0.810835	0.999571	1.04373	0.310495	0.382979	1.15545	0.00318567	0.0213362	1.21185	0.000326001	0.00223801	1.22372	0.000208069	0.00157146
172262_x_at	---	---	---	1.06335	0.387766	0.438516	1.00383	0.9565	0.68166	1.05929	0.563899	0.999571	1.01135	0.872268	0.621054	1.15059	0.0611696	0.132073	1.1604	0.0487046	0.0812249	1.13902	0.079787	0.105709
172263_x_at	hypothetical protein /// status:Predicted	F38C2.1 /// WBGene00009535	WBGene00009535	1.03751	0.410884	0.450613	1.00823	0.85303	0.656688	1.02904	0.648417	0.999571	1.17473	0.00234711	0.0157509	-1.03902	0.393143	0.37613	1.01093	0.806059	0.483931	1.18019	0.00190066	0.00761377
172264_x_at	hypothetical protein /// status:Partially_confirmed	F26F2.4 /// WBGene00009169	WBGene00009169	1.04503	0.374534	0.431484	1.01266	0.797178	0.640236	1.03196	0.650211	0.999571	1.02269	0.647464	0.550316	1.04209	0.405002	0.381985	1.04065	0.42055	0.341851	1.00868	0.85977	0.459212
172265_x_at	hypothetical protein /// status:Partially_confirmed	C47A4.5 /// WBGene00008125	WBGene00008125	-1.22729	0.10088	0.217187	-1.22453	0.104331	0.239891	-1.00225	0.989296	0.999571	-1.43758	0.00763958	0.0360884	-1.01779	0.881945	0.563362	-1.25701	0.0700199	0.10524	-1.31188	0.0354265	0.0600247
172266_x_at	hypothetical protein	C01B9.1	WBGene00007220	-1.19862	0.0686657	0.17318	-1.43612	0.0014797	0.0121178	1.19815	0.185758	0.87111	-1.32517	0.0083971	0.0385429	-1.31576	0.00979323	0.0429282	-1.67312	6.51012e-05	0.000722013	-1.38394	0.00328201	0.0112713
172267_x_at	hypothetical protein /// status:Partially_confirmed	K06A4.6 /// WBGene00010596	WBGene00010596	-1.14123	0.0132191	0.0594052	-1.1979	0.0016793	0.0133382	1.04966	0.474094	0.997254	-1.21308	0.000988738	0.00866435	-1.00392	0.934271	0.577034	-1.08441	0.1039	0.138399	-1.03136	0.518171	0.346621
172268_x_at	Nematode Specific Peptide family, group C /// Nematode Specific Peptide family, group C /// Nematode Specific Peptide family, group C /// Nematode Specific Peptide family, group C /// locus:nspc-20 /// locus:nspc-16 /// locus:nspc-17 /// locus:nspc-19	nspc-16 /// nspc-17 /// nspc-19 /// nspc-20 /// WBGene00008356 /// WBGene00008357 /// WBGene00008359 /// WBGene00008360	WBGene00008356 /// WBGene00008357 /// WBGene00008360	-1.0324	0.711719	0.568611	-1.005	0.953834	0.680878	-1.02727	0.825224	0.999571	-1.02872	0.742694	0.58186	-1.02331	0.789195	0.537068	-1.62212	5.28433e-05	0.000622759	-2.12434	3.81732e-07	1.42334e-05
172269_x_at	---	---	---	1.09518	0.0744267	0.181363	-1.10087	0.0609499	0.173375	1.20565	0.0140717	0.397965	-1.0132	0.784996	0.59626	1.11514	0.0366077	0.0972774	1.15823	0.00760951	0.0206784	1.14393	0.0128221	0.0296955
172270_x_at	hypothetical protein	R102.5	WBGene00011292	1.95717	2.63193e-05	0.000579844	2.12248	7.76197e-06	0.000194121	-1.08446	0.609211	0.999571	1.56402	0.00112729	0.00950595	1.27382	0.0444915	0.109431	1.6752	0.000337752	0.00229089	1.87018	5.3946e-05	0.000593573
172271_x_at	hypothetical protein /// status:Confirmed	F56H9.2 /// WBGene00010174	WBGene00010174	1.04628	0.773318	0.588569	1.24395	0.178363	0.323671	-1.18893	0.440287	0.990756	-1.00233	0.988166	0.649702	-1.31116	0.100489	0.176253	-1.09837	0.552251	0.397282	1.06431	0.69191	0.408126
172272_x_at	hypothetical protein /// hypothetical protein /// status:Predicted /// status:Predicted	F26F2.2 /// F26F2.9 /// WBGene00009167 /// WBGene00050959	WBGene00009167 /// WBGene00050959	-1.01632	0.791776	0.594967	-1.03915	0.533439	0.547046	1.02247	0.797725	0.999571	-1.00656	0.914954	0.632565	1.12407	0.072191	0.145719	1.11151	0.100621	0.135503	1.02345	0.7057	0.412832
172273_x_at	status:Partially_confirmed /// hypothetical protein	WBGene00014042 /// ZK666.2	WBGene00014042	-1.29386	0.01359	0.0605176	-1.0956	0.334315	0.443902	-1.18096	0.218591	0.896594	1.13198	0.196041	0.298368	1.14103	0.170488	0.237511	1.28843	0.0148779	0.0339694	1.31343	0.00981859	0.0244553
172274_x_at	hypothetical protein /// status:Predicted	F26F2.5 /// WBGene00009170	WBGene00009170	1.07972	0.178934	0.299649	1.00695	0.900215	0.668474	1.07228	0.378097	0.974515	1.05034	0.380235	0.425955	1.04449	0.435395	0.397341	1.01202	0.82877	0.490898	1.08799	0.142098	0.154773
172275_x_at	DNaJ domain (prokaryotic heat shock protein)	dnj-25	WBGene00001043	-1.00967	0.888797	0.621083	1.0794	0.277	0.405523	-1.08984	0.383069	0.97528	-1.25048	0.00516824	0.0275533	-1.0551	0.440432	0.399874	-1.10313	0.168277	0.192211	-1.1259	0.10102	0.1238
172276_x_at	---	---	---	-1.00729	0.940925	0.634211	1.01722	0.861888	0.659282	-1.02464	0.860771	0.999571	1.35311	0.00724302	0.0348392	1.19386	0.0871431	0.162115	1.75148	4.45807e-05	0.000545765	1.24579	0.038678	0.0640445
172277_x_at	status:Partially_confirmed /// hypothetical protein	WBGene00012852 /// Y44A6D.1	WBGene00012852	-1.08138	0.250484	0.357398	-1.09157	0.200743	0.345247	1.00943	0.920438	0.999571	-1.01674	0.802892	0.601892	1.06495	0.351233	0.353882	1.03324	0.624147	0.424234	1.07458	0.288946	0.244046
172278_x_at	status:Confirmed /// pseudo	WBGene00012924 /// Y47D3A.5	WBGene00012924	-1.06314	0.216516	0.331904	1.01928	0.69257	0.610383	-1.08364	0.249825	0.921477	-1.15858	0.00765507	0.0361374	-1.00624	0.897327	0.567842	-1.12104	0.0299771	0.0570162	-1.08434	0.109009	0.130393
172279_x_at	status:Predicted /// hypothetical protein	WBGene00013102 /// Y51H4A.6	WBGene00013102	1.08128	0.192351	0.310635	1.02456	0.677119	0.604089	1.05536	0.515105	0.999571	-1.07511	0.225023	0.321177	1.02344	0.690784	0.503844	-1.0027	0.962917	0.528135	1.00421	0.942384	0.481724
172280_x_at	status:Predicted /// hypothetical protein	WBGene00012489 /// Y19D2B.1	WBGene00012489	-1.20375	0.00629494	0.0352813	-1.13767	0.0424204	0.137451	-1.05809	0.500822	0.999571	-1.14806	0.0314676	0.0952545	-1.20086	0.00683723	0.0341869	-1.1598	0.0224059	0.0459942	-1.30701	0.000386309	0.00244689
172281_at	hypothetical protein /// status:Confirmed	F31A9.2 /// WBGene00017941	WBGene00017941	1.05169	0.23991	0.35005	1.03012	0.481797	0.525129	1.02094	0.726474	0.999571	-1.00427	0.918807	0.633261	-1.01818	0.667545	0.495749	-1.02992	0.484528	0.370869	-1.00364	0.930716	0.478913
172282_x_at	hypothetical protein /// status:Confirmed	T05H4.10 /// WBGene00020273	---	-1.10168	0.258055	0.362934	-1.05647	0.514476	0.539991	-1.04279	0.72369	0.999571	-1.01708	0.839561	0.612244	1.03932	0.645886	0.488008	1.18052	0.062882	0.0977664	1.02343	0.782065	0.436396
172283_x_at	hypothetical protein /// status:Partially_confirmed	R04E5.7 /// WBGene00019870	WBGene00019870	1.05639	0.340873	0.413962	1.05622	0.342196	0.449177	1.00016	0.998454	0.999808	-1.00319	0.955179	0.642328	-1.03143	0.586835	0.465068	-1.0284	0.622588	0.423787	1.05123	0.384347	0.290614
172284_x_at	Fungus-Induced Protein /// locus:fip-2	fip-2 /// WBGene00020862	WBGene00020862	1.10961	0.122068	0.242196	1.02519	0.699783	0.612864	1.08235	0.390899	0.976679	1.36965	0.000202907	0.00276993	-1.36391	0.000229641	0.00372171	-1.24097	0.00417706	0.013502	1.0078	0.903896	0.471314
172285_x_at	---	---	---	1.4347	0.438673	0.463808	1.81171	0.210492	0.353856	-1.26278	0.721047	0.999571	2.14095	0.114893	0.219536	1.90838	0.17544	0.241743	4.2807	0.00627754	0.0180954	2.86828	0.0354799	0.0600869
172286_x_at	hypothetical protein /// status:Partially_confirmed	W09C3.8 /// WBGene00021115	WBGene00021115	-1.02799	0.634477	0.543141	-1.00229	0.9685	0.684353	-1.02565	0.757233	0.999571	1.02243	0.702105	0.568501	1.13258	0.0458286	0.111661	1.15137	0.0264075	0.051894	1.14402	0.0327928	0.0569727
172287_x_at	ENhancer of Uncoordination /// locus:enu-3	enu-3.1 /// WBGene00010362	WBGene00010362	-1.20709	0.0153404	0.0658506	-1.19411	0.0209215	0.0860127	-1.01088	0.912276	0.999571	-1.18391	0.0266951	0.0851206	-1.00696	0.920391	0.573151	-1.08475	0.252749	0.250566	-1.14255	0.0709493	0.0976665
172288_x_at	hypothetical protein /// status:Confirmed	B0379.7 /// WBGene00007159	WBGene00007159	-1.18676	0.325115	0.404824	-1.09019	0.615055	0.581151	-1.08858	0.726089	0.999571	-1.07252	0.683031	0.563162	1.37479	0.0788206	0.15312	1.2806	0.162851	0.188066	1.17444	0.354474	0.276387
172289_x_at	hypothetical protein /// status:Confirmed	W03D8.3 /// WBGene00020986	WBGene00020986	-1.10075	0.469041	0.477603	-1.09927	0.475167	0.521722	-1.00134	0.994228	0.999716	-1.29098	0.0676918	0.158058	1.01057	0.936192	0.577605	-1.13958	0.328242	0.294754	-1.16956	0.244697	0.219765
172290_x_at	hypothetical protein /// status:Partially_confirmed	C53B7.6 /// WBGene00016895	WBGene00016895	1.02776	0.528639	0.500908	-1.1557	0.00419118	0.0270932	1.18779	0.0123227	0.373729	1.04337	0.333512	0.397803	1.08054	0.089003	0.16423	1.11656	0.0209221	0.0437094	1.09243	0.0557656	0.0822745
172291_x_at	status:Partially_confirmed /// status:Partially_confirmed /// status:Partially_confirmed /// hypothetical protein	WBGene00009866 /// WBGene00012969 /// WBGene00022016 /// Y48A6B.8	WBGene00009866 /// WBGene00012969 /// WBGene00022016	-1.05247	0.506805	0.492279	1.03501	0.653706	0.596002	-1.08932	0.433792	0.988653	1.04336	0.580767	0.523605	1.09138	0.263546	0.302017	1.13911	0.104682	0.139211	1.13515	0.113435	0.133926
172292_x_at	hypothetical protein /// status:Confirmed	D2092.8 /// WBGene00017068	WBGene00017068	1.24143	0.0293118	0.1015	-1.02322	0.800472	0.64118	1.27026	0.0784692	0.712321	-1.39708	0.00214272	0.0148505	-1.08809	0.359512	0.358214	-1.0277	0.763636	0.47063	-1.14418	0.152907	0.162541
172293_x_at	status:Partially_confirmed /// status:Predicted /// hypothetical protein /// hypothetical protein	WBGene00012503 /// WBGene00045234 /// Y26D4A.17 /// Y26D4A.5	WBGene00012503 /// WBGene00045234	1.12738	0.335131	0.411214	-1.08358	0.5148	0.540122	1.22161	0.258281	0.92787	1.01861	0.880183	0.622816	1.16979	0.212729	0.269112	1.02966	0.811269	0.485829	1.05197	0.679583	0.403719
172294_x_at	status:Predicted /// hypothetical protein	WBGene00021187 /// Y9D1A.2	WBGene00021187	1.09854	0.503531	0.490987	-1.10666	0.471274	0.519891	1.21571	0.330057	0.959796	1.16023	0.295916	0.372564	1.15858	0.300387	0.32489	1.30384	0.0730176	0.108401	1.12776	0.394561	0.295046
172295_at	---	---	---	1.00111	0.984372	0.643981	1.02768	0.632588	0.588368	-1.02653	0.745179	0.999571	-1.08707	0.157186	0.264401	-1.09319	0.132985	0.206329	-1.10511	0.0952227	0.130461	1.00895	0.875471	0.46369
172296_x_at	hypothetical protein /// status:Partially_confirmed	C09H10.4 /// WBGene00043120	WBGene00043120	-1.04359	0.343119	0.415111	-1.094	0.0578533	0.167493	1.0483	0.455812	0.993521	-1.10771	0.0337968	0.0998273	-1.08486	0.0820817	0.156691	-1.1595	0.00428375	0.013759	-1.0951	0.0554334	0.0819517
172297_x_at	hypothetical protein /// status:Confirmed	T23F11.2 /// WBGene00011954	WBGene00011954	-1.23703	0.0561555	0.152676	-1.13502	0.235465	0.374414	-1.08988	0.560884	0.999571	-1.30065	0.0221045	0.0745589	1.01057	0.919517	0.572872	-1.1712	0.144192	0.173222	-1.19155	0.108291	0.129777
172298_x_at	hypothetical protein	F49E2.5	WBGene00009888	-1.03835	0.857672	0.612678	-1.03874	0.856248	0.657846	1.00038	0.998974	0.999808	-1.01264	0.952238	0.641738	-1.60431	0.0377272	0.0990457	-1.22054	0.349713	0.306628	-1.29828	0.225742	0.208931
172299_x_at	hypothetical protein /// status:Partially_confirmed	H11L12.1 /// WBGene00019189	WBGene00019189	-1.13836	0.263406	0.366642	-1.21213	0.105643	0.241662	1.0648	0.695755	0.999571	1.44313	0.00528049	0.0279598	1.09519	0.427308	0.393281	1.52227	0.00203616	0.00805722	1.26977	0.0497439	0.0762468
172300_x_at	hypothetical protein /// status:Predicted	F39B3.3 /// WBGene00018192	WBGene00018192	-1.10994	0.122858	0.242765	1.0091	0.888609	0.666012	-1.12004	0.227599	0.903274	-1.24781	0.00364153	0.0213669	-1.06028	0.372409	0.365267	-1.1381	0.0610813	0.0957636	-1.20791	0.0100668	0.0249094
172301_at	hypothetical protein /// status:Predicted	W01H2.2 /// WBGene00020922	WBGene00020922	1.11643	0.237975	0.348525	-1.21586	0.0461531	0.145036	1.35742	0.0297878	0.536584	-1.12458	0.209931	0.309608	1.0153	0.867485	0.559929	1.06358	0.501505	0.377441	1.07962	0.405607	0.300149
172302_x_at	hypothetical protein /// status:Partially_confirmed	F07E5.4 /// WBGene00017209	WBGene00017209	-1.00197	0.980795	0.643298	-1.07095	0.408035	0.486507	1.06884	0.567328	0.999571	-1.05926	0.485547	0.481253	-1.00733	0.928923	0.57545	1.06263	0.462268	0.360929	1.06438	0.450415	0.319502
172303_x_at	ncRNA /// status:Confirmed	W05H9.3 /// WBGene00021050	WBGene00021050	1.56608	9.91844e-06	0.000271105	1.40644	0.000160829	0.00218408	1.1135	0.274446	0.938937	-1.47121	4.79592e-05	0.00103962	-1.37302	0.000314506	0.00470019	-1.49473	3.17798e-05	0.000431702	-1.93832	1.05506e-07	5.14831e-06
172304_x_at	hypothetical protein /// status:Confirmed	C32E8.4 /// WBGene00016322	WBGene00016322	-1.14771	0.402962	0.446369	-1.23945	0.200363	0.344916	1.07993	0.738603	0.999571	-1.00881	0.956992	0.642875	1.24962	0.184746	0.249134	1.13728	0.434109	0.347899	1.26992	0.156885	0.165495
172305_x_at	status:Confirmed /// hypothetical protein	WBGene00012739 /// Y40B1B.7	WBGene00012739	1.03154	0.584829	0.52363	-1.02239	0.69605	0.611466	1.05464	0.509162	0.999571	-1.09169	0.136457	0.243252	-1.06498	0.275881	0.310119	-1.01407	0.804956	0.483652	-1.20975	0.00406937	0.0131466
172306_x_at	---	---	---	-1.04518	0.493906	0.48754	1.04288	0.515343	0.540323	-1.09	0.349149	0.965131	1.01502	0.816096	0.605705	-1.00897	0.889175	0.565645	1.00248	0.969087	0.529626	1.00414	0.948587	0.483213
172307_x_at	---	---	---	1.00799	0.901435	0.623894	-1.01124	0.861985	0.659302	1.01932	0.833336	0.999571	-1.06494	0.335641	0.399327	-1.11284	0.112333	0.187534	1.01096	0.865336	0.501631	-1.00131	0.98377	0.492001
172308_x_at	---	---	---	-1.08893	0.266079	0.368101	1.01723	0.819712	0.647076	-1.10769	0.342133	0.965087	-1.0652	0.404913	0.439553	-1.06577	0.401053	0.380041	-1.0274	0.718718	0.456104	1.00462	0.950863	0.48356
172309_x_at	hypothetical protein /// hypothetical protein /// status:Partially_confirmed /// status:Confirmed	C08E3.1 /// C08E3.13 /// WBGene00015593 /// WBGene00015605	WBGene00015593 /// WBGene00015605	1.05319	0.711068	0.568383	1.44106	0.0184741	0.0790054	-1.36828	0.128131	0.808356	1.35989	0.0416552	0.11499	-1.20978	0.186496	0.250388	-1.36124	0.0410931	0.0719602	-1.39387	0.0295767	0.0529765
172310_x_at	status:Partially_confirmed /// hypothetical protein	WBGene00021186 /// Y9D1A.1	WBGene00021186	1.08848	0.43334	0.461242	-1.17188	0.153473	0.299077	1.27557	0.123776	0.800878	1.11685	0.310835	0.383142	1.08895	0.431012	0.394919	1.22721	0.0717285	0.107013	1.36277	0.0106482	0.0259398
172311_x_at	hypothetical protein	F39E9.6	WBGene00018198	-1.01867	0.664023	0.552593	-1.04473	0.311726	0.430017	1.02558	0.674912	0.999571	-1.02787	0.520408	0.496419	-1.0301	0.488596	0.42234	1.02208	0.608617	0.418714	1.00349	0.934666	0.479977
172312_x_at	hypothetical protein /// status:Partially_confirmed	K09C6.7 /// WBGene00019562	WBGene00019561 /// WBGene00019562	-1.20507	0.106242	0.224443	-1.03518	0.75368	0.628577	-1.16411	0.336834	0.962437	-1.19575	0.120228	0.225494	1.18208	0.143857	0.215592	1.05889	0.604661	0.417252	-1.01415	0.898367	0.46977
172313_x_at	hypothetical protein /// status:Partially_confirmed	B0546.5 /// WBGene00015252	WBGene00015252	-1.09705	0.151171	0.2739	1.02932	0.642977	0.59227	-1.12922	0.180756	0.86381	-1.04893	0.446622	0.461216	1.05341	0.408081	0.38362	1.05551	0.390819	0.327734	1.02955	0.640451	0.390901
172314_x_at	---	---	---	1.01264	0.837842	0.607554	-1.00985	0.873056	0.662165	1.02261	0.796759	0.999571	-1.09725	0.145692	0.252827	-1.01686	0.785366	0.535782	1.10388	0.123114	0.155337	1.0768	0.239563	0.216862
172315_x_at	hypothetical protein /// status:Confirmed	E02H9.4 /// WBGene00017102	WBGene00017102	-1.10155	0.233525	0.344716	-1.23231	0.0176208	0.0762745	1.11871	0.324478	0.956976	-1.25882	0.0102713	0.044268	-1.35272	0.00163532	0.0140116	-1.45051	0.000288959	0.00205285	-1.27795	0.00698684	0.0192541
172316_x_at	hypothetical protein /// status:Predicted	W02D7.9 /// WBGene00020944	WBGene00020944	-1.02859	0.625555	0.539647	1.03503	0.551984	0.555423	-1.06463	0.446233	0.990756	-1.08952	0.151388	0.258299	-1.0162	0.780286	0.53447	1.01875	0.747238	0.46527	-1.04111	0.487562	0.334629
172317_x_at	status:Confirmed /// hypothetical protein	WBGene00013449 /// Y67A6A.1	WBGene00013449	-1.17267	0.0747572	0.18189	-1.08795	0.325565	0.43887	-1.07788	0.531917	0.999571	-1.40681	0.00102946	0.00890144	-1.33212	0.00378105	0.023727	-1.51998	0.000173828	0.00144128	-1.51116	0.000198	0.00151581
172318_x_at	SCRaMblase (phospholipid scramblase)	scrm-1	WBGene00011935	1.27323	0.000128068	0.00198339	1.07338	0.147708	0.29229	1.18619	0.0204687	0.475611	1.12313	0.0248477	0.080748	1.10547	0.0477185	0.114138	1.2623	0.000180475	0.0014799	1.27111	0.000136821	0.00117488
172319_x_at	hypothetical protein /// status:Confirmed	F02C12.3 /// WBGene00008517	WBGene00008517	1.06442	0.297218	0.389055	1.01902	0.748622	0.627592	1.04455	0.601378	0.999571	1.04877	0.422711	0.449224	1.00691	0.906585	0.570022	-1.00968	0.869684	0.503027	-1.05322	0.383687	0.290273
172320_x_at	---	---	---	1.12927	0.103282	0.220256	-1.02145	0.76542	0.631552	1.15349	0.169787	0.856698	1.08397	0.26705	0.352072	1.21785	0.013488	0.0519241	1.22621	0.0111131	0.0274198	1.20773	0.017062	0.0363369
172321_x_at	Activated in Blocked Unfolded protein response /// locus:abu-7 /// locus:abu-8	abu-7 /// WBGene00000030 /// WBGene00000031	WBGene00000030 /// WBGene00000031	-1.13367	0.668593	0.55403	-1.02558	0.931089	0.675251	-1.10539	0.808545	0.999571	-1.27211	0.415645	0.445305	-2.13383	0.0193435	0.0654955	-1.61592	0.11659	0.149796	-1.47377	0.197908	0.192524
172322_x_at	---	---	---	1.15098	0.0304104	0.103927	-1.00121	0.983801	0.687792	1.15237	0.107973	0.775523	1.013	0.828182	0.609092	1.24107	0.00238551	0.0179955	1.23185	0.00307266	0.0108191	1.14022	0.0412809	0.0671745
172323_x_at	Activated in Blocked Unfolded protein response /// locus:abu-6	abu-6 /// WBGene00000029	WBGene00000029	-1.17184	0.601983	0.530112	-1.02993	0.922352	0.673264	-1.13779	0.763257	0.999571	-1.30379	0.387145	0.429056	-2.20528	0.0186184	0.0637958	-1.66442	0.108505	0.142764	-1.5623	0.155494	0.164361
172324_x_at	Nematode Specific Peptide family, group C /// Nematode Specific Peptide family, group C /// Nematode Specific Peptide family, group C /// Nematode Specific Peptide family, group C /// Nematode Specific Peptide family, group C /// Nematode Specific Peptide family, group C /// Nematode Specific Peptide family, group C /// Nematode Specific Peptide family, group C /// Nematode Specific Peptide famil…	nspc-1 /// nspc-10 /// nspc-12 /// nspc-13 /// nspc-14 /// nspc-15 /// nspc-3 /// nspc-7 /// nspc-9 /// WBGene00009634 /// WBGene00009637 /// WBGene00009638 /// WBGene00009639 /// WBGene00009640 /// WBGene00015392 /// WBGene00023477 /// WBGene00023493 /// WBGene00044338	WBGene00009634 /// WBGene00009637 /// WBGene00009638 /// WBGene00009639 /// WBGene00009640 /// WBGene00023477 /// WBGene00023493	1.11318	0.107736	0.226272	1.05899	0.373862	0.467501	1.05117	0.580623	0.999571	-1.05453	0.409067	0.441861	1.01654	0.796402	0.539263	-1.25798	0.00248045	0.00930588	-1.51533	1.07551e-05	0.000184848
172325_x_at	hypothetical protein /// status:Confirmed	C02E7.7 /// WBGene00015340	WBGene00015340	-1.00228	0.986603	0.644653	-1.1818	0.231152	0.370877	1.17911	0.397351	0.979034	-1.48708	0.010061	0.0435524	1.16375	0.27485	0.30953	1.19772	0.197798	0.213187	-1.14263	0.334651	0.266693
172326_x_at	hypothetical protein /// status:Partially_confirmed	T20D4.9 /// WBGene00020615	WBGene00020615	-1.37047	0.00179339	0.0141641	-1.00666	0.936675	0.676351	-1.3614	0.0186626	0.457962	-1.26998	0.0113217	0.0470496	-1.23497	0.0220961	0.0711061	-1.39422	0.00118823	0.00551822	-1.26374	0.0127459	0.0295636
172327_x_at	Major Sperm protein Domain containing /// Major Sperm protein Domain containing /// Major Sperm protein Domain containing /// Major Sperm protein Domain containing /// locus:msd-1 /// locus:msd-2 /// locus:msd-3 /// locus:msd-4	msd-1 /// msd-2 /// msd-3 /// msd-4 /// WBGene00009680 /// WBGene00009682 /// WBGene00009684 /// WBGene00016447	WBGene00009680 /// WBGene00009684	-1.22956	0.164495	0.287424	-1.07458	0.617606	0.582113	-1.14422	0.509899	0.999571	1.10915	0.474267	0.475682	1.33611	0.0588287	0.129062	1.35836	0.0473375	0.0795093	1.35665	0.0481331	0.0745316
172328_x_at	hypothetical protein /// status:Predicted	T11F9.14 /// WBGene00011715	WBGene00011715	1.10087	0.100706	0.216941	-1.09407	0.122434	0.263637	1.20442	0.0305702	0.539811	1.04267	0.457492	0.467113	1.03316	0.560387	0.453845	1.03184	0.575569	0.406339	1.01394	0.803896	0.442723
172329_x_at	---	---	---	-1.03478	0.691911	0.561385	1.23698	0.0246513	0.0956366	-1.27999	0.0578797	0.657581	1.00295	0.972682	0.646017	1.09494	0.301258	0.325518	1.1919	0.0566412	0.0907887	1.00191	0.982274	0.491712
172330_x_at	---	---	---	1.04444	0.468149	0.477171	1.0915	0.15544	0.300775	-1.04505	0.601456	0.999571	1.00211	0.971698	0.6458	1.03026	0.617134	0.476625	1.00916	0.878027	0.505162	1.06131	0.324834	0.261895
172331_x_at	hypothetical protein /// status:Partially_confirmed	F55C9.11 /// WBGene00010107	WBGene00010107	1.07683	0.26819	0.369601	-1.07028	0.307956	0.42755	1.15251	0.140256	0.828101	-1.01176	0.858127	0.617574	1.0724	0.294584	0.321368	1.06183	0.365896	0.314921	1.07971	0.252084	0.223857
172332_at	hypothetical protein /// status:Partially_confirmed	T24D8.6 /// WBGene00020769	WBGene00020769	-1.05051	0.359782	0.423786	-1.03186	0.556357	0.556655	-1.01807	0.811263	0.999571	-1.0377	0.488676	0.482463	-1.07062	0.210907	0.267823	-1.10961	0.065449	0.100628	-1.08371	0.14471	0.156721
172333_x_at	Major Sperm protein Domain containing /// Major Sperm protein Domain containing /// Major Sperm protein Domain containing /// Major Sperm protein Domain containing /// locus:msd-1 /// locus:msd-2 /// locus:msd-3 /// locus:msd-4	msd-1 /// msd-2 /// msd-3 /// msd-4 /// WBGene00009680 /// WBGene00009682 /// WBGene00009684 /// WBGene00016447	WBGene00009682	-1.13633	0.375926	0.431933	-1.01615	0.910359	0.670532	-1.11827	0.580618	0.999571	1.11021	0.466779	0.472083	1.41352	0.0266506	0.0795508	1.41133	0.0272256	0.0530287	1.32463	0.063909	0.0906318
172334_x_at	Nematode Specific Peptide family, group C /// Nematode Specific Peptide family, group C /// Nematode Specific Peptide family, group C /// Nematode Specific Peptide family, group C /// Nematode Specific Peptide family, group C /// Nematode Specific Peptide family, group C /// Nematode Specific Peptide family, group C /// Nematode Specific Peptide family, group C /// Nematode Specific Peptide famil…	nspc-1 /// nspc-10 /// nspc-12 /// nspc-13 /// nspc-14 /// nspc-15 /// nspc-3 /// nspc-7 /// nspc-9 /// WBGene00009634 /// WBGene00009637 /// WBGene00009638 /// WBGene00009639 /// WBGene00009640 /// WBGene00015392 /// WBGene00023477 /// WBGene00023493 /// WBGene00044338	WBGene00009634 /// WBGene00009637 /// WBGene00009638 /// WBGene00009639 /// WBGene00009640 /// WBGene00023477 /// WBGene00023493 /// WBGene00044338	1.08364	0.174267	0.296272	1.06551	0.277149	0.405623	1.01701	0.834738	0.999571	-1.06548	0.277336	0.359224	-1.00973	0.865434	0.559223	-1.25736	0.00112273	0.00532771	-1.52331	2.87759e-06	7.08237e-05
172335_x_at	---	---	---	1.056	0.771247	0.588153	1.11031	0.578189	0.565463	-1.05143	0.849789	0.999571	1.92675	0.0030892	0.0189868	-1.06703	0.729385	0.51778	1.13288	0.508372	0.380393	1.33151	0.141637	0.154392
172336_x_at	---	---	---	-1.15135	0.117586	0.237573	1.01318	0.879118	0.663799	-1.16652	0.218377	0.896214	-1.12327	0.190589	0.293612	1.02793	0.749257	0.525227	-1.04633	0.600436	0.415724	1.04907	0.579825	0.369854
172337_x_at	hypothetical protein /// status:Predicted	C18B12.1 /// WBGene00007663	WBGene00007663	-1.0017	0.983267	0.643833	-1.1077	0.218496	0.360983	1.10582	0.385434	0.97528	-1.01255	0.877391	0.622235	-1.00804	0.921063	0.57333	1.07203	0.395769	0.329945	1.10197	0.241512	0.217976
172338_x_at	hypothetical protein /// status:Partially_confirmed	C34D4.1 /// WBGene00016397	WBGene00016397	-1.05206	0.374661	0.431495	1.00471	0.933514	0.675544	-1.05702	0.490272	0.999571	1.02227	0.696639	0.566731	-1.06949	0.244861	0.290337	-1.0684	0.25178	0.250096	1.03382	0.557516	0.36143
172339_s_at	STIP (Septin and Tuftelin Interacting Protein) homolog	stip-1	WBGene00007412	1.09388	0.450164	0.468909	-1.03722	0.756379	0.629283	1.13459	0.45235	0.992283	-1.08455	0.493744	0.484917	1.12891	0.311589	0.33168	1.15997	0.219739	0.228629	-1.00888	0.94007	0.481201
172340_x_at	hypothetical protein /// status:Confirmed	C35B1.3 /// WBGene00016433	WBGene00016433	-1.00946	0.909961	0.625717	-1.18224	0.0598088	0.171282	1.17117	0.193278	0.87739	-1.0703	0.419875	0.44788	1.04168	0.625146	0.480163	-1.0016	0.984721	0.533596	1.18871	0.0528785	0.0794037
172341_x_at	pseudo /// hypothetical protein /// status:Partially_confirmed	F49F1.3 /// F49F1.4 /// WBGene00018644	WBGene00235364	-1.05774	0.542026	0.506058	-1.07532	0.432305	0.499716	1.01662	0.898583	0.999571	-1.08395	0.384603	0.427763	-1.1394	0.168249	0.235711	-1.04747	0.613658	0.420745	-1.08009	0.405452	0.300102
172342_x_at	---	---	---	-1.04495	0.491598	0.486541	-1.02505	0.696991	0.611811	-1.01941	0.830313	0.999571	-1.10253	0.139194	0.246013	1.01313	0.836984	0.551634	-1.00053	0.993379	0.535495	-1.01316	0.83663	0.452631
172343_x_at	GYGGYGGY-amide /// locus:nlp-31	nlp-31 /// WBGene00003769	WBGene00003769	2.06454	0.00165172	0.0133769	3.78023	5.1268e-06	0.000138796	-1.83103	0.0379282	0.580992	1.48612	0.0520798	0.133543	3.2397	1.95934e-05	0.000651591	1.58245	0.0275414	0.0535065	1.77129	0.00842115	0.0220307
172344_x_at	Nematode Specific Peptide family, group B /// locus:nspb-12	nspb-12 /// WBGene00017305	WBGene00017305	-1.44686	0.320631	0.402889	-1.04756	0.898801	0.668179	-1.38118	0.534716	0.999571	-1.00302	0.993403	0.650815	-2.13283	0.0532058	0.121509	-1.70655	0.158459	0.184569	-1.16338	0.679564	0.403719
172345_x_at	hypothetical protein /// status:Predicted	B0034.2 /// WBGene00015003	WBGene00015003	1.16803	0.1852	0.304509	-1.12335	0.314368	0.43187	1.31211	0.106844	0.77182	-1.01673	0.883761	0.623806	1.14027	0.258544	0.299063	1.19795	0.127438	0.158716	1.0883	0.460349	0.323335
172346_x_at	hypothetical protein /// status:Confirmed	R12E2.7 /// WBGene00020033	WBGene00020033	1.01733	0.884018	0.619847	1.10586	0.398838	0.481699	-1.08703	0.617783	0.999571	-1.85176	0.00010646	0.00178867	-1.41435	0.00958487	0.0424439	-1.17705	0.180421	0.201348	-1.42368	0.00856286	0.0222954
172347_at	hypothetical protein /// status:Partially_confirmed	C36A4.10 /// WBGene00007970	WBGene00007970	1.20903	0.0142857	0.0629461	1.19549	0.0197732	0.0827721	1.01133	0.908285	0.999571	-1.04411	0.535169	0.503669	1.01339	0.847507	0.554277	1.10729	0.155506	0.182306	-1.01626	0.81562	0.446116
172348_x_at	hypothetical protein /// status:Predicted	F40G12.7 /// WBGene00009602	WBGene00009602	-1.00574	0.910128	0.625717	-1.04389	0.402906	0.483879	1.03793	0.605321	0.999571	-1.02826	0.584575	0.524954	1.0443	0.398683	0.379055	1.07972	0.145767	0.17451	1.10806	0.0584336	0.0849384
172349_x_at	C-type LECtin /// C-type LECtin /// locus:clec-144 /// locus:clec-118	clec-118 /// clec-144 /// WBGene00012086 /// WBGene00021032	WBGene00012086 /// WBGene00021032	1.05003	0.504566	0.491495	1.08545	0.269298	0.400043	-1.03373	0.74699	0.999571	1.06512	0.39103	0.43124	1.13462	0.0981577	0.173928	1.59794	1.23744e-05	0.000209592	1.4347	0.000172804	0.00137742
172350_x_at	hypothetical protein /// status:Predicted	T22D1.2 /// WBGene00020681	WBGene00020681	1.00617	0.933146	0.632261	-1.07874	0.310573	0.428957	1.0854	0.434645	0.989397	-1.05787	0.447901	0.461937	1.12945	0.113211	0.188455	1.092	0.242008	0.243897	1.05096	0.501502	0.340272
172351_x_at	hypothetical protein	T02H6.3	WBGene00020173	-1.00459	0.985439	0.644199	1.08803	0.737484	0.624256	-1.09302	0.802494	0.999571	1.24916	0.382479	0.426977	1.03148	0.901832	0.569119	1.73714	0.0419777	0.073046	1.28466	0.327217	0.263029
172352_at	hypothetical protein /// status:Confirmed	C33A12.4 /// WBGene00007883	WBGene00007883	1.42194	0.00267066	0.0190399	1.38085	0.0048792	0.0302402	1.02975	0.833284	0.999571	1.40691	0.00332169	0.0200567	-1.10787	0.307243	0.328969	1.03893	0.698779	0.449662	1.12818	0.232658	0.213121
172353_x_at	hypothetical protein /// status:Confirmed	C02E7.6 /// WBGene00015339	WBGene00015339	-1.03744	0.531218	0.501819	-1.07618	0.22045	0.362663	1.03735	0.657513	0.999571	-1.45248	1.35437e-05	0.000422519	1.0736	0.235105	0.284003	1.0393	0.511702	0.381635	-1.19988	0.00663768	0.0186029
172354_x_at	Putative protein tag-76	alg-4	WBGene00006449	-1.1127	0.0332334	0.109927	-1.00431	0.925521	0.674152	-1.10792	0.13137	0.811172	-1.11739	0.02781	0.0872987	-1.04011	0.399178	0.379177	-1.06421	0.190372	0.20806	-1.11199	0.0341419	0.0585832
172355_x_at	hypothetical protein /// status:Partially_confirmed	T20D4.8 /// WBGene00020614	WBGene00020614	1.00719	0.908771	0.625448	1.02032	0.748202	0.627565	-1.01303	0.883672	0.999571	-1.04337	0.50083	0.487728	-1.03067	0.630591	0.482437	-1.16616	0.0253688	0.0504891	-1.10217	0.135652	0.150109
172356_at	hypothetical protein /// status:Confirmed	K02E11.7 /// WBGene00010516	WBGene00010516	1.00929	0.884236	0.619863	-1.06353	0.340199	0.448211	1.07341	0.435364	0.990009	-1.08752	0.199994	0.301766	-1.08848	0.195589	0.257018	-1.24885	0.00312321	0.0109274	-1.19983	0.0111804	0.0269096
172357_x_at	Nematode Specific Peptide family, group C /// Nematode Specific Peptide family, group C /// Nematode Specific Peptide family, group C /// Nematode Specific Peptide family, group C /// Nematode Specific Peptide family, group C /// Nematode Specific Peptide family, group C /// locus:nspc-9 /// locus:nspc-13 /// locus:nspc-14 /// locus:nspc-15 /// locus:nspc-10 /// locus:nspc-12	nspc-10 /// nspc-12 /// nspc-13 /// nspc-14 /// nspc-15 /// nspc-9 /// WBGene00009634 /// WBGene00009637 /// WBGene00009638 /// WBGene00009639 /// WBGene00009640 /// WBGene00023493	WBGene00009634 /// WBGene00009637 /// WBGene00009638 /// WBGene00009639 /// WBGene00009640 /// WBGene00023493	1.07569	0.293083	0.386105	1.11426	0.127553	0.26929	-1.03586	0.714757	0.999571	-1.07085	0.322775	0.391193	-1.0232	0.736456	0.520365	-1.26339	0.00353182	0.0119808	-1.62673	4.001e-06	9.10829e-05
172358_x_at	status:Partially_confirmed /// hypothetical protein	WBGene00012799 /// Y43F4A.4	WBGene00012799	1.09134	0.358126	0.423129	-1.09255	0.352256	0.456362	1.19235	0.197721	0.879797	-1.01457	0.87727	0.622187	1.07583	0.440139	0.399704	1.02337	0.8054	0.483751	-1.04465	0.642244	0.391591
172359_x_at	---	---	---	-1.04527	0.367405	0.427271	-1.00006	0.999017	0.69067	-1.0452	0.521368	0.999571	-1.00107	0.982309	0.64832	1.04438	0.376354	0.367215	1.04258	0.395137	0.329826	-1.00375	0.938421	0.480872
172360_x_at	Activated in Blocked Unfolded protein response /// locus:abu-15	abu-15 /// WBGene00004099	WBGene00004099	-1.24836	0.462912	0.474693	-1.06679	0.829073	0.64943	-1.17021	0.710996	0.999571	-1.3421	0.333777	0.397991	-2.32196	0.0124472	0.0494834	-1.64874	0.111003	0.144889	-1.43649	0.238121	0.21608
172361_at	hypothetical protein /// status:Predicted	B0547.2 /// WBGene00015253	WBGene00015253	1.01975	0.754412	0.582701	-1.05628	0.386784	0.474771	1.07714	0.405735	0.980867	-1.02164	0.732083	0.578491	1.01229	0.844869	0.553603	1.05044	0.435492	0.348423	1.06289	0.336561	0.267607
172362_x_at	---	---	---	-1.04915	0.237655	0.348356	-1.00505	0.898812	0.668179	-1.04388	0.447958	0.991521	-1.06974	0.104989	0.20836	-1.11	0.0178292	0.0621378	-1.08262	0.0605662	0.0952341	-1.00814	0.837929	0.452996
172363_x_at	hypothetical protein /// status:Confirmed	F53A9.6 /// WBGene00018729	WBGene00018729	1.62806	0.000248731	0.00328	1.54029	0.000713251	0.00693326	1.05698	0.701403	0.999571	1.21278	0.0745437	0.16793	1.0206	0.841569	0.552721	1.19125	0.102364	0.137133	1.09286	0.390125	0.293031
172364_x_at	hypothetical protein /// status:Confirmed	R08C7.1 /// WBGene00019945	WBGene00019945	1.17729	0.349661	0.418596	1.0678	0.703183	0.613503	1.10254	0.688593	0.999571	1.07824	0.66202	0.555269	1.38537	0.0737969	0.147542	1.10208	0.573626	0.405496	-1.00717	0.966832	0.487494
172365_x_at	---	---	---	-1.07637	0.438362	0.463808	1.08573	0.387684	0.475379	-1.16864	0.252125	0.923772	-1.6822	6.12227e-05	0.00124314	-1.41045	0.00224943	0.0173208	-1.47125	0.000916249	0.00461324	-1.69919	5.05285e-05	0.000566523
172366_x_at	hypothetical protein /// status:Predicted	C17B7.9 /// WBGene00015883	WBGene00015883	-1.04063	0.526538	0.499718	-1.07736	0.244403	0.380841	1.03529	0.695201	0.999571	1.04055	0.527362	0.499792	-1.0199	0.752702	0.526323	-1.1215	0.0825297	0.117857	1.47299	1.90336e-05	0.000281816
172367_x_at	MATH (meprin-associated Traf homology) domain containing /// locus:math-26	math-26 /// WBGene00018100	WBGene00018100	1.15319	0.176265	0.297649	-1.03133	0.762374	0.630403	1.18932	0.24073	0.912695	1.11268	0.304027	0.378235	-1.17804	0.123822	0.197928	-1.0544	0.604848	0.417297	1.05702	0.588211	0.372781
172368_x_at	hypothetical protein /// status:Predicted	R09D1.14 /// WBGene00011170	WBGene00011170	-1.16783	0.0634501	0.164675	1.02742	0.730476	0.622076	-1.19985	0.116357	0.789156	-1.10695	0.207977	0.30805	-1.03688	0.645198	0.487675	-1.16265	0.0704808	0.105723	-1.14627	0.0978822	0.121141
172369_x_at	Multiple PDZ domain protein /// status:Confirmed	mpz-6 /// WBGene00013085	WBGene00013085	-1.13409	0.29816	0.389746	-1.05715	0.640562	0.591301	-1.07278	0.676148	0.999571	-1.25217	0.0739622	0.167398	1.12438	0.331152	0.342451	-1.0793	0.522847	0.385761	-1.13219	0.304381	0.251851
172370_x_at	---	---	---	-1.01367	0.807782	0.599522	-1.01065	0.849369	0.655815	-1.00299	0.969821	0.999571	-1.00131	0.981244	0.64811	-1.04375	0.447306	0.403227	1.06268	0.285675	0.270482	1.10528	0.0889839	0.113468
172371_x_at	hypothetical protein /// status:Partially_confirmed	F44E7.3 /// WBGene00018425	WBGene00018425	1.25728	0.0769561	0.185063	1.11415	0.382652	0.472834	1.12847	0.487789	0.999571	-1.4497	0.00788625	0.0367816	-1.53652	0.00300646	0.0206506	-1.77236	0.000297713	0.00209959	-1.55828	0.00238272	0.00901582
172372_at	hypothetical protein /// status:Confirmed	F15A8.1 /// WBGene00017476	WBGene00017476	-1.01013	0.853099	0.611607	1.04844	0.390715	0.477012	-1.05906	0.460042	0.993883	-1.09689	0.105318	0.208669	-1.04102	0.464066	0.411183	-1.0422	0.451843	0.356017	1.00213	0.968811	0.488021
172373_x_at	hypothetical protein /// status:Partially_confirmed	T24A6.2 /// WBGene00020745	WBGene00020745	1.08255	0.347283	0.417498	1.07585	0.385154	0.474095	1.00622	0.957863	0.999571	-1.03852	0.650196	0.551431	1.0445	0.601787	0.470617	1.07901	0.366956	0.315544	1.09723	0.274355	0.236021
172374_x_at	---	---	---	1.00778	0.863995	0.614637	-1.03997	0.392656	0.478011	1.04806	0.467394	0.994124	-1.02768	0.548812	0.510194	-1.04514	0.337262	0.34592	1.05312	0.263563	0.256759	-1.00362	0.936335	0.480419
172375_x_at	Neuropeptide-like protein 29 /// locus:nlp-29	nlp-29 /// WBGene00003767	WBGene00003767	2.15258	0.0121239	0.0560327	4.04973	0.000122156	0.00173582	-1.88134	0.11544	0.789156	1.18162	0.540871	0.506415	1.81443	0.0420221	0.105736	-1.03775	0.891293	0.508604	1.71408	0.0624964	0.0891807
172376_x_at	status:Confirmed /// hypothetical protein	WBGene00012831 /// Y43F8C.9	WBGene00012831	-1.34786	0.0189408	0.0762552	-1.20783	0.115578	0.254628	-1.11594	0.501962	0.999571	-1.20253	0.123561	0.229298	1.25802	0.0607441	0.131523	1.11214	0.361014	0.31256	1.03647	0.755	0.428236
172377_x_at	hypothetical protein /// status:Confirmed	D2062.6 /// WBGene00017058	WBGene00017058	-1.67318	0.00593543	0.0337531	-1.56751	0.0133957	0.0625776	-1.06741	0.775817	0.999571	-1.16007	0.365891	0.417558	1.29957	0.121369	0.195612	1.17343	0.33124	0.296263	1.12849	0.459403	0.323002
172378_x_at	hypothetical protein	C32H11.7	WBGene00007870	-1.0289	0.59064	0.525852	-1.02964	0.581326	0.566813	1.00073	0.992235	0.999571	-1.16238	0.0114653	0.0474727	-1.00157	0.976233	0.587711	1.04208	0.439033	0.350026	-1.04824	0.377986	0.287587
172379_at	hypothetical protein /// status:Partially_confirmed	F10C1.1 /// WBGene00017324	WBGene00017324	-1.0177	0.837605	0.607554	-1.13589	0.151646	0.296962	1.11614	0.370801	0.97088	-1.03895	0.65629	0.553261	1.16835	0.0852551	0.160282	1.04357	0.619658	0.422768	1.06214	0.4849	0.333544
172380_x_at	hypothetical protein /// Protein-tyrosine-phosphatase /// status:Partially_confirmed /// status:Partially_confirmed	F47B3.2 /// F47B3.7 /// WBGene00018526 /// WBGene00018531	WBGene00018526 /// WBGene00018531	-1.14533	0.469461	0.477645	-1.07285	0.705814	0.614376	-1.06756	0.803712	0.999571	1.25753	0.229811	0.324683	1.71461	0.0104539	0.044515	1.64933	0.015901	0.0357271	1.53318	0.03451	0.0589605
172381_x_at	Nematode Specific Peptide family, group D /// locus:nspd-1	nspd-1 /// WBGene00022754	WBGene00022754	-1.16893	0.299881	0.390738	-1.28773	0.103041	0.238221	1.10163	0.644168	0.999571	-1.09308	0.549169	0.510299	1.23273	0.171001	0.237982	1.18125	0.26986	0.260761	1.17117	0.294222	0.246683
172382_x_at	hypothetical protein /// status:Predicted	F07G6.5 /// WBGene00017224	WBGene00017224	1.04313	0.475406	0.479949	1.012	0.838883	0.653031	1.03076	0.715364	0.999571	-1.02693	0.651494	0.551868	1.04554	0.452057	0.405447	1.01276	0.828917	0.490898	-1.06488	0.293343	0.246314
172383_x_at	hypothetical protein /// status:Predicted	F07G6.3 /// WBGene00017223	WBGene00017223	1.07466	0.237827	0.348503	-1.04181	0.494549	0.530655	1.11959	0.192891	0.876866	-1.02809	0.642562	0.548234	1.10643	0.105228	0.180558	1.10314	0.114902	0.148336	1.15912	0.0240869	0.0461001
172384_x_at	hypothetical protein	R05G6.3	---	1.05268	0.316789	0.400653	-1.05297	0.314255	0.431829	1.10844	0.16309	0.853019	-1.03918	0.449915	0.462997	1.02624	0.60863	0.47335	-1.03533	0.494102	0.374726	1.02149	0.673795	0.40194
172385_x_at	hypothetical protein /// status:Confirmed	F41G3.1 /// WBGene00018298	WBGene00018298	1.05244	0.475547	0.479993	-1.1347	0.0913487	0.221978	1.1942	0.0933892	0.74443	1.50563	4.07181e-05	0.000934487	-1.09452	0.216032	0.27139	1.02858	0.692137	0.447242	1.20714	0.0172344	0.0365503
172386_x_at	GMW-amide /// locus:nlp-30	nlp-30 /// WBGene00003768	WBGene00003768	1.45955	0.0146584	0.0640299	2.43818	1.27033e-05	0.000284883	-1.67049	0.0182812	0.452074	-1.81634	0.000613303	0.00619056	1.10946	0.457261	0.407893	-1.97035	0.000197491	0.00156757	-1.18869	0.224012	0.208045
172387_x_at	---	---	---	1.43078	0.423262	0.456869	1.89573	0.162911	0.309446	-1.32496	0.653853	0.999571	2.00089	0.132541	0.238992	1.90372	0.160352	0.229532	3.88793	0.00742489	0.0203589	2.76913	0.0342585	0.058732
172388_x_at	Neuropeptide-Like Protein /// locus:nlp-27	nlp-27 /// WBGene00003765	WBGene00003765	-1.2012	0.495175	0.487956	-1.49731	0.145329	0.289635	1.24651	0.561179	0.999571	1.33716	0.285703	0.36454	-1.05233	0.848287	0.554394	-1.17846	0.540542	0.392239	1.08681	0.755154	0.428279
172389_x_at	hypothetical protein /// hypothetical protein	Y43D4A.3 /// Y43D4A.4	WBGene00012789 /// WBGene00012790	-1.40196	0.0760342	0.183612	-1.27017	0.196556	0.34137	-1.10376	0.698188	0.999571	1.08419	0.653731	0.552743	1.10894	0.566996	0.456947	1.13678	0.479252	0.36848	1.1763	0.372801	0.284956
172390_x_at	SKN-1 Dependent Zygotic transcript /// locus:sdz-37	sdz-37 /// WBGene00014064	WBGene00014064	1.17806	0.115769	0.235246	-1.01451	0.8849	0.665239	1.19516	0.217992	0.896132	1.11185	0.296304	0.372861	1.28696	0.0217503	0.070487	1.27553	0.0259554	0.0513034	1.28101	0.0238473	0.0457428
172391_x_at	Prion-like-(Q/N-rich)-domain-bearing protein	pqn-36	WBGene00004123	-1.11847	0.556203	0.511247	-1.0903	0.648704	0.594463	-1.02584	0.92399	0.999571	-1.21715	0.307888	0.381177	-1.53558	0.036674	0.0973958	-1.39158	0.0968836	0.132096	-1.15686	0.445735	0.317266
172392_x_at	neuRonal IGCAM	rig-5	WBGene00004372	-1.10645	0.2491	0.356535	1.01917	0.824659	0.64813	-1.12766	0.329656	0.95945	-1.10096	0.272063	0.355463	-1.07463	0.406574	0.382765	-1.23041	0.0272479	0.0530636	1.00406	0.962226	0.486402
172393_x_at	hypothetical protein /// status:Predicted	K02F6.1 /// WBGene00019335	WBGene00019335	-1.08309	0.291086	0.384753	-1.10531	0.190356	0.335976	1.02051	0.846385	0.999571	-1.2659	0.00591763	0.0303238	-1.01474	0.843474	0.553093	-1.12833	0.119225	0.15201	-1.29249	0.00335286	0.0114534
172394_x_at	hypothetical protein	Y65A5A.2	WBGene00013419	1.07633	0.165351	0.288428	-1.21238	0.0018291	0.014288	1.30492	0.00217428	0.158047	-1.08758	0.116972	0.221898	-1.0549	0.305522	0.328017	-1.02759	0.596637	0.414253	-1.02562	0.622516	0.385459
172395_at	hypothetical protein	F22F4.4	WBGene00017717	-1.10737	0.361757	0.424877	1.01875	0.866125	0.660283	-1.12813	0.443782	0.990756	-1.77	0.000116641	0.0018915	-1.93598	2.70947e-05	0.000831108	-2.28549	2.32584e-06	6.02249e-05	-1.62553	0.000507512	0.00297902
172396_at	hypothetical protein /// status:Partially_confirmed	F27C1.11 /// WBGene00017858	WBGene00017858	1.00521	0.940013	0.633963	-1.09487	0.20303	0.347364	1.10058	0.334985	0.962286	-1.01044	0.880525	0.622908	-1.04911	0.491554	0.423665	-1.06243	0.387306	0.326318	1.01164	0.867097	0.461452
172397_x_at	hypothetical protein /// status:Confirmed	K09E3.4 /// WBGene00019575	WBGene00019575	1.05905	0.363736	0.42557	-1.0847	0.204654	0.348528	1.14875	0.1309	0.811172	-1.00773	0.901484	0.628902	1.06937	0.290941	0.319536	1.02048	0.744973	0.464682	-1.04671	0.467447	0.326096
172398_x_at	hypothetical protein /// hypothetical protein /// hypothetical protein /// hypothetical protein /// status:Predicted /// locus:ekl-1 /// status:Predicted /// status:Partially_confirmed	B0393.8 /// ekl-1 /// F31E3.6 /// VB0393L.2 /// WBGene00007173 /// WBGene00009052 /// WBGene00012146 /// WBGene00017952	WBGene00007173 /// WBGene00009052 /// WBGene00012146 /// WBGene00017952	-1.01539	0.778638	0.590639	-1.02284	0.678166	0.604383	1.00734	0.924085	0.999571	-1.09347	0.115811	0.220774	-1.14591	0.0228801	0.0727232	-1.19876	0.00430172	0.0137912	-1.10629	0.0789158	0.104914
172399_x_at	hypothetical protein /// status:Confirmed	T23B3.5 /// WBGene00020713	WBGene00020713	-1.23262	0.13609	0.257366	-1.06279	0.652215	0.595655	-1.15979	0.441213	0.990756	-1.06256	0.653377	0.5527	1.21805	0.158	0.227545	1.07563	0.590129	0.412333	-1.01135	0.93318	0.479565
172400_x_at	Invertebrate LYSozyme	ilys-5	WBGene00017691	-1.03162	0.714503	0.569438	-1.17878	0.0686724	0.186614	1.14265	0.277225	0.93943	-1.27598	0.0111411	0.0467203	-1.0821	0.360162	0.358542	-5.51087	7.87665e-12	2.3914e-09	-2.79866	6.53045e-09	5.12826e-07
172401_x_at	---	---	---	-1.00934	0.922812	0.629386	1.08577	0.397527	0.480822	-1.09591	0.503379	0.999571	-1.18632	0.0914656	0.190374	-1.07278	0.468531	0.413622	-1.07574	0.451588	0.356017	-1.18028	0.100578	0.123407
172402_at	hypothetical protein	R13A1.1	WBGene00020041	1.12056	0.271898	0.372255	-1.20284	0.0846749	0.212105	1.34785	0.0522674	0.635513	1.07473	0.480926	0.47888	1.03656	0.723653	0.516056	1.17567	0.126219	0.157922	1.26929	0.031105	0.0549153
172403_x_at	MATH (meprin-associated Traf homology) domain containing	math-27	WBGene00018101	1.1431	0.252734	0.358861	1.18918	0.144549	0.288633	-1.04031	0.806782	0.999571	1.18641	0.149629	0.256871	-1.20298	0.121542	0.195775	1.0987	0.415266	0.339282	1.12822	0.300116	0.249763
172404_x_at	hypothetical protein /// status:Partially_confirmed	T07F10.5 /// WBGene00011591	WBGene00011591	-1.18396	0.000323479	0.00396923	-1.01158	0.751906	0.62806	-1.1704	0.00759685	0.292809	-1.12721	0.00473563	0.0258254	1.02169	0.557589	0.45272	-1.02631	0.479076	0.368458	-1.02433	0.511816	0.344128
172405_x_at	CaeNaCin (Caenorhabditis bacteriocin) /// locus:cnc-3	cnc-3 /// WBGene00000557	WBGene00000557	1.0856	0.85177	0.611274	1.09299	0.839708	0.653301	-1.00681	0.991289	0.999571	1.70283	0.237683	0.329527	2.13212	0.101186	0.176791	1.18224	0.703884	0.451446	1.17626	0.712398	0.415106
172406_x_at	---	---	---	1.00424	0.952285	0.637057	-1.0136	0.848454	0.655594	1.01789	0.859175	0.999571	-1.0377	0.602235	0.532327	1.04191	0.56357	0.45539	1.04467	0.538979	0.391687	1.05088	0.486244	0.334095
172407_x_at	ATF (cAMP-dependent transcription factor) family	atf-7	WBGene00000223	1.71887	1.19004e-05	0.000315279	1.69344	1.6054e-05	0.000340947	1.01501	0.899674	0.999571	1.35153	0.0025216	0.016511	1.29389	0.00724534	0.035359	1.34213	0.00298488	0.0106209	1.32701	0.0039263	0.0128134
172408_x_at	status:Predicted /// hypothetical protein	WBGene00022728 /// ZK402.1	WBGene00022728	-1.16509	0.0281007	0.0989413	-1.12393	0.0821843	0.208965	-1.03663	0.689684	0.999571	-1.01622	0.800243	0.601073	1.06185	0.352432	0.354339	1.09404	0.171735	0.194755	-1.01585	0.804626	0.442973
172409_x_at	status:Partially_confirmed /// status:Predicted /// hypothetical protein	WBGene00022730 /// WBGene00022731 /// ZK402.3	WBGene00022730 /// WBGene00022731	-1.06909	0.566566	0.515718	-1.17799	0.172093	0.318601	1.10186	0.556429	0.999571	-1.11722	0.346682	0.40549	-1.01778	0.879153	0.562595	-1.04728	0.690974	0.446823	-1.12546	0.316689	0.258003
172410_x_at	status:Predicted /// hypothetical protein	WBGene00022729 /// ZK402.2	WBGene00022729	1.07242	0.343343	0.415212	-1.2403	0.00916355	0.0475859	1.33013	0.0133764	0.391141	1.03916	0.598449	0.530505	1.08195	0.287829	0.317746	1.15711	0.0599121	0.0945285	-1.00292	0.967958	0.487738
172411_x_at	hypothetical protein /// hypothetical protein /// status:Partially_confirmed /// status:Predicted	T07F10.5 /// T24A6.1 /// WBGene00011591 /// WBGene00020744	WBGene00011591 /// WBGene00020744	-1.34363	0.00256108	0.0185292	-1.04582	0.587292	0.569434	-1.28476	0.0453641	0.616064	-1.32861	0.00337686	0.0203177	-1.18947	0.0493891	0.116564	-1.23947	0.0185899	0.0402495	-1.33627	0.00293154	0.0104217
172412_x_at	---	---	---	1.06099	0.445357	0.46619	-1.14322	0.0975532	0.230471	1.21295	0.0916873	0.742238	-1.04273	0.587626	0.526188	1.01383	0.858014	0.557188	1.03147	0.687263	0.445659	1.00549	0.943099	0.481926
172413_at	hypothetical protein /// status:Predicted	F52E10.3 /// WBGene00009934	WBGene00009934	-1.00114	0.979813	0.643024	-1.00443	0.921926	0.673102	1.00328	0.958991	0.999571	-1.00661	0.88371	0.623806	1.03225	0.485048	0.420898	-1.02004	0.660858	0.437362	1.04869	0.300899	0.250225
172414_x_at	---	---	---	1.01517	0.860939	0.613451	-1.03419	0.696346	0.611557	1.04987	0.68953	0.999571	-1.03961	0.652322	0.55214	1.03991	0.6499	0.489467	1.10385	0.261123	0.255428	1.00374	0.96532	0.487172
172415_x_at	---	---	---	-1.01057	0.870684	0.616149	-1.11301	0.113559	0.252563	1.10137	0.299977	0.947239	1.11004	0.122064	0.227782	1.12635	0.0816861	0.156168	1.03942	0.551904	0.397182	1.1346	0.0663771	0.0930452
172416_x_at	---	---	---	1.04996	0.547227	0.507906	1.01295	0.873019	0.662165	1.03654	0.752888	0.999571	1.12405	0.161099	0.268231	-1.15202	0.0949746	0.170385	1.02619	0.748429	0.46568	-1.43085	0.00046817	0.00282188
172417_x_at	Nematode Specific Peptide family, group B /// locus:nspb-3 /// locus:nspb-2	nspb-3 /// WBGene00018162 /// WBGene00018169	WBGene00018162 /// WBGene00018169	-3.11834	0.0377066	0.119058	-2.37257	0.103165	0.23826	-1.31433	0.702402	0.999571	-1.24022	0.670595	0.557967	-3.62208	0.021093	0.0692548	-4.55346	0.00849746	0.0225317	-12.8298	0.000147684	0.00124249
172418_x_at	hypothetical protein /// hypothetical protein /// status:Partially_confirmed /// status:Partially_confirmed	F47B3.4 /// F47B3.5 /// WBGene00018528 /// WBGene00018529	WBGene00018528 /// WBGene00018529	-1.175	0.14358	0.265198	-1.19498	0.109051	0.246288	1.01701	0.910422	0.999571	-1.51575	0.00132637	0.0105838	-1.14811	0.205752	0.263895	-1.43623	0.00369127	0.0123902	-1.58854	0.000552917	0.00316122
172419_x_at	---	---	---	-1.01586	0.812195	0.600759	-1.05813	0.39937	0.481895	1.04161	0.664221	0.999571	1.04519	0.507631	0.490333	1.04318	0.526074	0.438514	-1.00943	0.887282	0.507577	1.05263	0.443285	0.316117
172420_x_at	---	---	---	-1.05892	0.386444	0.437736	1.07528	0.276035	0.404789	-1.13864	0.173626	0.860459	-1.06399	0.349148	0.406733	-1.01922	0.770617	0.531449	1.04703	0.484742	0.370918	1.03774	0.57212	0.366934
172421_x_at	hypothetical protein /// status:Partially_confirmed	B0554.1 /// WBGene00015254	WBGene00015254	1.04729	0.408003	0.449267	1.05019	0.3812	0.471801	-1.00277	0.971661	0.999571	1.05811	0.314694	0.38558	1.12335	0.0497658	0.117199	1.07087	0.22682	0.233734	1.05115	0.372642	0.284854
172422_x_at	hypothetical protein	K10D6.2	WBGene00010742	1.3033	0.0214416	0.0829302	1.53252	0.000940473	0.0085883	-1.17587	0.281767	0.93943	1.32598	0.0154226	0.0583492	-1.0901	0.413359	0.386203	-1.03702	0.7277	0.459344	1.08913	0.418081	0.30574
172423_x_at	---	---	---	1.06083	0.419793	0.455508	-1.00839	0.90802	0.669999	1.06973	0.513165	0.999571	1.01868	0.798196	0.600446	1.04765	0.522907	0.436985	1.0398	0.591354	0.412779	1.01402	0.84739	0.455598
172424_x_at	hypothetical protein /// status:Predicted	T15B7.8 /// WBGene00020520	WBGene00020520	1.0402	0.354529	0.421393	1.0074	0.860419	0.658782	1.03256	0.590686	0.999571	-1.03484	0.419454	0.447698	-1.05579	0.20841	0.265988	1.01551	0.714158	0.454696	-1.01518	0.719911	0.417381
172425_x_at	CYtochrome P450 family /// locus:cyp-42A1	cyp-42A1 /// WBGene00013585	WBGene00013585	1.31725	0.428505	0.459788	1.06042	0.864663	0.660048	1.24219	0.656921	0.999571	1.39137	0.344964	0.404627	2.54295	0.0152845	0.056774	1.89042	0.0804438	0.115915	1.64238	0.164162	0.170565
172426_x_at	hypothetical protein /// status:Confirmed	F20A1.1 /// WBGene00017613	WBGene00017613	1.04706	0.338806	0.412958	1.02857	0.553784	0.555798	1.01798	0.790108	0.999571	1.15808	0.006944	0.0339108	1.04591	0.350122	0.353497	-1.21569	0.000879787	0.00448545	-1.04212	0.389253	0.292685
172427_x_at	GMYGGW-amide /// locus:nlp-28	nlp-28 /// WBGene00003766	WBGene00003766	1.72892	0.0698965	0.175094	2.96362	0.00162023	0.0129874	-1.71414	0.193507	0.877395	1.73736	0.0677186	0.158095	1.26177	0.418595	0.38879	-1.1428	0.639716	0.430193	2.2854	0.0102842	0.0253116
172428_x_at	hypothetical protein /// status:Predicted	F08F1.9 /// WBGene00017259	WBGene00017259	-1.2052	0.010681	0.0512399	-1.04632	0.486912	0.527467	-1.15184	0.137236	0.822074	-1.11455	0.109263	0.21326	-1.04861	0.466517	0.412409	-1.0517	0.439918	0.350395	-1.09298	0.182654	0.182819
172429_x_at	hypothetical protein /// status:Partially_confirmed	F52E10.4 /// WBGene00009935	WBGene00009935	-1.13496	0.0434659	0.130841	-1.04048	0.497974	0.532475	-1.09081	0.299442	0.946808	-1.43784	1.74798e-05	0.000509781	-1.45876	1.15066e-05	0.000445519	-1.57153	1.52611e-06	4.29008e-05	-1.55593	1.97541e-06	5.39423e-05
172430_x_at	---	---	---	1.01415	0.837508	0.607554	1.01427	0.836153	0.651996	-1.00012	0.999019	0.999808	-1.00605	0.929791	0.635669	1.0672	0.349806	0.353391	1.03328	0.63383	0.427873	1.0199	0.773801	0.433856
172431_x_at	Nematode Specific Peptide family, group A /// Nematode Specific Peptide family, group A /// Nematode Specific Peptide family, group A /// Nematode Specific Peptide family, group A /// Nematode Specific Peptide family, group A /// Nematode Specific Peptide family, group A /// locus:nspa-1 /// locus:nspa-8 /// locus:nspa-5 /// locus:nspa-3 /// locus:nspa-2 /// locus:nspa-4	nspa-1 /// nspa-2 /// nspa-3 /// nspa-4 /// nspa-5 /// nspa-8 /// WBGene00010377 /// WBGene00012294 /// WBGene00013887 /// WBGene00013888 /// WBGene00044271 /// WBGene00044272	WBGene00010377 /// WBGene00012294 /// WBGene00013887 /// WBGene00013888 /// WBGene00044271 /// WBGene00044272	-1.00421	0.977233	0.642515	1.02331	0.875549	0.662962	-1.02762	0.89583	0.999571	1.87487	0.000665362	0.00656771	2.77029	5.74867e-06	0.000268178	2.40782	2.82749e-05	0.000389758	2.27146	5.69636e-05	0.000617692
172432_x_at	hypothetical protein /// hypothetical protein /// status:Partially_confirmed /// status:Predicted /// status:Predicted /// hypothetical protein	AH10.4 /// D2024.10 /// WBGene00007085 /// WBGene00022651 /// WBGene00044505 /// ZK84.4	WBGene00007085 /// WBGene00022651 /// WBGene00044505	1.08227	0.20326	0.320825	1.07134	0.264109	0.396317	1.0102	0.905289	0.999571	-1.03147	0.609051	0.535111	1.02203	0.718481	0.514142	1.10007	0.129677	0.160667	1.01271	0.83418	0.451906
172433_x_at	hypothetical protein /// status:Partially_confirmed	F40E3.3 /// WBGene00018231	WBGene00018231	-1.14542	0.0129254	0.0585366	-1.11691	0.0360595	0.123741	-1.02552	0.714221	0.999571	-1.06582	0.202646	0.303753	-1.03418	0.492523	0.423907	-1.06381	0.215537	0.225717	1.01404	0.774282	0.434017
172434_at	hypothetical protein /// status:Partially_confirmed	F53B3.5 /// WBGene00018743	WBGene00018743	1.19978	0.375616	0.431814	1.08024	0.703994	0.613582	1.11066	0.714825	0.999571	2.2765	0.001014	0.00882287	1.39489	0.116668	0.191536	1.23908	0.299655	0.278068	1.42758	0.0953273	0.119005
172435_x_at	MATH (meprin-associated Traf homology) domain containing /// locus:math-16	math-16 /// WBGene00015832	WBGene00015832	-1.00321	0.947655	0.636055	-1.04236	0.402051	0.483389	1.03902	0.581805	0.999571	-1.10712	0.0523713	0.134034	1.01831	0.711106	0.511374	-1.02043	0.679949	0.443449	-1.09503	0.0794673	0.105472
172436_x_at	hypothetical protein /// status:Confirmed	K07A1.5 /// WBGene00010612	WBGene00010612	1.00581	0.942468	0.634745	-1.15213	0.0938803	0.225134	1.15882	0.207084	0.885351	-1.18714	0.047066	0.125167	1.13877	0.121341	0.195591	1.04078	0.619811	0.422776	-1.02879	0.724032	0.418668
172437_x_at	CaeNaCin (Caenorhabditis bacteriocin) /// locus:cnc-2	cnc-2 /// WBGene00000556	WBGene00000556	1.47492	0.0142157	0.062713	1.50164	0.0110145	0.0544829	-1.01811	0.928452	0.999571	1.10725	0.475198	0.476003	3.03879	1.35997e-06	9.74056e-05	1.54931	0.00704781	0.0196881	1.11783	0.435814	0.312937
172438_x_at	---	---	---	1.07356	0.396908	0.443095	1.00186	0.982065	0.687652	1.07157	0.556948	0.999571	-1.0611	0.477306	0.477111	1.05216	0.54141	0.444936	1.04554	0.592106	0.412972	1.0467	0.583011	0.371057
172439_x_at	CaeNaCin (Caenorhabditis bacteriocin) /// locus:cnc-1	cnc-1 /// WBGene00000555	WBGene00000555	1.14282	0.0996926	0.215741	-1.0608	0.448687	0.508286	1.2123	0.0937962	0.74443	1.09032	0.2726	0.355901	1.17681	0.0495076	0.116672	1.16149	0.0680615	0.103186	1.23817	0.0135948	0.0310179
172440_x_at	hypothetical protein /// status:Confirmed	F46F5.6 /// WBGene00018497	WBGene00018497	-1.34639	0.0961345	0.21116	-1.22896	0.236617	0.375483	-1.09555	0.70456	0.999571	1.00954	0.955379	0.642328	1.69792	0.00674607	0.033855	1.60413	0.0132534	0.031126	1.54003	0.0214002	0.042477
172441_x_at	pseudo /// status:Predicted /// hypothetical protein	B0513.6 /// WBGene00012877 /// Y45F10C.1	---	1.19333	0.00842453	0.0433223	1.01642	0.781833	0.636062	1.17405	0.0693942	0.696163	1.05421	0.375678	0.422824	1.16312	0.0202229	0.0673028	1.00126	0.982883	0.533445	1.07859	0.210872	0.200631
172442_x_at	Prion-like-(Q/N-rich)-domain-bearing protein /// locus:pqn-90 /// locus:pqn-91	pqn-90 /// WBGene00004170 /// WBGene00004171	WBGene00004170 /// WBGene00004171	-1.12794	0.470437	0.478262	1.06034	0.723455	0.619695	-1.19601	0.448452	0.991521	-1.82525	0.00234136	0.0157409	-3.08549	6.84347e-06	0.000305462	-2.72756	2.38236e-05	0.000343609	-2.67101	2.96808e-05	0.000385101
172443_x_at	Prion-like-(Q/N-rich)-domain-bearing protein /// locus:pqn-90 /// locus:pqn-91	pqn-91 /// WBGene00004170 /// WBGene00004171	WBGene00004170 /// WBGene00004171	-1.13505	0.459296	0.473573	1.07926	0.653846	0.596002	-1.22501	0.403167	0.980559	-1.77254	0.00399338	0.0227529	-3.10086	8.61884e-06	0.000357397	-2.62425	4.63631e-05	0.000561892	-2.56563	5.88491e-05	0.000633851
172444_x_at	hypothetical protein /// status:Partially_confirmed	F29C4.4 /// WBGene00017927	WBGene00017927	-1.01318	0.879002	0.618298	-1.09133	0.318439	0.434535	1.07713	0.544018	0.999571	-1.08601	0.345328	0.404766	-1.07171	0.426106	0.392675	-1.03271	0.708924	0.452956	-1.08896	0.330237	0.264705
172445_x_at	hypothetical protein /// status:Partially_confirmed	F20B6.7 /// WBGene00017631	WBGene00017631	1.12518	0.170025	0.292712	-1.10327	0.248033	0.383514	1.24138	0.0817714	0.719121	-1.04539	0.594725	0.529301	-1.0139	0.867975	0.559929	-1.02918	0.729512	0.459882	1.04747	0.578476	0.369386
172446_x_at	hypothetical protein /// status:Partially_confirmed	T16A1.5 /// WBGene00020536	WBGene00020536	1.01553	0.729884	0.575272	1.02801	0.537804	0.548793	-1.01229	0.846243	0.999571	-1.00336	0.940012	0.638808	1.01387	0.757359	0.52763	-1.06206	0.190182	0.207942	1.00438	0.921838	0.476354
172447_at	hypothetical protein /// status:Partially_confirmed	M03D4.3 /// WBGene00019750	WBGene00019750	1.18939	0.205412	0.322714	1.07389	0.593749	0.572251	1.10755	0.588934	0.999571	1.18365	0.217612	0.315637	-1.24297	0.118025	0.192557	-1.26841	0.0901062	0.125403	-1.18752	0.2093	0.199642
172448_x_at	hypothetical protein /// status:Partially_confirmed	C29F9.4 /// WBGene00016219	WBGene00016219	-1.10389	0.0897211	0.202758	1.02306	0.680531	0.605608	-1.12934	0.134975	0.820534	-1.06008	0.300026	0.375326	-1.0234	0.676121	0.498676	-1.09758	0.107954	0.142301	1.05258	0.360624	0.27905
172449_x_at	---	---	---	-1.11213	0.121935	0.242032	-1.07154	0.302526	0.423797	-1.03788	0.689973	0.999571	-1.18044	0.0222434	0.0748733	-1.13252	0.074409	0.148168	-1.01447	0.82715	0.490391	-1.0899	0.203648	0.196087
172450_x_at	---	---	---	-1.02736	0.819312	0.602832	-1.07877	0.523781	0.543418	1.05004	0.770246	0.999571	-1.11559	0.361482	0.414542	1.01406	0.905858	0.569926	1.01911	0.872662	0.503698	-1.00634	0.957317	0.48515
172451_x_at	hypothetical protein /// hypothetical protein /// status:Predicted	C32H11.7 /// W05H7.2 /// WBGene00021045	WBGene00007870 /// WBGene00021045	-1.06439	0.298552	0.390013	-1.11766	0.0748382	0.197132	1.05005	0.559704	0.999571	-1.1894	0.00953261	0.0419917	-1.05916	0.336909	0.345664	1.02565	0.667982	0.439217	-1.0921	0.149677	0.160169
172452_x_at	hypothetical protein /// status:Partially_confirmed	F29D10.2 /// WBGene00009251	WBGene00009251	1.06279	0.690197	0.560981	-1.08773	0.583034	0.567483	1.15604	0.504455	0.999571	-1.39297	0.0438707	0.119468	-1.53398	0.0126214	0.0498875	-1.17677	0.295116	0.275519	-1.28233	0.118784	0.137819
172453_x_at	status:Partially_confirmed /// hypothetical protein	WBGene00012689 /// Y39B6A.30	WBGene00012689	-1.46281	0.00136256	0.011573	-1.24184	0.0397083	0.131771	-1.17794	0.245411	0.917557	-1.37081	0.00523917	0.0278209	1.00543	0.955553	0.58334	-1.26435	0.027733	0.0537927	-1.48435	0.00101008	0.00486536
172454_x_at	---	---	---	1.33777	0.438729	0.463808	1.76211	0.143051	0.287219	-1.3172	0.601997	0.999571	1.86557	0.109716	0.213766	1.67709	0.178577	0.244421	3.07771	0.00816403	0.0218095	2.37305	0.0328822	0.0570655
172455_x_at	hypothetical protein	hpo-34	WBGene00009259	-1.95043	0.000183342	0.0026084	-2.3837	1.30611e-05	0.00029116	1.22214	0.303402	0.949518	-1.15052	0.308783	0.381985	-1.27687	0.0869135	0.161979	-1.02046	0.880915	0.505971	1.01915	0.888419	0.466888
172456_x_at	status:Predicted /// hypothetical protein	WBGene00022535 /// ZC178.1	WBGene00022535	-1.00305	0.972473	0.6414	1.02692	0.763738	0.630863	-1.03005	0.812619	0.999571	1.01842	0.836274	0.61129	1.08901	0.341928	0.34871	1.04889	0.590506	0.412472	1.04409	0.626363	0.38657
172457_x_at	---	---	---	-1.08965	0.407808	0.449181	-1.04739	0.652418	0.595755	-1.04035	0.785071	0.999571	-1.01329	0.897494	0.627929	1.07993	0.457365	0.407893	-1.01391	0.892744	0.509119	1.07755	0.470128	0.327315
172458_at	status:Predicted	WBGene00015256	WBGene00015256	1.19502	0.0435721	0.130946	-1.16774	0.0740168	0.195561	1.39547	0.0108874	0.354561	-1.04325	0.606286	0.533914	1.09264	0.28855	0.318027	1.05133	0.543174	0.393582	1.10245	0.244692	0.219765
172459_at	ncRNA	C16E9.17	---	-1.00317	0.965634	0.640077	-1.00601	0.934917	0.675902	1.00283	0.978234	0.999571	1.04878	0.519395	0.496065	1.11264	0.160729	0.229777	1.1035	0.193298	0.210064	1.02967	0.691086	0.407983
172460_x_at	hypothetical protein /// status:Partially_confirmed	F46F5.9 /// WBGene00018500	WBGene00018500	-1.38927	0.0551567	0.151044	-1.35561	0.0733503	0.19473	-1.02483	0.913694	0.999571	-1.01928	0.905016	0.629917	1.71534	0.00403683	0.0247089	1.6268	0.00789351	0.0212693	1.50039	0.0217492	0.0429475
172461_x_at	hypothetical protein /// status:Partially_confirmed	K09C4.2 /// WBGene00019548	WBGene00019548	-1.01307	0.855137	0.612246	1.02557	0.723023	0.619695	-1.03897	0.704419	0.999571	-1.15436	0.058918	0.144571	-1.0548	0.457464	0.407918	-1.04938	0.501257	0.377363	1.00365	0.959134	0.485566
172462_x_at	hypothetical protein	F07C6.4	WBGene00008555	1.30255	0.0163512	0.0689569	1.2378	0.0449814	0.142847	1.05231	0.71546	0.999571	-1.16763	0.132109	0.238615	1.03613	0.719678	0.51468	1.1361	0.209079	0.221215	-1.02972	0.766942	0.431813
172463_x_at	ASH histone methyltransferase complex subunit (Drosophila absent, small or homeotic discs)	ash-2	WBGene00012458	1.02197	0.808787	0.59963	-1.14588	0.144607	0.288672	1.17105	0.225835	0.902649	-1.0345	0.706137	0.570046	1.21532	0.0440277	0.10872	1.21428	0.0448361	0.0765177	1.10794	0.264198	0.230373
172464_x_at	hypothetical protein /// status:Partially_confirmed	F54D12.4 /// WBGene00018817	WBGene00018817	1.10901	0.255591	0.361098	-1.03612	0.690475	0.609966	1.14907	0.279225	0.93943	1.09113	0.334676	0.398644	1.18712	0.0695556	0.142194	1.32037	0.00662856	0.0188213	1.22275	0.0370685	0.0620933
172465_x_at	---	---	---	1.13842	0.11728	0.237129	-1.02149	0.788305	0.637867	1.16288	0.191092	0.875059	-1.02056	0.797098	0.599956	1.07252	0.382615	0.370891	1.07257	0.382311	0.32359	1.07936	0.34218	0.270485
172466_x_at	MATH (meprin-associated Traf homology) domain containing /// locus:math-19	math-19 /// WBGene00016554	WBGene00016554	-1.00671	0.908138	0.625395	-1.0146	0.802832	0.641691	1.00783	0.924213	0.999571	-1.13826	0.0392402	0.110614	-1.09377	0.137869	0.210472	-1.02342	0.690586	0.446668	-1.01463	0.802475	0.442244
172467_x_at	hypothetical protein /// status:Confirmed	C34G6.3 /// WBGene00016420	WBGene00016420	-1.30047	0.0240131	0.0889753	-1.17979	0.133609	0.275953	-1.10229	0.517952	0.999571	-1.34619	0.0125208	0.0504695	-1.10849	0.338038	0.346373	-1.30132	0.0237207	0.0480116	-1.2888	0.0283946	0.0516427
172468_x_at	hypothetical protein /// hypothetical protein /// MiRP K channel accessory Subunit /// status:Partially_confirmed /// status:Predicted	K01A2.12 /// K01A2.9 /// mps-2 /// WBGene00019283 /// WBGene00086561	WBGene00019282 /// WBGene00019283 /// WBGene00086561	-1.28574	0.0118964	0.0552887	-1.20097	0.053827	0.160015	-1.07058	0.588069	0.999571	-1.35766	0.00343331	0.0205289	-1.5452	0.00019376	0.00332468	-1.54768	0.000187265	0.00150908	-1.33698	0.00487586	0.0149925
172469_x_at	Nematode Specific Peptide family, group B /// locus:nspb-10	nspb-10 /// WBGene00007246	WBGene00007246	-1.43529	0.384176	0.436753	-1.05287	0.89991	0.668474	-1.36322	0.594541	0.999571	-1.04968	0.905773	0.630195	-2.43508	0.0440515	0.108738	-2.05761	0.0944649	0.129671	-2.38275	0.0487361	0.0751853
172470_x_at	---	---	---	1.09817	0.21382	0.329555	1.02195	0.767095	0.632008	1.07458	0.490959	0.999571	-1.02671	0.71936	0.574373	1.04538	0.546988	0.447724	-1.01407	0.848718	0.496401	-1.0556	0.464203	0.324802
172471_x_at	status:Partially_confirmed /// hypothetical protein	WBGene00022536 /// ZC178.2	WBGene00022536	1.08771	0.156554	0.279874	1.09049	0.145223	0.28946	-1.00256	0.974819	0.999571	-1.02265	0.696017	0.566622	-1.00879	0.878382	0.562542	-1.04071	0.489049	0.372826	-1.02551	0.660647	0.397968
172472_x_at	Cuticle collagen 10 /// COLlagen /// locus:col-10 /// locus:col-144	col-10 /// col-144 /// WBGene00000599 /// WBGene00000717	WBGene00000599 /// WBGene00000717	1.06465	0.642595	0.546084	-1.26873	0.0930993	0.224323	1.35076	0.129785	0.811172	1.01801	0.89441	0.62699	-1.2756	0.0866072	0.16161	-1.12814	0.376788	0.320524	1.0039	0.976904	0.49027
172473_at	hypothetical protein /// status:Confirmed	F28F5.4 /// WBGene00043297	WBGene00043297	1.5556	0.000952831	0.00876311	1.40065	0.00673247	0.0379494	1.11063	0.495755	0.999571	1.12897	0.272021	0.355459	1.1826	0.136203	0.208896	-1.0106	0.922224	0.517447	1.22348	0.0780372	0.104339
172474_x_at	Nematode Specific Peptide family, group B /// locus:nspb-11	nspb-11 /// WBGene00009398	WBGene00009398	-1.26784	0.502252	0.490635	1.00665	0.984926	0.687899	-1.27627	0.62443	0.999571	-1.03161	0.929322	0.635669	-1.79778	0.110801	0.186173	-1.42909	0.317695	0.288612	-1.21347	0.583322	0.371119
172475_x_at	Putative cuticle collagen 145 /// locus:col-145	col-145 /// WBGene00000718	WBGene00000718	1.19082	0.630226	0.541474	-2.10475	0.0546101	0.161422	2.50639	0.0884638	0.736458	-1.2365	0.559233	0.514147	-1.50059	0.271904	0.30776	-1.17176	0.66192	0.437692	-1.02746	0.940217	0.481234
172476_x_at	hypothetical protein /// status:Confirmed	R07E5.15 /// WBGene00011120	WBGene00011120	-1.12381	0.271587	0.372002	-1.07552	0.487036	0.527513	-1.0449	0.765202	0.999571	-1.28295	0.0284139	0.0885726	1.04242	0.689883	0.503383	-1.13634	0.23064	0.236184	-1.17967	0.127494	0.144286
172477_x_at	hypothetical protein /// hypothetical protein /// status:Confirmed /// status:Confirmed	K01D12.15 /// K01D12.7 /// WBGene00010466 /// WBGene00010474	WBGene00010466 /// WBGene00010474	-1.26549	0.0242763	0.0896334	-1.17948	0.0984937	0.231629	-1.07293	0.601922	0.999571	-1.35747	0.00550788	0.0288697	-1.02551	0.791008	0.537825	-1.20949	0.0607454	0.0954341	-1.27725	0.0200234	0.0406759
172478_x_at	MATH (meprin-associated Traf homology) domain containing /// locus:math-50	math-50 /// WBGene00022691	WBGene00022691	-1.18722	0.00983831	0.048239	-1.24534	0.00188908	0.0146658	1.04895	0.566054	0.999571	-1.0646	0.294587	0.37162	-1.17674	0.0133469	0.0516326	-1.25159	0.00159118	0.00677786	-1.14617	0.0325116	0.056694
172479_x_at	hypothetical protein /// status:Predicted	F46F5.8 /// WBGene00018499	WBGene00018499	1.10495	0.153765	0.276685	-1.09474	0.192923	0.337611	1.20964	0.0614023	0.669308	1.1118	0.13158	0.238058	1.1039	0.157442	0.227083	1.05498	0.432173	0.346998	1.15755	0.0441913	0.0704142
172480_x_at	status:Predicted	WBGene00016560	WBGene00016560	1.07058	0.222464	0.33597	1.04341	0.439576	0.503559	1.02604	0.738714	0.999571	-1.12837	0.040214	0.112443	1.0403	0.471714	0.414765	-1.09049	0.127179	0.158588	-1.05817	0.307794	0.253648
172481_x_at	MATH (meprin-associated Traf homology) domain containing	math-3	WBGene00015608	1.0791	0.440189	0.464197	-1.16587	0.131577	0.273418	1.2581	0.112344	0.783733	1.19999	0.0778752	0.172501	-1.17057	0.122553	0.196602	-1.02656	0.788441	0.47873	1.01488	0.879729	0.464759
172482_x_at	status:Partially_confirmed /// hypothetical protein	WBGene00013148 /// Y53F4A.2	WBGene00013148	1.07527	0.408031	0.449267	-1.04512	0.612097	0.580041	1.12378	0.348559	0.965131	-1.24655	0.0213807	0.0729344	1.01974	0.821618	0.546686	-1.08613	0.347956	0.305654	-1.09904	0.285728	0.242392
172483_x_at	hypothetical protein /// status:Predicted	F02D10.2 /// WBGene00008523	WBGene00008523	-1.0265	0.683914	0.558815	1.04657	0.481247	0.524748	-1.0743	0.433943	0.988653	-1.08774	0.202552	0.303641	1.09288	0.179819	0.245381	1.00423	0.947407	0.524624	1.07096	0.294187	0.246677
172484_x_at	hypothetical protein /// hypothetical protein /// hypothetical protein /// status:Predicted /// status:Predicted /// status:Predicted	C29F9.12 /// C52B11.4 /// F22D3.5 /// WBGene00016226 /// WBGene00016873 /// WBGene00017701	WBGene00016226 /// WBGene00016873 /// WBGene00017701	-1.00698	0.927348	0.630572	1.13043	0.123981	0.26565	-1.13831	0.241547	0.912698	-1.06303	0.428179	0.452207	1.01285	0.867138	0.559759	1.01795	0.815754	0.487127	-1.00529	0.944893	0.482198
172485_x_at	---	---	---	1.10237	0.0641937	0.165999	-1.06575	0.210365	0.353774	1.17485	0.0340248	0.553796	1.02614	0.603148	0.532618	1.05841	0.2614	0.300797	1.02331	0.642108	0.430986	1.0441	0.388642	0.292463
172486_x_at	Nematode Specific Peptide family, group D /// Nematode Specific Peptide family, group D /// locus:nspd-5 /// locus:nspd-4	nspd-4 /// nspd-5 /// WBGene00017386 /// WBGene00020715	WBGene00020715	-1.3335	0.0580049	0.155672	-1.30773	0.074852	0.197135	-1.01971	0.922539	0.999571	-1.20698	0.198601	0.300496	1.15098	0.33025	0.342089	1.07834	0.596975	0.414304	1.04146	0.775024	0.434223
172487_x_at	---	---	---	-1.13222	0.112794	0.231828	-1.00173	0.981558	0.687512	-1.13027	0.257774	0.927328	1.00508	0.945984	0.640154	-1.03442	0.651851	0.490113	1.07133	0.363757	0.313802	-1.04902	0.52495	0.349235
172488_x_at	hypothetical protein /// status:Predicted	F09C11.1 /// WBGene00017276	WBGene00017276	1.04067	0.534564	0.503053	-1.06027	0.365746	0.463207	1.1034	0.285187	0.940048	1.00422	0.947379	0.640504	1.04365	0.506111	0.429566	1.10882	0.121219	0.153809	-1.06258	0.3488	0.27351
172489_x_at	plant Late Embryo Abundant (LEA) related	lea-1	WBGene00002263	1.09543	0.0302249	0.103648	-1.04921	0.224572	0.365993	1.14934	0.0208429	0.476334	1.17256	0.000872034	0.00793866	1.20185	0.000250907	0.00396736	1.0776	0.0681075	0.103234	1.11898	0.0100621	0.0249094
172490_at	hypothetical protein /// status:Confirmed	F39F10.4 /// WBGene00018204	WBGene00018204	-1.02131	0.562389	0.514094	1.00724	0.841987	0.653861	-1.02871	0.582212	0.999571	1.01723	0.63817	0.546668	-1.06778	0.0862192	0.161195	1.00571	0.874975	0.504329	1.02131	0.562442	0.363156
172491_x_at	---	---	---	1.0957	0.269499	0.370284	-1.25926	0.0116382	0.0568302	1.37978	0.0125062	0.377676	-1.01415	0.862184	0.618713	1.07358	0.386872	0.373347	1.04225	0.610798	0.419551	1.06321	0.453446	0.320432
172492_at	hypothetical protein /// status:Partially_confirmed	C46H11.1 /// WBGene00016727	WBGene00016727	-1.00852	0.857129	0.612678	-1.05356	0.278172	0.406512	1.04466	0.514913	0.999571	1.0151	0.75066	0.584932	1.07099	0.160229	0.229526	1.01406	0.767171	0.471892	1.10395	0.0505763	0.0770916
172493_x_at	ASH histone methyltransferase complex subunit (Drosophila absent, small or homeotic discs)	ash-2	WBGene00012458	-1.03821	0.727684	0.574443	-1.27084	0.0394655	0.131273	1.22407	0.197017	0.879679	-1.04433	0.687313	0.564309	1.15738	0.187773	0.251274	1.25562	0.0488955	0.0814649	1.17378	0.151231	0.161349
172494_at	hypothetical protein /// status:Predicted	H12I13.3 /// WBGene00019192	WBGene00019192	1.05345	0.287499	0.382849	1.03316	0.499816	0.533393	1.01964	0.774557	0.999571	-1.02393	0.623355	0.541174	-1.05365	0.285882	0.316985	-1.04749	0.341264	0.302113	-1.01051	0.827546	0.450205
172495_x_at	---	---	---	1.08594	0.318252	0.401466	-1.02321	0.777545	0.635062	1.11114	0.365404	0.970625	-1.08374	0.329866	0.39534	1.04034	0.62725	0.481175	1.02898	0.725217	0.458565	1.05437	0.517079	0.346236
172496_x_at	---	---	---	-1.04614	0.425306	0.457962	-1.03709	0.518105	0.541175	-1.00873	0.912523	0.999571	-1.01212	0.829499	0.609272	1.0215	0.704435	0.509298	-1.00949	0.865982	0.501894	1.06426	0.275932	0.236887
172497_x_at	hypothetical protein /// status:Confirmed	R12E2.15 /// WBGene00020040	WBGene00020040	1.15875	0.0769293	0.185063	1.16694	0.0652105	0.180822	-1.00707	0.949427	0.999571	-1.69798	7.79813e-06	0.000277963	-1.21984	0.022019	0.0709178	-1.05658	0.487475	0.372257	-1.23005	0.0178353	0.0374706
172498_x_at	---	---	---	1.11158	0.228319	0.340419	1.02654	0.759634	0.629835	1.08283	0.513616	0.999571	1.17136	0.0805281	0.175635	1.14702	0.124606	0.198709	1.25859	0.0159782	0.0358542	1.12754	0.174742	0.177856
172499_x_at	hypothetical protein /// status:Predicted	F07G11.2 /// WBGene00017229	WBGene00017229	1.11168	0.00824807	0.0426394	1.08472	0.0332516	0.117126	1.02486	0.622056	0.999571	1.01988	0.576767	0.522039	1.00963	0.78489	0.535753	1.05083	0.171999	0.194959	1.00148	0.966254	0.48739
172500_x_at	---	---	---	-1.02771	0.679194	0.557381	-1.0528	0.439834	0.503665	1.02441	0.795946	0.999571	-1.10113	0.15874	0.265833	-1.02391	0.720444	0.514948	1.00754	0.909282	0.514106	-1.03407	0.61269	0.382112
172501_at	hypothetical protein /// status:Predicted	F19B10.3 /// WBGene00017585	WBGene00017585	-1.0908	0.0344033	0.112257	-1.00742	0.844893	0.654386	-1.08277	0.15177	0.840998	-1.10074	0.0214857	0.0731914	-1.11238	0.0123184	0.0491276	-1.10046	0.0217668	0.0450866	-1.07371	0.0758097	0.102275
172502_x_at	---	---	---	1.07099	0.217949	0.33305	-1.05531	0.328413	0.440371	1.13023	0.125765	0.804759	1.00539	0.920926	0.633595	1.03633	0.512977	0.432514	-1.01701	0.755759	0.467962	1.08095	0.16527	0.171444
172503_x_at	hypothetical protein /// status:Confirmed	W08E12.3 /// WBGene00021084	WBGene00021084	1.08168	0.729445	0.57512	1.22956	0.368735	0.465146	-1.13672	0.68999	0.999571	1.28477	0.279016	0.36023	-1.06928	0.767788	0.530433	1.15761	0.52134	0.385021	1.25136	0.330658	0.26479
172504_x_at	NPL (yeast Nuclear Protein Localization) homolog	npl-4.1	WBGene00019120 /// WBGene00019121	-1.0669	0.264311	0.367275	-1.07248	0.229455	0.36971	1.00523	0.948097	0.999571	-1.08619	0.159787	0.266885	-1.02961	0.608475	0.473312	1.02081	0.717067	0.455568	-1.1738	0.0121641	0.0286265
172505_x_at	---	---	---	1.02626	0.463041	0.474729	-1.04154	0.255845	0.389013	1.06889	0.191874	0.875619	-1.03971	0.27602	0.358321	1.00152	0.965262	0.585706	-1.08923	0.0260731	0.0514606	-1.00123	0.972042	0.48906
172506_x_at	hypothetical protein /// status:Confirmed	E03H12.5 /// WBGene00017112	WBGene00017112	-1.27462	0.0833925	0.194146	-1.08734	0.530397	0.54613	-1.17223	0.402521	0.980171	-1.05428	0.690808	0.565154	1.13358	0.351742	0.353989	1.1107	0.433364	0.347499	-1.10468	0.457045	0.321919
172507_x_at	SHC-transforming protein homolog 1	shc-1	WBGene00018788	1.04078	0.473932	0.47953	-1.06025	0.29962	0.421618	1.10349	0.220653	0.898745	1.07708	0.19316	0.295814	1.11934	0.0568319	0.12621	1.0088	0.874205	0.504141	1.07947	0.180956	0.181639
172508_x_at	hypothetical protein /// hypothetical protein /// status:Confirmed	C13A2.10 /// F07G11.2 /// WBGene00015726	WBGene00015726	1.02026	0.605012	0.53131	1.00439	0.909625	0.670383	1.0158	0.774259	0.999571	-1.05784	0.160119	0.267172	1.04369	0.278208	0.311708	-1.08443	0.0506096	0.0834621	-1.04273	0.288271	0.243591
172509_at	---	---	---	1.07762	0.163491	0.286352	-1.1438	0.019277	0.0814804	1.23258	0.011435	0.361556	1.02912	0.58117	0.523657	-1.01572	0.763472	0.529145	1.03861	0.46841	0.363814	1.02972	0.573628	0.367455
172510_x_at	F-box B protein /// locus:fbxb-77	fbxb-77 /// WBGene00021204	WBGene00021204	-1.20794	0.0492131	0.14052	-1.06214	0.503242	0.534889	-1.13728	0.317423	0.95286	-1.00118	0.989434	0.650005	-1.09981	0.29654	0.322474	-1.00834	0.925913	0.51849	-1.11048	0.252161	0.22386
172511_x_at	hypothetical protein	Y51H4A.24	---	-1.13846	0.00369266	0.0241734	-1.41742	2.11675e-07	1.25804e-05	1.24503	0.000969514	0.0997057	1.09003	0.0365094	0.105175	-1.13879	0.00363593	0.0231614	-1.20973	0.00015974	0.00135375	1.00457	0.904325	0.471378
172512_x_at	hypothetical protein /// status:Predicted	R08C7.11 /// WBGene00019954	WBGene00019954	1.08466	0.263577	0.366758	-1.12228	0.120477	0.261005	1.21728	0.0661517	0.688381	-1.02462	0.732525	0.578564	1.01471	0.837276	0.551722	1.08779	0.247749	0.247448	1.13151	0.0983355	0.121447
172513_at	hypothetical protein /// status:Partially_confirmed	C54A12.3 /// WBGene00016910	WBGene00016910	1.0611	0.237532	0.34828	-1.09729	0.073877	0.19539	1.16434	0.0419492	0.60181	1.00208	0.966124	0.644373	1.08301	0.119311	0.193761	1.07806	0.140159	0.169841	1.1132	0.0425288	0.0685392
172514_x_at	Ubiquitin-like protein 5 /// locus:ubl-5	ubl-5 /// WBGene00006726	WBGene00006726	-1.00387	0.978644	0.642753	-1.14024	0.370492	0.465971	1.13584	0.535665	0.999571	-1.19388	0.232021	0.325933	-1.17825	0.266846	0.304368	-1.10395	0.497091	0.375749	-1.28705	0.0969253	0.120373
172515_x_at	hypothetical protein /// status:Confirmed	W08A12.2 /// WBGene00021079	WBGene00021079	1.40181	0.00243116	0.017836	1.54334	0.000316878	0.0037241	-1.10096	0.469898	0.994247	1.09022	0.361507	0.414542	1.09726	0.327942	0.340986	1.0009	0.992287	0.535295	-1.2112	0.0550812	0.0816085
172516_x_at	hypothetical protein	Y39G8B.1	WBGene00012722	-1.17008	0.177936	0.298783	-1.5641	0.00121811	0.0103639	1.33675	0.0850252	0.727195	-1.14924	0.229618	0.324551	-1.18411	0.149268	0.220502	-1.33125	0.0216494	0.0449044	-1.45818	0.00426013	0.01361
172517_x_at	hypothetical protein	Y39G8B.1	WBGene00012722	-1.10439	0.445086	0.466116	-1.50664	0.00588541	0.0343645	1.36423	0.104139	0.765478	-1.10073	0.460119	0.468596	-1.11439	0.40579	0.382456	-1.26472	0.0842352	0.119464	-1.47963	0.00782285	0.0208396
172518_x_at	hypothetical protein	Y73F8A.32	WBGene00013536	-1.13887	0.0760355	0.183612	-1.01875	0.788373	0.637867	-1.11792	0.264969	0.933306	-1.1942	0.0203833	0.0706115	-1.07147	0.326409	0.340086	-1.08319	0.25868	0.254206	-1.08791	0.234881	0.214474
172519_x_at	---	---	---	1.0418	0.647556	0.54801	1.23114	0.0325609	0.115278	-1.18174	0.199387	0.880522	1.17503	0.0870576	0.184685	1.13653	0.166364	0.234267	1.31704	0.00721193	0.0199753	1.20073	0.0556758	0.0822182
172520_x_at	Mediator of RNA polymerase II transcription subunit 8	mdt-8	WBGene00007013	-1.07273	0.35835	0.423154	-1.06343	0.419417	0.493482	-1.00875	0.934782	0.999571	1.07212	0.362146	0.414952	1.28093	0.00477184	0.0271198	1.38793	0.000566117	0.00329739	1.3488	0.00119888	0.00550297
172521_x_at	status:Confirmed /// hypothetical protein	WBGene00012955 /// Y47H9C.12	WBGene00012955	1.03658	0.594094	0.527061	-1.08734	0.224454	0.365838	1.12711	0.219873	0.897988	-1.08781	0.222171	0.318799	1.00285	0.966126	0.585953	1.01299	0.84747	0.496223	-1.03637	0.596124	0.375985
172522_x_at	---	---	---	-1.20664	0.00925027	0.046087	-1.1715	0.0234973	0.0927009	-1.03	0.742169	0.999571	1.02477	0.700318	0.567892	1.17288	0.0226492	0.0722456	1.02901	0.653101	0.434812	1.03269	0.613604	0.382332
172523_x_at	hypothetical protein /// hypothetical protein /// status:Predicted /// status:Predicted	F40C5.2 /// T24A6.17 /// WBGene00018229 /// WBGene00020754	WBGene00018229 /// WBGene00020754	-1.03078	0.741186	0.578156	-1.04746	0.614418	0.58103	1.01618	0.901439	0.999571	-1.11101	0.261635	0.347989	1.06131	0.519219	0.435229	1.02369	0.798541	0.481752	1.02989	0.748338	0.426136
172524_x_at	---	---	---	-1.10451	0.326735	0.406013	-1.01857	0.853511	0.656696	-1.08438	0.567446	0.999571	-1.32502	0.0121769	0.0496047	-1.09815	0.354715	0.355706	-1.17691	0.118051	0.151085	-1.0779	0.455859	0.321428
172525_x_at	ECT2 (mammalian Rho GEF) homolog	ect-2	WBGene00002297	1.00109	0.993607	0.645943	1.03046	0.825562	0.648288	-1.02934	0.880564	0.999571	-1.0656	0.641744	0.548117	1.22365	0.153124	0.223423	1.25701	0.108954	0.143137	1.09115	0.524401	0.349004
172526_x_at	MiRP K channel accessory Subunit	mps-2	WBGene00019282	-1.24413	0.00221489	0.016718	-1.27332	0.001016	0.00901171	1.02346	0.783266	0.999571	-1.27293	0.00102635	0.00888838	-1.52064	4.79811e-06	0.000236015	-1.51269	5.52091e-06	0.000113832	-1.2808	0.000835943	0.00423388
172527_x_at	Nematode Specific Peptide family, group D /// Nematode Specific Peptide family, group D /// locus:nspd-3 /// locus:nspd-6	nspd-3 /// nspd-6 /// WBGene00016058 /// WBGene00043147	WBGene00016058 /// WBGene00043147	-1.22896	0.164502	0.287424	-1.24054	0.147408	0.292103	1.00942	0.963048	0.999571	-1.13157	0.394003	0.433201	1.12811	0.405506	0.382322	1.12315	0.422493	0.342823	1.08005	0.592395	0.374376
172528_x_at	hypothetical protein /// status:Predicted	R01B10.2 /// WBGene00019804	WBGene00019804	1.01339	0.866728	0.615032	-1.20734	0.0296204	0.10794	1.2235	0.0881278	0.736458	1.03438	0.670574	0.557967	1.01496	0.851383	0.555649	1.11237	0.192686	0.209698	1.06721	0.417232	0.305398
172529_x_at	hypothetical protein	K08D10.18	---	-1.06964	0.614572	0.534764	-1.0509	0.709805	0.61578	-1.01784	0.92517	0.999571	-1.10642	0.452019	0.464141	1.02341	0.862025	0.558309	1.05492	0.688737	0.446098	1.04787	0.725927	0.419029
172530_x_at	Serpentine Receptor, class W /// locus:srw-141	srw-141 /// WBGene00005888	WBGene00005888	-1.13091	0.0720778	0.17802	1.04486	0.499025	0.533102	-1.18165	0.0830691	0.723236	-1.01622	0.802887	0.601892	-1.04403	0.50677	0.429854	1.03805	0.564212	0.401731	1.0425	0.521106	0.347817
172531_x_at	status:Partially_confirmed /// hypothetical protein	WBGene00021605 /// Y46H3C.5	WBGene00021605	-1.03824	0.58843	0.525122	-1.14522	0.0651537	0.18076	1.10304	0.323481	0.956452	1.02016	0.77266	0.59204	-1.01846	0.791184	0.537918	1.06825	0.346424	0.304792	1.04726	0.506662	0.342283
172532_x_at	hypothetical protein	ZC239.13	WBGene00022571	1.14199	0.0453724	0.13429	-1.05468	0.393253	0.478119	1.20444	0.0471509	0.622805	1.06957	0.284517	0.363862	1.11779	0.0867034	0.161677	1.02389	0.701949	0.450729	1.12827	0.0656808	0.0922932
172533_x_at	serine/threonine protein phosphatase /// Purple acid phosphatase	WBGene00013646 /// Y105C5B.3	WBGene00013646	-1.13845	0.00925141	0.046087	-1.02142	0.629741	0.587081	-1.11458	0.0960729	0.749816	-1.07861	0.100202	0.202087	-1.04063	0.369996	0.364176	-1.02365	0.595204	0.41412	-1.01926	0.663989	0.399018
172534_x_at	hypothetical protein /// status:Partially_confirmed	T13A10.1 /// WBGene00020468	WBGene00020468	-1.35348	0.00299956	0.0206803	-1.0638	0.476224	0.522296	-1.27231	0.0634385	0.676976	-1.44163	0.000692783	0.00676187	-1.13026	0.169249	0.236612	-1.32557	0.00489751	0.0151147	-1.39686	0.0014342	0.00623885
172535_s_at	hypothetical protein	W03F9.2	WBGene00021000	1.0109	0.915728	0.627417	1.02213	0.830896	0.650195	-1.01111	0.939194	0.999571	-1.02376	0.818822	0.60638	1.10232	0.349379	0.353225	1.243	0.0484385	0.0809367	1.34646	0.0104138	0.0255507
172536_x_at	---	---	---	-1.11044	0.396504	0.443095	1.15815	0.240426	0.377845	-1.28606	0.159605	0.850101	1.41568	0.0115851	0.0478348	1.25487	0.0788327	0.153121	1.94249	7.23127e-05	0.000776465	1.38217	0.0171741	0.0364775
172537_x_at	status:Partially_confirmed /// hypothetical protein	WBGene00012871 /// Y45F10B.3	WBGene00012871	-1.18673	0.166404	0.289541	-1.23096	0.098166	0.231212	1.03727	0.828553	0.999571	-1.40298	0.0119368	0.0489716	-1.00252	0.983204	0.589295	-1.24669	0.0810524	0.116515	-1.30015	0.0419753	0.0679203
172538_x_at	Serpentine Receptor, class W /// locus:srw-142	srw-142 /// WBGene00005889	WBGene00005889	-1.06782	0.253572	0.359494	-1.05836	0.320801	0.43588	-1.00893	0.910754	0.999571	-1.05461	0.350982	0.407957	-1.0242	0.670988	0.497101	-1.01023	0.856085	0.498513	1.12625	0.0488292	0.0752667
172539_x_at	Translation machinery-associated protein 7 homolog /// status:Confirmed	F49C12.11 /// WBGene00009880	WBGene00009880	1.16571	0.291847	0.385317	-1.04481	0.758808	0.629695	1.21794	0.336182	0.962437	-1.22178	0.17439	0.27936	-1.13624	0.376993	0.367589	-1.15464	0.321755	0.290831	-1.20672	0.20085	0.194327
172540_x_at	TWiK family of potassium channels	twk-17	WBGene00006671	-1.17248	0.103086	0.219965	1.05601	0.559871	0.558074	-1.23814	0.120071	0.795184	-1.16382	0.118588	0.223814	-1.04791	0.616041	0.476292	-1.10879	0.276725	0.264928	1.00204	0.982471	0.491712
172541_x_at	MiRP K channel accessory Subunit	mps-2	WBGene00019282	-1.2293	0.045157	0.133978	-1.17744	0.103765	0.238957	-1.04405	0.750196	0.999571	-1.32658	0.00935116	0.0414225	-1.51497	0.000576027	0.00702915	-1.62987	0.000133565	0.00120241	-1.30504	0.0132018	0.0302999
172542_at	hypothetical protein /// status:Predicted	C47C12.2 /// WBGene00016736	WBGene00016736	-1.03264	0.504194	0.491274	-1.00498	0.917008	0.672088	-1.02752	0.688205	0.999571	-1.00827	0.862996	0.618904	-1.03873	0.430981	0.394919	1.04256	0.388734	0.326976	-1.0213	0.659797	0.39767
172543_x_at	hypothetical protein /// status:Partially_confirmed	F35F10.4 /// WBGene00018054	WBGene00018054	-1.12573	0.187847	0.306874	-1.33361	0.00461664	0.0290388	1.18466	0.183015	0.865799	-1.18265	0.0700372	0.161616	-1.40595	0.00135967	0.0123932	-1.36694	0.00260178	0.00962527	-1.47419	0.000464597	0.00280486
172544_x_at	---	---	---	1.04238	0.440816	0.464422	1.03573	0.513144	0.539362	1.00642	0.932281	0.999571	-1.00971	0.856063	0.61684	-1.01467	0.784734	0.535753	-1.00326	0.951338	0.525555	-1.03711	0.497495	0.339012
172545_x_at	hypothetical protein /// hypothetical protein /// status:Confirmed /// status:Predicted	W08E12.4 /// W08E12.5 /// WBGene00021085 /// WBGene00021086	WBGene00021085 /// WBGene00021086	1.04094	0.851579	0.611274	1.13997	0.543786	0.551165	-1.09513	0.76469	0.999571	1.10624	0.638927	0.546884	-1.23564	0.331936	0.34285	1.07025	0.751857	0.466807	1.18321	0.437591	0.313671
172546_x_at	Nematode Specific Peptide family, group D /// Nematode Specific Peptide family, group D /// locus:nspd-5 /// locus:nspd-4	nspd-4 /// nspd-5 /// WBGene00017386 /// WBGene00020715	WBGene00017386 /// WBGene00020715	-1.30973	0.0629684	0.163947	-1.23057	0.142707	0.286857	-1.06433	0.746275	0.999571	-1.21134	0.173191	0.278225	1.09865	0.492818	0.423971	1.08967	0.530707	0.388465	-1.01085	0.936773	0.480419
172547_x_at	hypothetical protein /// status:Confirmed	R12E2.14 /// WBGene00020039	WBGene00020039	1.10974	0.11718	0.236966	1.13997	0.0542639	0.160763	-1.02724	0.765026	0.999571	-1.62216	1.95635e-06	9.46549e-05	-1.15869	0.0332063	0.0914778	-1.05034	0.444116	0.352605	-1.28081	0.00139954	0.00614282
172548_at	hypothetical protein /// status:Confirmed	H39E20.1 /// WBGene00019267	WBGene00019267	-1.19631	0.0411967	0.126162	-1.12055	0.175325	0.321222	-1.06761	0.570998	0.999571	-1.04557	0.585014	0.525136	1.02455	0.765492	0.529884	1.10889	0.21579	0.225914	1.01958	0.811413	0.445072
172549_x_at	hypothetical protein /// status:Predicted	W08E12.9 /// WBGene00021090	---	-1.07425	0.0784969	0.186967	-1.06056	0.141537	0.285242	-1.01291	0.813466	0.999571	-1.08364	0.0515381	0.132707	-1.05982	0.145969	0.217614	-1.02565	0.512982	0.382096	-1.05798	0.157516	0.16593
172550_x_at	hypothetical protein /// status:Partially_confirmed	H11L12.1 /// WBGene00019189	WBGene00019189	-1.19502	0.189155	0.307814	-1.23109	0.129579	0.271358	1.03018	0.872941	0.999571	1.36713	0.029561	0.0911851	1.05097	0.705943	0.50984	1.52682	0.00549286	0.0164181	1.12458	0.378435	0.287812
172551_at	hypothetical protein /// status:Predicted	R10A10.1 /// WBGene00019992	WBGene00019992	-1.075	0.0200108	0.0792787	1.04205	0.157217	0.302938	-1.1202	0.0113594	0.360989	-1.13015	0.000560449	0.00579168	-1.02462	0.392457	0.375894	-1.04741	0.11498	0.148406	-1.0685	0.0306253	0.0543075
172552_x_at	Activated in Blocked Unfolded protein response /// Prion-like-(Q/N-rich)-domain-bearing protein /// Prion-like-(Q/N-rich)-domain-bearing protein /// Prion-like-(Q/N-rich)-domain-bearing protein /// Prion-like-(Q/N-rich)-domain-bearing protein /// locus:abu-5 /// locus:pqn-76 /// locus:pqn-78 /// locus:pqn-79 /// locus:pqn-91	abu-5 /// pqn-76 /// pqn-78 /// pqn-79 /// pqn-91 /// WBGene00000028 /// WBGene00004158 /// WBGene00004159 /// WBGene00004160 /// WBGene00004171	WBGene00000028 /// WBGene00004158 /// WBGene00004159 /// WBGene00004171	-1.14633	0.439657	0.464069	1.08013	0.66035	0.598538	-1.23818	0.393778	0.976987	-1.64916	0.0113301	0.0470582	-2.73199	4.19182e-05	0.00114468	-2.31684	0.000237072	0.00178713	-2.2325	0.000355904	0.00230763
172553_at	---	---	---	1.10707	0.183511	0.3028	1.03624	0.631885	0.588154	1.06835	0.530563	0.999571	1.09881	0.215874	0.314073	-1.02279	0.761155	0.528679	1.08612	0.274871	0.26386	1.08884	0.261208	0.228954
172554_x_at	hypothetical protein /// status:Partially_confirmed	C24H10.4 /// WBGene00016070	WBGene00016070	-1.06624	0.232925	0.344385	-1.09297	0.105957	0.242028	1.02507	0.73868	0.999571	-1.05068	0.352902	0.409166	-1.01319	0.802602	0.540918	1.04505	0.406164	0.334963	-1.03988	0.459757	0.323094
172555_x_at	hypothetical protein /// hypothetical protein /// status:Confirmed /// status:Confirmed	K01D12.15 /// K01D12.7 /// WBGene00010466 /// WBGene00010474	WBGene00010466 /// WBGene00010474	-1.17215	0.0858953	0.197493	-1.17648	0.0795726	0.204704	1.00369	0.976241	0.999571	-1.26149	0.0171898	0.0628049	1.02617	0.768204	0.530472	-1.15993	0.106405	0.140796	-1.17566	0.080732	0.106421
172556_x_at	---	---	---	1.01993	0.545258	0.50714	-1.05002	0.147451	0.292114	1.07095	0.150106	0.839178	1.03874	0.252249	0.340975	1.06372	0.0727149	0.146184	1.04131	0.224229	0.23195	1.0083	0.798946	0.441274
172557_x_at	---	---	---	-1.33659	0.00858808	0.0439155	-1.22752	0.0488166	0.150116	-1.08885	0.536593	0.999571	-1.1995	0.0762074	0.170496	1.14004	0.189394	0.252462	-1.03359	0.733203	0.460938	-1.02828	0.773398	0.433738
172558_s_at	status:Confirmed /// Zinc finger G-PAtch domain-containing protein homolog	WBGene00016383 /// zgpa-1	WBGene00016383	1.18924	0.076474	0.184308	1.39198	0.00262551	0.0190789	-1.17048	0.239543	0.911785	1.1542	0.135819	0.242413	1.08149	0.401862	0.38036	1.35892	0.00444693	0.0141295	1.11177	0.261816	0.229311
172559_at	status:Predicted /// hypothetical protein	WBGene00021822 /// Y54C5A.1	WBGene00021822	1.06832	0.180981	0.301307	-1.03335	0.496087	0.531578	1.10395	0.158486	0.849592	-1.01169	0.808041	0.603208	1.02778	0.568677	0.457807	1.02761	0.571051	0.404632	1.02349	0.628492	0.387185
172560_x_at	---	---	---	-1.06408	0.46488	0.475569	-1.03451	0.68769	0.608741	-1.02858	0.813002	0.999571	-1.13405	0.150313	0.257509	1.07705	0.384387	0.371952	-1.00518	0.950998	0.525492	-1.03811	0.657827	0.397058
172561_x_at	---	---	---	-1.02014	0.638712	0.54433	1.00271	0.949074	0.679592	-1.0229	0.705794	0.999571	-1.03915	0.371067	0.42044	-1.02589	0.548259	0.448248	1.00593	0.888965	0.507907	-1.01426	0.738395	0.423062
172562_x_at	---	---	---	-1.15007	0.0459359	0.135112	1.05586	0.408896	0.486962	-1.21431	0.0494518	0.628946	-1.19058	0.0161944	0.0605014	-1.0169	0.796739	0.539293	-1.00584	0.928673	0.519252	-1.09439	0.179551	0.180713
172563_x_at	---	---	---	-1.07604	0.344733	0.416206	1.02751	0.72266	0.619695	-1.10564	0.359439	0.968386	-1.13057	0.123786	0.2296	1.01661	0.82918	0.549272	1.00462	0.951787	0.525635	1.01858	0.809529	0.444625
172564_x_at	hypothetical protein /// status:Partially_confirmed	F26A10.1 /// WBGene00017813	WBGene00017813	1.09359	0.392432	0.441111	1.14473	0.203728	0.347869	-1.04677	0.754595	0.999571	1.30863	0.0189103	0.0668153	-1.14965	0.190552	0.253487	-1.08689	0.42494	0.343855	1.05547	0.602687	0.378409
172565_x_at	hypothetical protein /// hypothetical protein /// status:Partially_confirmed /// status:Confirmed	C08E3.1 /// C08E3.13 /// WBGene00015593 /// WBGene00015605	WBGene00015593 /// WBGene00015605	1.04604	0.681508	0.557924	1.13649	0.253328	0.387173	-1.08647	0.593621	0.999571	1.13392	0.261439	0.347855	-1.23403	0.0704625	0.143285	-1.29986	0.0284817	0.0549204	-1.30468	0.0266534	0.049403
172566_x_at	status:Partially_confirmed /// hypothetical protein	WBGene00021199 /// Y17G9B.2	WBGene00021199	-1.02183	0.718332	0.57106	1.04141	0.500603	0.533862	-1.06415	0.466155	0.994119	-1.09563	0.141945	0.248716	-1.04139	0.500741	0.427312	-1.09653	0.138652	0.168606	1.02058	0.733626	0.421652
172567_x_at	---	---	---	1.18007	0.00859146	0.0439155	-1.10961	0.075738	0.198399	1.30941	0.00342915	0.197416	1.11977	0.0557353	0.139239	1.11506	0.0642832	0.135604	1.13921	0.0306561	0.057943	1.22279	0.00233417	0.00887122
172568_x_at	hypothetical protein	Y43F8B.2	WBGene00012813	1.29112	0.0175046	0.0722203	2.6198	7.77011e-08	6.16513e-06	-2.02908	0.000117858	0.0231873	1.86977	1.19893e-05	0.000382954	1.09475	0.356264	0.356593	1.34043	0.00802693	0.021538	1.41873	0.00244455	0.0091819
172569_x_at	Nematode Specific Peptide family, group D /// Nematode Specific Peptide family, group D /// locus:nspd-3 /// locus:nspd-6	nspd-3 /// nspd-6 /// WBGene00016058 /// WBGene00043147	WBGene00016058 /// WBGene00043147	-1.26592	0.106472	0.224646	-1.21451	0.176949	0.322515	-1.04234	0.833235	0.999571	-1.11486	0.43957	0.457972	1.08334	0.567415	0.457158	1.14092	0.351123	0.307257	1.04186	0.768571	0.432246
172570_x_at	status:Partially_confirmed /// hypothetical protein	WBGene00013081 /// Y51A2D.14	WBGene00013081	1.0338	0.617824	0.536293	1.10945	0.133221	0.275582	-1.07317	0.456148	0.993874	1.48618	2.83244e-05	0.000723151	1.11184	0.125976	0.200085	1.30257	0.00117651	0.00547846	-1.03852	0.571093	0.366495
172571_x_at	O-ACyltransferase homolog	oac-38	WBGene00010392	1.0457	0.494426	0.487681	1.05811	0.390121	0.476798	-1.01187	0.897626	0.999571	1.04913	0.463857	0.470401	1.14654	0.0497772	0.117205	1.15511	0.0399724	0.0705573	1.16904	0.027913	0.0510674
172572_x_at	PMS (Post Meiotic Segregation) family	pms-2	WBGene00004064	-1.00808	0.880306	0.618714	-1.00008	0.998765	0.69067	-1.008	0.916054	0.999571	-1.09552	0.104117	0.207211	-1.05556	0.320379	0.337018	-1.01577	0.769939	0.472548	1.03267	0.55	0.358859
172573_x_at	Prion-like-(Q/N-rich)-domain-bearing protein /// Prion-like-(Q/N-rich)-domain-bearing protein /// locus:pqn-76 /// locus:pqn-79	pqn-76 /// pqn-79 /// WBGene00004158 /// WBGene00004160	WBGene00004158 /// WBGene00004160	-1.24327	0.326332	0.405713	-1.12317	0.595941	0.573192	-1.10693	0.74217	0.999571	-1.69619	0.0270728	0.0860275	-2.60095	0.000533493	0.00667999	-2.34	0.00139195	0.00619654	-2.21849	0.00227458	0.00869482
172574_x_at	status:Predicted /// hypothetical protein	WBGene00022600 /// ZC395.11	WBGene00022600	1.01792	0.563675	0.514608	-1.02916	0.3549	0.45759	1.04761	0.292104	0.944358	1.00597	0.845733	0.613712	1.04614	0.155393	0.225143	-1.01259	0.683392	0.444486	1.03333	0.293508	0.246416
172575_x_at	hypothetical protein /// status:Confirmed	C13A2.10 /// WBGene00015726	WBGene00015726	1.03444	0.374816	0.431571	1.03945	0.312512	0.430493	-1.00485	0.927494	0.999571	-1.00478	0.899143	0.628479	1.06263	0.122288	0.196363	1.03729	0.338333	0.300394	1.03033	0.432056	0.311454
172576_x_at	hypothetical protein /// status:Partially_confirmed	F36H12.5 /// WBGene00018121	WBGene00018121	-1.45958	0.0210446	0.081934	-1.20942	0.212447	0.355537	-1.20685	0.376445	0.973554	-1.29829	0.0944776	0.19483	1.03967	0.793132	0.538372	-1.09542	0.541257	0.392638	-1.17204	0.293787	0.246558
172577_x_at	NPL (yeast Nuclear Protein Localization) homolog	npl-4.2	WBGene00019120 /// WBGene00019121	1.02191	0.728912	0.57487	-1.06175	0.344968	0.450884	1.08502	0.362589	0.968774	-1.04523	0.482441	0.4797	1.02581	0.683901	0.501332	1.0672	0.306701	0.282259	-1.06543	0.31871	0.258935
172578_x_at	hypothetical protein	Y43F8B.2	WBGene00012813	1.40091	0.00847944	0.0435062	2.88033	1.54028e-07	1.03401e-05	-2.05604	0.000392419	0.0536899	1.93566	3.28405e-05	0.000803715	1.17478	0.165802	0.233942	1.37868	0.0113056	0.0277538	1.45947	0.004049	0.0131034
172579_x_at	hypothetical protein	F59E12.6	WBGene00019122	1.08466	0.211127	0.327388	-1.02463	0.700687	0.61299	1.11137	0.248514	0.921477	-1.07268	0.276904	0.358836	-1.03771	0.560046	0.453686	-1.08109	0.22919	0.235183	-1.14477	0.0467904	0.0731184
172580_at	hypothetical protein /// status:Confirmed	F33D11.8 /// WBGene00018005	WBGene00018005	1.06658	0.199916	0.31705	1.12201	0.0307047	0.11084	-1.05197	0.466982	0.994124	-1.02359	0.634037	0.544984	-1.01485	0.762875	0.52895	-1.05709	0.26589	0.258116	-1.09473	0.0797639	0.105704
172581_s_at	hypothetical protein /// status:Confirmed	F32D8.11 /// WBGene00043302	WBGene00043302	1.36648	0.011092	0.0526421	2.14221	5.04872e-06	0.000137964	-1.56768	0.0099851	0.338193	-1.17791	0.147402	0.254381	-1.42032	0.00540654	0.0293845	-1.36842	0.010805	0.026869	-1.19758	0.113408	0.133908
172582_x_at	status:Confirmed /// hypothetical protein	WBGene00012660 /// Y39A1A.24	WBGene00012660	1.13282	0.219193	0.333696	1.17584	0.116947	0.256359	-1.03798	0.789675	0.999571	-1.01999	0.84115	0.612514	1.20459	0.0754763	0.149388	1.15911	0.150033	0.17795	1.14789	0.176738	0.179167
172583_x_at	F-box A protein /// locus:fbxa-24	fbxa-24 /// WBGene00018803	WBGene00018803	1.18665	0.140661	0.262145	1.25181	0.0596175	0.170917	-1.05492	0.735226	0.999571	1.13613	0.263594	0.349454	1.03827	0.736869	0.520562	-1.00276	0.980279	0.532627	1.14009	0.251371	0.223548
172584_x_at	hypothetical protein /// status:Partially_confirmed	VH15N14R.1 /// WBGene00012151	---	1.20671	0.0526561	0.146552	-1.2634	0.0196266	0.0824011	1.52456	0.00467453	0.233469	-1.00205	0.981914	0.648238	1.08767	0.359812	0.358282	1.05295	0.570301	0.404315	1.12288	0.212675	0.201748
172585_x_at	Prion-like-(Q/N-rich)-domain-bearing protein /// Prion-like-(Q/N-rich)-domain-bearing protein /// Prion-like-(Q/N-rich)-domain-bearing protein /// locus:pqn-76 /// locus:pqn-78 /// locus:pqn-79	pqn-76 /// pqn-78 /// pqn-79 /// WBGene00004158 /// WBGene00004159 /// WBGene00004160	WBGene00004158 /// WBGene00004159 /// WBGene00004160	-1.18046	0.399811	0.444593	-1.08943	0.660774	0.598732	-1.08356	0.770797	0.999571	-1.77189	0.00965929	0.042335	-2.76621	0.000107023	0.00221897	-2.23273	0.000882932	0.0044893	-2.31889	0.000601782	0.0033633
172586_at	hypothetical protein	C56E10.3	WBGene00016976	1.09181	0.117183	0.236966	1.06849	0.228531	0.369095	1.02182	0.775911	0.999571	1.0149	0.782682	0.595545	-1.05207	0.350984	0.353811	-1.02785	0.609716	0.41914	-1.00843	0.875527	0.46369
172587_x_at	Activated in Blocked Unfolded protein response /// locus:abu-8	abu-8 /// WBGene00000031	WBGene00000031	-1.0896	0.768733	0.587466	-1.06472	0.829726	0.649696	-1.02336	0.955306	0.999571	-1.23374	0.475128	0.47597	-2.1681	0.0171298	0.060692	-1.54769	0.149274	0.177322	-1.39052	0.268671	0.232904
172588_x_at	FMRF-Like Peptide /// locus:flp-21	flp-21 /// WBGene00001464	WBGene00001464	1.17419	0.0804403	0.189745	1.16946	0.0875237	0.2165	1.00405	0.973736	0.999571	1.20129	0.0493237	0.128963	-1.16612	0.0928787	0.16848	-1.06676	0.460791	0.360077	1.44625	0.000692336	0.00371787
172589_x_at	F-box A protein /// locus:fbxa-67	fbxa-67 /// WBGene00020457	WBGene00020457	1.10803	0.284314	0.380706	1.11321	0.263892	0.396163	-1.00468	0.97195	0.999571	1.46159	0.00104239	0.0089642	1.04837	0.616171	0.47632	1.03139	0.742287	0.463644	1.10243	0.307795	0.253648
172590_x_at	hypothetical protein /// status:Predicted	C17H11.4 /// WBGene00015924	WBGene00015924	1.05911	0.31247	0.39839	1.06973	0.239032	0.37683	-1.01002	0.899438	0.999571	1.00015	0.997881	0.65181	1.18076	0.00896839	0.0406762	1.15399	0.0204425	0.0430631	1.19483	0.00583696	0.0169537
172591_x_at	hypothetical protein /// status:Predicted	C29F9.12 /// WBGene00016226	WBGene00016226	1.15968	0.123521	0.243465	1.20645	0.0567753	0.165198	-1.04033	0.761669	0.999571	-1.08037	0.406874	0.440793	1.10376	0.293249	0.320734	1.31736	0.00866624	0.0228594	1.23876	0.032783	0.0569727
172592_x_at	hypothetical protein /// status:Partially_confirmed	T20D4.15 /// WBGene00020620	WBGene00020620	1.09492	0.317494	0.401057	-1.01945	0.828911	0.64943	1.11621	0.389189	0.976679	-1.20345	0.0526439	0.134475	-1.2676	0.0168987	0.0602618	-1.20682	0.0496086	0.0822693	-1.25711	0.0203449	0.041082
172593_x_at	---	---	---	7.72749	1.16099e-06	5.59518e-05	1.31816	0.291513	0.416316	5.86234	0.000208584	0.0348605	28.2092	2.59007e-09	5.53936e-07	1.6602	0.063919	0.13513	5.2837	1.17873e-05	0.000202186	2.6596	0.00166098	0.00692218
172594_x_at	F-box A protein /// locus:fbxa-60	fbxa-60 /// WBGene00020456	WBGene00020456	-1.08898	0.301549	0.391753	1.65568	1.81363e-05	0.000376975	-1.803	0.000123959	0.0239535	1.03825	0.643988	0.549121	-1.71929	8.33393e-06	0.000353214	-1.67935	1.34836e-05	0.000224006	1.2183	0.0262265	0.0489187
172595_x_at	Nematode Specific Peptide family, group B /// locus:nspb-3 /// locus:nspb-2	nspb-2 /// WBGene00018162 /// WBGene00018169	WBGene00018162 /// WBGene00018169	-2.67893	0.0763912	0.184227	-2.2961	0.128869	0.27043	-1.16673	0.835386	0.999571	-1.11001	0.84234	0.612908	-3.24996	0.0381813	0.0996652	-4.34743	0.0127674	0.0303247	-10.8461	0.000390874	0.00246452
172596_x_at	F-box A protein /// locus:fbxa-58	fbxa-58 /// WBGene00016225	WBGene00016225	1.05442	0.352054	0.420088	1.19216	0.00650895	0.03705	-1.13063	0.137077	0.821719	1.07593	0.204939	0.305761	-1.20969	0.00384131	0.0239819	-1.21567	0.00321447	0.0111663	1.1117	0.0749755	0.101515
172597_x_at	hypothetical protein /// status:Confirmed	F36H12.4 /// WBGene00018120	WBGene00018120	-1.15529	0.43339	0.461242	-1.28862	0.178372	0.323671	1.11541	0.672626	0.999571	-1.50188	0.0393348	0.110817	-1.18796	0.352163	0.354246	-1.26598	0.208707	0.220898	-1.43721	0.0621794	0.0888866
172598_x_at	hypothetical protein /// status:Predicted	C52B11.4 /// WBGene00016873	WBGene00016873	-1.01757	0.85658	0.612578	1.0408	0.679004	0.604716	-1.05909	0.674452	0.999571	-1.03338	0.733779	0.578932	1.05403	0.586937	0.465092	1.16718	0.124595	0.156708	1.12085	0.247914	0.22151
172599_x_at	hypothetical protein /// status:Confirmed	F23H11.5 /// WBGene00000263	WBGene00000263	1.05562	0.520325	0.497755	1.03337	0.695276	0.611374	1.02153	0.85702	0.999571	-1.00374	0.964357	0.643846	-1.08425	0.341163	0.348187	-1.00851	0.919242	0.51662	-1.0622	0.474412	0.329175
172600_x_at	F-box A protein /// locus:fbxa-57	fbxa-57 /// WBGene00016224	WBGene00016224	1.13019	0.0540913	0.14927	1.08156	0.199409	0.343993	1.04496	0.60157	0.999571	1.1699	0.017405	0.0633091	-1.03736	0.538735	0.443699	-1.10409	0.111035	0.144915	1.06328	0.309737	0.254781
172601_x_at	MATH (meprin-associated Traf homology) domain containing /// locus:math-9	math-9 /// WBGene00015838	WBGene00015838	1.0165	0.833532	0.606801	1.03626	0.648394	0.59442	-1.01944	0.861206	0.999571	-1.01813	0.817568	0.606028	-1.03175	0.688776	0.50293	-1.05387	0.503656	0.378427	-1.02355	0.765231	0.43127
172602_x_at	hypothetical protein /// hypothetical protein /// hypothetical protein /// status:Predicted /// status:Predicted /// status:Partially_confirmed	B0393.8 /// F31E3.6 /// VB0393L.2 /// WBGene00007173 /// WBGene00012146 /// WBGene00017952	WBGene00007173 /// WBGene00012146 /// WBGene00017952	1.52004	2.11582e-05	0.000492035	1.37185	0.000327747	0.00383167	1.10802	0.297043	0.945545	1.17683	0.0290603	0.0900928	1.08943	0.221662	0.275164	1.20969	0.0130363	0.0307764	1.38361	0.000257902	0.0018331
172603_x_at	---	---	---	1.048	0.488428	0.485119	1.02405	0.723762	0.619695	1.02339	0.807625	0.999571	-1.08224	0.250294	0.339737	1.09443	0.192459	0.254954	1.0828	0.247347	0.24715	1.04323	0.531099	0.351769
172604_x_at	status:Partially_confirmed /// hypothetical protein	WBGene00022262 /// Y73C8C.3	WBGene00022262	1.0752	0.178525	0.299402	1.0476	0.37909	0.470799	1.02635	0.72475	0.999571	1.00025	0.996206	0.651331	1.03566	0.50485	0.429196	1.01995	0.705398	0.451829	1.0264	0.618625	0.384303
172605_x_at	Activated in Blocked Unfolded protein response /// Prion-like-(Q/N-rich)-domain-bearing protein /// Prion-like-(Q/N-rich)-domain-bearing protein /// Prion-like-(Q/N-rich)-domain-bearing protein /// Prion-like-(Q/N-rich)-domain-bearing protein /// locus:abu-5 /// locus:pqn-76 /// locus:pqn-78 /// locus:pqn-79 /// locus:pqn-91	abu-5 /// pqn-76 /// pqn-78 /// pqn-79 /// pqn-91 /// WBGene00000028 /// WBGene00004158 /// WBGene00004159 /// WBGene00004160 /// WBGene00004171	WBGene00000028 /// WBGene00004158 /// WBGene00004159 /// WBGene00004171	-1.22091	0.293522	0.386475	1.05272	0.782878	0.636597	-1.28528	0.348323	0.965131	-1.82075	0.00551194	0.0288745	-2.88712	4.62324e-05	0.00122582	-2.56185	0.00014915	0.00129362	-2.6853	9.33986e-05	0.000880863
172606_x_at	status:Confirmed /// hypothetical protein	WBGene00021996 /// Y59E9AL.6	WBGene00021996	-1.309	0.112275	0.231222	-1.17072	0.338063	0.446715	-1.11812	0.627015	0.999571	-1.06915	0.680292	0.562012	1.35865	0.0742752	0.14807	1.28264	0.139542	0.16931	1.18671	0.299551	0.249387
172607_x_at	Daf-16-Dependent Longevity (WT but not daf-16 lifespan increased)	ddl-3	WBGene00013217	1.16905	0.00705373	0.0383032	1.10637	0.0606405	0.172715	1.05665	0.44467	0.990756	1.16146	0.00915883	0.040882	-1.04007	0.440971	0.400174	-1.00002	0.99968	0.536699	-1.1449	0.0162281	0.0351331
172608_x_at	---	---	---	-1.06581	0.257815	0.362701	1.00123	0.982219	0.687675	-1.06712	0.409546	0.980867	-1.11902	0.0562396	0.139977	-1.07238	0.216826	0.271854	-1.04284	0.450431	0.355597	-1.02376	0.670536	0.400891
172609_x_at	DNA topoisomerase 2 /// locus:cin-4	cin-4 /// WBGene00022854	WBGene00022854	-1.081	0.51462	0.496055	-1.1862	0.164797	0.311288	1.09732	0.581869	0.999571	1.11423	0.368869	0.419131	1.34771	0.0226039	0.0721525	1.63601	0.000847259	0.00436913	1.35315	0.0211339	0.0421807
172610_x_at	status:Partially_confirmed /// hypothetical protein	WBGene00022572 /// ZC239.14	WBGene00022572	1.06856	0.277232	0.375904	1.10579	0.108499	0.245456	-1.03484	0.68599	0.999571	1.04432	0.471936	0.474233	1.06184	0.32368	0.338713	1.00296	0.960476	0.527603	1.18362	0.0122577	0.0287742
172611_x_at	hypothetical protein /// status:Partially_confirmed	VH15N14R.1 /// WBGene00012151	---	1.10941	0.201039	0.318255	-1.14773	0.0966809	0.229268	1.27331	0.0444433	0.612346	-1.05268	0.517851	0.495334	1.02918	0.715686	0.513344	1.0438	0.588317	0.411582	1.067	0.416098	0.304985
172612_x_at	hypothetical protein /// status:Confirmed	F55C12.2 /// WBGene00018870	WBGene00018870	1.14774	0.24866	0.356114	-1.12402	0.324438	0.438195	1.29008	0.137966	0.823344	-1.16605	0.200961	0.302441	1.10584	0.394319	0.376665	1.03594	0.762267	0.470237	-1.08453	0.490024	0.335752
172613_x_at	LSM Sm-like protein /// locus:lsm-3 /// hypothetical protein	lsm-3 /// WBGene00003077 /// Y62E10A.13	WBGene00003077	-1.18407	0.000159357	0.00233469	-1.13045	0.00234486	0.017407	-1.04743	0.338679	0.963174	-1.14348	0.00118536	0.00983823	-1.05687	0.116672	0.191536	-1.06552	0.0756529	0.11106	-1.07731	0.0409443	0.0667622
172614_x_at	Probable UDP-N-acetylglucosamine pyrophosphorylase /// pseudo /// status:Confirmed /// status:Predicted	C36A4.4 /// K06B9.2 /// WBGene00007965 /// WBGene00019439	WBGene00007965	-1.0053	0.95347	0.637355	-1.01006	0.911959	0.670964	1.00474	0.970535	0.999571	1.18289	0.0797655	0.174566	1.41267	0.00164731	0.0140879	1.58311	0.000142988	0.00126657	1.29071	0.0123462	0.0289277
172615_x_at	CYclin B /// locus:cyb-2.2	cyb-2.2 /// WBGene00000867	WBGene00000867	-1.37266	0.144125	0.265835	-1.33856	0.176267	0.322095	-1.02547	0.931996	0.999571	1.27327	0.257644	0.34551	1.66655	0.0257254	0.0778794	1.99521	0.0045424	0.0143246	1.91619	0.00672684	0.0187775
172616_x_at	---	---	---	-1.03683	0.838546	0.607761	1.02239	0.900675	0.668474	-1.06005	0.816357	0.999571	1.25616	0.211697	0.310785	1.10236	0.58484	0.464254	1.7546	0.00609065	0.0176657	1.19206	0.330479	0.264757
172617_x_at	Putative rRNA methyltransferase	H06I04.3	WBGene00019168	-1.35487	0.0272303	0.0970444	-1.29554	0.0541506	0.160643	-1.04579	0.800907	0.999571	-1.35942	0.0258366	0.0830937	-1.27662	0.0674147	0.139688	-1.20321	0.155396	0.182229	-1.70712	0.000677323	0.00366117
172618_x_at	Histone H4 /// Histone H4 /// Histone H4 /// Histone H4 /// Histone H4 /// Histone H4 /// Histone H4 /// Histone H4 /// Histone H4 /// Histone H4 /// Histone H4 /// Histone H4 /// Histone H4 /// Histone H4 /// Histone H4 /// Histone H4 /// locus:his-1 /// locus:his-5 /// locus:his-10 /// locus:his-14 /// locus:his-18 /// locus:his-26 /// locus:his-28 /// locus:his-31 /// locus:his-37 /// locus:hi…	his-1 /// his-10 /// his-14 /// his-18 /// his-26 /// his-28 /// his-31 /// his-37 /// his-38 /// his-46 /// his-5 /// his-50 /// his-56 /// his-60 /// his-64 /// his-67 /// WBGene00001875 /// WBGene00001879 /// WBGene00001884 /// WBGene00001888 /// WBGene00001892 /// WBGene00001900 /// WBGene00001902 /// WBGene00001905 /// WBGene00001911 /// WBGene00001912 /// WBGene00001920 /// WBGene00001924 /…	WBGene00001902 /// WBGene00001924	1.06711	0.616735	0.535856	-1.08448	0.533111	0.546889	1.15726	0.429382	0.987373	1.44403	0.0117512	0.0483176	1.19623	0.179844	0.245381	1.05224	0.694278	0.44783	1.54773	0.00396905	0.0129024
172619_x_at	---	---	---	-1.51442	0.00137553	0.0116354	-1.20441	0.0963668	0.228884	-1.2574	0.142944	0.830547	-1.33605	0.0148512	0.0567853	1.17705	0.140555	0.212609	-1.12508	0.277692	0.26554	-1.21976	0.0776944	0.103997
172620_x_at	Probable S-adenosylmethionine synthase 3	sams-3	WBGene00015538	-1.1777	0.0169856	0.0707544	-1.21742	0.0057288	0.0337653	1.03373	0.70359	0.999571	-1.1762	0.0177029	0.0639054	1.00849	0.890708	0.56588	-1.11571	0.0913481	0.126595	-1.27222	0.00135209	0.00600505
172621_x_at	hypothetical protein	Y46G5A.22	WBGene00012912	-1.04518	0.772525	0.588377	-1.06796	0.66769	0.601121	1.02179	0.920449	0.999571	-1.21992	0.206118	0.306739	1.22082	0.204535	0.263292	1.05954	0.70548	0.451829	-1.09749	0.544921	0.356873
172622_x_at	hypothetical protein /// status:Confirmed	W04E12.7 /// WBGene00012252	WBGene00012252	-1.15434	0.174665	0.296487	-1.00707	0.945043	0.678597	-1.14623	0.35261	0.965774	1.15887	0.163945	0.270522	-1.10677	0.329287	0.341549	-1.25515	0.0399724	0.0705573	-1.10892	0.320443	0.259703
172623_at	status:Partially_confirmed /// hypothetical protein	WBGene00013635 /// Y105C5A.10	WBGene00013635	-1.02754	0.478822	0.481262	-1.03623	0.356591	0.458372	1.00846	0.875488	0.999571	-1.07416	0.0759947	0.170226	-1.04877	0.22291	0.276031	-1.03595	0.36017	0.312361	1.06628	0.107634	0.12917
172624_x_at	Nematode Specific Peptide family, group E /// locus:nspe-3	nspe-3 /// WBGene00012590	WBGene00012590	-2.01701	0.000252956	0.00332375	-1.02176	0.883603	0.665033	-1.97405	0.0049533	0.241453	-1.34541	0.0590598	0.14475	14.8445	2.70327e-11	1.45277e-08	18.5708	9.18812e-12	2.69172e-09	1.10878	0.48629	0.334095
172625_x_at	Neuropeptide-like peptide 36 /// locus:nlp-36	nlp-36 /// WBGene00007185	WBGene00007185	-1.05872	0.382105	0.435511	-1.11517	0.106731	0.243085	1.05332	0.570564	0.999571	-1.07575	0.267521	0.35253	-1.17111	0.025565	0.0776561	-1.17022	0.0261685	0.0515986	-1.10632	0.132396	0.147842
172626_at	---	---	---	1.21352	0.0688657	0.173449	1.49795	0.00105093	0.00925456	-1.23439	0.151703	0.840998	1.28242	0.0238875	0.0785338	1.01148	0.909086	0.57068	-1.00465	0.963002	0.528135	1.05194	0.614176	0.382594
172627_x_at	status:Predicted /// hypothetical protein /// hypothetical protein	WBGene00013636 /// Y105C5A.12 /// Y105C5A.13	WBGene00013636 /// WBGene00013637	1.07235	0.543806	0.506681	1.31063	0.0303003	0.109756	-1.22221	0.226889	0.903274	1.12798	0.301528	0.376449	-1.27857	0.0460302	0.112014	-1.3233	0.0256957	0.0509054	-1.34045	0.0205696	0.0414147
172628_x_at	Nematode Specific Peptide family, group E /// locus:nspe-5	nspe-5 /// WBGene00012594	WBGene00012594	-1.08112	0.318176	0.401466	1.01067	0.889978	0.666143	-1.09266	0.41963	0.984352	1.09833	0.233677	0.326952	1.38987	0.00064231	0.00759091	1.52437	6.61012e-05	0.000730436	1.18877	0.0377238	0.062928
172629_x_at	hypothetical protein /// Major Sperm Protein /// locus:msp-74 /// major sperm protein /// status:Predicted /// status:Partially_confirmed /// Major sperm protein /// Major sperm protein /// Major sperm protein /// hypothetical protein	F58A6.9 /// msp-74 /// WBGene00003462 /// WBGene00019026 /// WBGene00021997 /// WBGene00022002 /// WBGene00022875 /// Y59E9AR.1 /// Y59E9AR.7 /// ZK1248.4	WBGene00021997 /// WBGene00022002	-1.03451	0.611872	0.533801	-1.06762	0.333873	0.443677	1.03201	0.738357	0.999571	1.0364	0.593074	0.528542	1.10234	0.158304	0.227769	1.1295	0.0836184	0.118846	1.12103	0.102442	0.12502
172630_x_at	Major Sperm protein Domain containing /// Major Sperm protein Domain containing /// Major Sperm protein Domain containing /// Major Sperm protein Domain containing /// locus:msd-1 /// locus:msd-2 /// locus:msd-3 /// locus:msd-4	msd-1 /// msd-2 /// msd-3 /// msd-4 /// WBGene00009680 /// WBGene00009682 /// WBGene00009684 /// WBGene00016447	WBGene00016447	-1.2197	0.181984	0.301802	-1.09807	0.518992	0.541178	-1.11077	0.607598	0.999571	-1.03117	0.831289	0.609787	1.26204	0.122072	0.196208	1.27095	0.112106	0.145968	1.34421	0.0551692	0.0816743
172631_x_at	Protein YIPF	Y25C1A.7	WBGene00021294	-1.01018	0.861595	0.613612	1.00478	0.934562	0.675831	-1.01501	0.856129	0.999571	-1.11489	0.0773556	0.171877	-1.04262	0.47651	0.416966	1.0023	0.968462	0.529468	-1.15829	0.0219897	0.0432199
172632_x_at	Nematode Specific Peptide family, group E /// locus:nspe-4	nspe-4 /// WBGene00012589	WBGene00012589	-1.02257	0.893545	0.62208	2.08229	0.000521103	0.00548133	-2.12929	0.00567016	0.254538	6.42645	1.88978e-08	2.90493e-06	81.2769	1.92551e-13	3.71516e-10	105.138	8.80111e-14	7.12552e-11	9.56397	1.54861e-09	1.5691e-07
172633_x_at	---	---	---	1.09347	0.308903	0.396266	1.00041	0.996242	0.690649	1.09302	0.469631	0.994247	1.41213	0.00112972	0.009519	1.1903	0.0586449	0.128828	1.87841	3.10796e-06	7.41346e-05	1.33622	0.00410345	0.0132224
172634_x_at	---	---	---	-1.08417	0.279441	0.377084	-1.04427	0.556035	0.556655	-1.0382	0.717578	0.999571	-1.25935	0.00628631	0.0316031	-1.13109	0.10837	0.183605	-1.28306	0.0037499	0.0125165	-1.37423	0.000575193	0.00325049
172635_x_at	Nematode Specific Peptide family, group E /// locus:nspe-7	nspe-7 /// WBGene00012593	WBGene00012593	-3.33879	0.0021116	0.0161548	1.42803	0.285211	0.411603	-4.7679	0.00394852	0.213211	-3.22769	0.00260222	0.0168351	-1.01128	0.972591	0.587151	1.27686	0.458579	0.359134	-1.66427	0.134468	0.149274
172636_at	hypothetical protein /// hypothetical protein /// status:Partially_confirmed /// status:Confirmed	F35F10.14 /// T20D4.17 /// WBGene00018063 /// WBGene00020622	WBGene00018063 /// WBGene00020622	-1.06232	0.393255	0.441714	-1.0054	0.938522	0.676703	-1.05661	0.579461	0.999571	-1.19073	0.0234089	0.0775684	-1.09824	0.193661	0.255764	-1.13027	0.096063	0.131257	-1.12385	0.110992	0.13205
172637_x_at	hypothetical protein	F56B3.11	WBGene00018934	-1.01055	0.79047	0.594413	-1.03855	0.345786	0.451273	1.0277	0.625944	0.999571	-1.09339	0.0371162	0.106202	-1.12439	0.00909798	0.0410733	-1.17173	0.00110705	0.00527021	-1.21164	0.000212478	0.00158733
172638_x_at	---	---	---	1.01961	0.742633	0.578636	-1.0766	0.223702	0.365184	1.09771	0.274589	0.938937	-1.03854	0.52482	0.498535	1.0926	0.148884	0.220176	1.06695	0.282454	0.268584	1.01465	0.80556	0.443291
172639_at	---	---	---	-1.02513	0.720851	0.571667	-1.06585	0.364634	0.462615	1.03973	0.691775	0.999571	-1.05107	0.47639	0.476614	1.0323	0.647589	0.488685	-1.0433	0.543471	0.393773	1.0071	0.918685	0.475557
172640_x_at	---	---	---	1.15287	0.220887	0.334694	-1.21317	0.103669	0.238824	1.39863	0.0507416	0.631619	1.24459	0.068832	0.159861	1.22046	0.0943346	0.169895	1.08132	0.492836	0.374363	1.25752	0.058061	0.0845939
172641_x_at	Histone H2A /// Histone H2A /// Histone H2A /// Histone H2A /// Histone H2A /// Histone H2A /// Histone H2A /// Histone H2A /// Histone H2A /// Histone H2A /// Histone H2A /// Histone H2A /// Histone H2A /// Histone H2A /// Histone H2A /// Histone H2A /// locus:his-3 /// locus:his-7 /// locus:his-12 /// locus:his-16 /// locus:his-19 /// locus:his-21 /// locus:his-30 /// locus:his-33 /// locus:his…	his-12 /// his-16 /// his-19 /// his-21 /// his-3 /// his-30 /// his-33 /// his-43 /// his-47 /// his-51 /// his-53 /// his-57 /// his-61 /// his-65 /// his-68 /// his-7 /// WBGene00001877 /// WBGene00001881 /// WBGene00001886 /// WBGene00001890 /// WBGene00001893 /// WBGene00001895 /// WBGene00001904 /// WBGene00001907 /// WBGene00001917 /// WBGene00001921 /// WBGene00001925 /// WBGene00001927 /…	WBGene00001893 /// WBGene00001895 /// WBGene00001925 /// WBGene00001927	-1.05572	0.73926	0.577727	-1.21176	0.249041	0.384351	1.14781	0.551404	0.999571	1.22255	0.228905	0.324054	1.2078	0.256836	0.297857	-1.07709	0.649075	0.43336	1.29915	0.123541	0.141468
172642_s_at	pseudo /// status:Partially_confirmed	T07G12.8 /// WBGene00011599	WBGene00011599	1.01429	0.832748	0.60656	1.0228	0.737514	0.624256	-1.00839	0.929865	0.999571	-1.41162	0.000127636	0.00199596	-1.15436	0.047061	0.113352	-1.27298	0.00256844	0.00953	-1.30876	0.00112219	0.00524989
172643_s_at	hypothetical protein	Y55F3AM.3	WBGene00021921	-1.07613	0.465429	0.475951	-1.0912	0.387123	0.475038	1.014	0.921306	0.999571	-1.06094	0.554802	0.512607	1.07455	0.474219	0.415988	1.03192	0.752656	0.466988	1.00287	0.977033	0.49027
172644_at	hypothetical protein /// status:Confirmed	T19C3.3 /// WBGene00020561	WBGene00020561	1.11306	0.3752	0.431743	-1.17085	0.198812	0.343495	1.30323	0.131598	0.811285	-1.05371	0.661439	0.555034	-1.03675	0.76218	0.528679	1.04804	0.6943	0.44783	1.09378	0.456098	0.321496
172645_x_at	Globin-like protein 9 /// locus:glb-9	glb-9 /// WBGene00016184	WBGene00016184	1.06916	0.463275	0.474904	-1.01991	0.827268	0.648976	1.09044	0.501197	0.999571	-1.10707	0.270572	0.354319	-1.08038	0.397973	0.378586	-1.00828	0.927185	0.51886	-1.05098	0.583864	0.3712
172646_x_at	---	---	---	1.08314	0.569281	0.516623	1.01787	0.89901	0.668238	1.06413	0.753148	0.999571	1.01718	0.902818	0.629231	1.10068	0.495363	0.425194	1.02714	0.847895	0.49635	1.06208	0.666985	0.399767
172647_x_at	Histone H3 /// Histone H3 /// Histone H3 /// Histone H3 /// Histone H3 /// Histone H3 /// Histone H3 /// Histone H3 /// Histone H3 /// Histone H3 /// Histone H3 /// Histone H3 /// Histone H3 /// Histone H3 /// locus:his-2 /// locus:his-6 /// locus:his-9 /// locus:his-13 /// locus:his-17 /// locus:his-25 /// locus:his-27 /// locus:his-32 /// locus:his-42 /// locus:his-45 /// locus:his-49 /// locus…	his-13 /// his-17 /// his-2 /// his-25 /// his-27 /// his-32 /// his-42 /// his-45 /// his-49 /// his-55 /// his-59 /// his-6 /// his-63 /// his-9 /// WBGene00001876 /// WBGene00001880 /// WBGene00001883 /// WBGene00001887 /// WBGene00001891 /// WBGene00001899 /// WBGene00001901 /// WBGene00001906 /// WBGene00001916 /// WBGene00001919 /// WBGene00001923 /// WBGene00001929 /// WBGene00001933 /// W…	WBGene00001891 /// WBGene00001901 /// WBGene00001923	1.16236	0.0318224	0.107052	1.08334	0.22531	0.366622	1.07294	0.443349	0.990756	1.13245	0.0688322	0.159861	1.17895	0.0206257	0.0681704	1.08004	0.242576	0.244229	1.22664	0.00596495	0.0171876
172648_at	hypothetical protein /// status:Predicted	F54F2.6 /// WBGene00018834	WBGene00018834	-1.07579	0.331304	0.408643	1.02563	0.732573	0.622659	-1.10336	0.354252	0.965774	-1.25575	0.00727462	0.0349337	-1.00855	0.908301	0.570514	-1.10108	0.205927	0.218871	-1.0582	0.448775	0.318737
172649_x_at	Histone H2A /// Histone H2A /// Histone H2A /// Histone H2A /// Histone H2A /// Histone H2A /// Histone H2A /// Histone H2A /// Histone H2A /// Histone H2A /// Histone H2A /// Histone H2A /// Histone H2A /// Histone H2A /// Histone H2A /// Histone H2A /// locus:his-3 /// locus:his-7 /// locus:his-12 /// locus:his-16 /// locus:his-19 /// locus:his-21 /// locus:his-30 /// locus:his-33 /// locus:his…	his-12 /// his-16 /// his-19 /// his-21 /// his-3 /// his-30 /// his-33 /// his-43 /// his-47 /// his-51 /// his-53 /// his-57 /// his-61 /// his-65 /// his-68 /// his-7 /// WBGene00001877 /// WBGene00001881 /// WBGene00001886 /// WBGene00001890 /// WBGene00001893 /// WBGene00001895 /// WBGene00001904 /// WBGene00001907 /// WBGene00001917 /// WBGene00001921 /// WBGene00001925 /// WBGene00001927 /…	WBGene00001935	-1.10469	0.291315	0.384918	-1.19477	0.0701942	0.189382	1.08155	0.551252	0.999571	1.09622	0.328759	0.394819	1.10624	0.284832	0.316316	-1.05417	0.570429	0.404346	1.08749	0.371256	0.284278
172650_x_at	Histone H4 /// Histone H4 /// Histone H4 /// Histone H4 /// Histone H4 /// Histone H4 /// Histone H4 /// Histone H4 /// Histone H4 /// Histone H4 /// Histone H4 /// Histone H4 /// Histone H4 /// Histone H4 /// Histone H4 /// Histone H4 /// locus:his-1 /// locus:his-5 /// locus:his-10 /// locus:his-14 /// locus:his-18 /// locus:his-26 /// locus:his-28 /// locus:his-31 /// locus:his-37 /// locus:hi…	his-1 /// his-10 /// his-14 /// his-18 /// his-26 /// his-28 /// his-31 /// his-37 /// his-38 /// his-46 /// his-5 /// his-50 /// his-56 /// his-60 /// his-64 /// his-67 /// WBGene00001875 /// WBGene00001879 /// WBGene00001884 /// WBGene00001888 /// WBGene00001892 /// WBGene00001900 /// WBGene00001902 /// WBGene00001905 /// WBGene00001911 /// WBGene00001912 /// WBGene00001920 /// WBGene00001924 /…	WBGene00001879 /// WBGene00001892	1.1792	0.292684	0.385857	-1.02735	0.860505	0.658815	1.21145	0.383492	0.97528	1.66988	0.00430256	0.0240867	1.39387	0.0448656	0.110044	1.20203	0.242395	0.244068	1.73404	0.00261814	0.00960883
172651_x_at	hypothetical protein /// status:Partially_confirmed	C03C10.5 /// WBGene00007271	WBGene00007271	1.09218	0.104871	0.222478	-1.02939	0.577884	0.565432	1.12428	0.1256	0.804759	-1.0674	0.220424	0.317349	1.0288	0.585446	0.464461	-1.02967	0.574369	0.405869	-1.0074	0.886823	0.466508
172652_x_at	hypothetical protein /// status:Predicted	C02B8.7 /// WBGene00015325	WBGene00015325	1.12234	0.0448601	0.133394	-1.0398	0.468693	0.518952	1.16701	0.0559301	0.647477	-1.00017	0.997477	0.65174	1.05023	0.36549	0.361649	-1.00683	0.898545	0.5107	1.0317	0.560934	0.362662
172653_at	hypothetical protein /// status:Confirmed	C28H8.2 /// WBGene00016193	WBGene00016193	-1.37422	0.0131514	0.0591942	-1.15002	0.232481	0.37217	-1.19495	0.279741	0.93943	-1.24956	0.0665836	0.156535	-1.3893	0.0108489	0.0453637	-1.45394	0.00484287	0.0149814	-1.42553	0.00687575	0.0190272
172654_x_at	hypothetical protein	Y71F9B.13	WBGene00022131	-1.09574	0.564335	0.514878	-1.21853	0.222637	0.364189	1.11206	0.635201	0.999571	1.73469	0.00315805	0.0193417	-1.03805	0.81293	0.543922	-1.02638	0.868905	0.502857	1.01947	0.902666	0.471023
172655_x_at	UPF0057 membrane protein F47B7.1 /// status:Confirmed	F47B7.1 /// WBGene00018532	WBGene00018532	1.07491	0.315008	0.399852	1.09453	0.213557	0.35644	-1.01826	0.856233	0.999571	1.32788	0.0011012	0.00935542	-1.00861	0.903341	0.569498	1.10387	0.175895	0.197714	-1.04759	0.513272	0.344673
172656_x_at	hypothetical protein	Y71F9B.13	WBGene00022131	1.02506	0.878118	0.618126	-1.08366	0.620026	0.583088	1.11081	0.646316	0.999571	1.99494	0.000655234	0.00648664	1.05603	0.73593	0.520254	1.06357	0.703159	0.451267	1.13694	0.43152	0.311148
172657_x_at	hypothetical protein /// status:Partially_confirmed	C03B8.2 /// WBGene00015385	WBGene00015385	-1.26496	0.00336435	0.0225755	-1.02262	0.74231	0.626017	-1.23699	0.0406415	0.597225	-1.2578	0.00398444	0.0227284	-1.01794	0.793584	0.538502	-1.03078	0.656311	0.435748	-1.05887	0.405392	0.300078
172658_x_at	hypothetical protein /// status:Confirmed	C03B8.3 /// WBGene00015386	WBGene00015386	-1.03603	0.768053	0.587415	-1.00019	0.998758	0.69067	-1.03584	0.835533	0.999571	-1.12045	0.350368	0.407566	1.15113	0.251693	0.294384	1.05727	0.643449	0.43139	1.0241	0.842606	0.454246
172659_x_at	UPF0057 membrane protein T23F2.5 /// status:Confirmed	T23F2.5 /// WBGene00020738	WBGene00020738	-1.05109	0.679211	0.557381	1.05555	0.653853	0.596002	-1.10948	0.543554	0.999571	-1.06445	0.604866	0.533475	-1.46681	0.0058495	0.0308404	-1.1392	0.287969	0.271371	-1.18647	0.169333	0.174193
172660_s_at	status:Confirmed /// hypothetical protein	WBGene00012602 /// Y38E10A.24	WBGene00012602	1.06988	0.490604	0.486094	-1.1039	0.317756	0.434121	1.18103	0.237819	0.91002	-1.0791	0.438225	0.457151	-1.18221	0.10122	0.176791	-1.12933	0.223139	0.231096	-1.25374	0.0326838	0.0568794
172661_x_at	Histone H4 /// Histone H4 /// Histone H4 /// Histone H4 /// Histone H4 /// Histone H4 /// Histone H4 /// Histone H4 /// Histone H4 /// Histone H4 /// Histone H4 /// Histone H4 /// Histone H4 /// Histone H4 /// Histone H4 /// Histone H4 /// locus:his-1 /// locus:his-5 /// locus:his-10 /// locus:his-14 /// locus:his-18 /// locus:his-26 /// locus:his-28 /// locus:his-31 /// locus:his-37 /// locus:hi…	his-1 /// his-10 /// his-14 /// his-18 /// his-26 /// his-28 /// his-31 /// his-37 /// his-38 /// his-46 /// his-5 /// his-50 /// his-56 /// his-60 /// his-64 /// his-67 /// WBGene00001875 /// WBGene00001879 /// WBGene00001884 /// WBGene00001888 /// WBGene00001892 /// WBGene00001900 /// WBGene00001902 /// WBGene00001905 /// WBGene00001911 /// WBGene00001912 /// WBGene00001920 /// WBGene00001924 /…	WBGene00001905	1.08806	0.306676	0.394552	-1.00022	0.997812	0.69067	1.0883	0.464405	0.993883	1.25533	0.0126308	0.0507741	1.098	0.259471	0.299671	1.0762	0.371525	0.318139	1.31369	0.00406314	0.013134
172662_x_at	hypothetical protein /// hypothetical protein /// pseudo	F54H12.2 /// K09F6.5 /// Y57G11C.21	---	-1.08052	0.259433	0.364062	-1.02605	0.702123	0.613363	-1.05308	0.58759	0.999571	-1.03274	0.632407	0.544544	1.01746	0.79661	0.539293	1.02879	0.673183	0.441073	-1.02461	0.717667	0.416748
172663_x_at	status:Predicted /// hypothetical protein	WBGene00013315 /// Y57G11C.20	WBGene00013315	1.17112	0.0579018	0.155537	-1.00052	0.994671	0.690326	1.17173	0.164919	0.853125	1.03644	0.646999	0.550186	-1.02106	0.789164	0.537068	-1.00495	0.949478	0.525178	1.1449	0.098601	0.121606
172664_x_at	status:Predicted /// hypothetical protein	WBGene00013313 /// Y57G11C.18	WBGene00013313	1.06705	0.355653	0.421976	-1.08012	0.275646	0.404674	1.15255	0.161639	0.852268	-1.03819	0.589862	0.527024	1.10153	0.176544	0.242478	1.05879	0.414549	0.339038	1.07501	0.305042	0.252175
172665_s_at	status:Predicted /// status:Predicted /// hypothetical protein /// hypothetical protein	WBGene00022290 /// WBGene00022543 /// Y75D11A.1 /// ZC190.9	WBGene00022290 /// WBGene00022543	1.0259	0.599266	0.529055	-1.00525	0.913939	0.671475	1.03128	0.653993	0.999571	-1.09814	0.0691204	0.160328	1.0056	0.908185	0.570514	-1.09703	0.0718309	0.1071	-1.06632	0.198359	0.192829
172666_x_at	Prion-like-(Q/N-rich)-domain-bearing protein	pqn-72	WBGene00004154	-1.32614	0.178394	0.299347	-1.36068	0.144425	0.28862	1.02605	0.928574	0.999571	-1.29564	0.214572	0.312981	-1.52424	0.0527766	0.121084	-1.44406	0.0863776	0.121664	-1.05566	0.789672	0.438721
172667_x_at	Prion-like-(Q/N-rich)-domain-bearing protein	pqn-72	WBGene00004154	-1.08515	0.617517	0.53622	-1.19888	0.275985	0.404753	1.10481	0.666311	0.999571	-1.2914	0.132306	0.23881	-1.45535	0.0342768	0.0934305	-1.30976	0.113851	0.147398	-1.19475	0.284836	0.242083
172668_x_at	status:Partially_confirmed /// hypothetical protein	WBGene00021441 /// Y39A3CL.3	WBGene00021441	-1.0857	0.309581	0.396519	-1.06352	0.442941	0.505145	-1.02086	0.854176	0.999571	1.14326	0.10808	0.211998	-1.01594	0.842257	0.552889	1.0106	0.894399	0.509656	-1.10797	0.209774	0.199908
172669_x_at	Sperm-specific class P protein 10 /// locus:ssp-10	ssp-10 /// WBGene00006039	WBGene00006039	-1.13212	0.47038	0.478262	-1.09156	0.608596	0.578821	-1.03716	0.879619	0.999571	1.08278	0.641734	0.548117	1.44478	0.0450968	0.110543	1.42551	0.0523789	0.0856808	1.32329	0.116143	0.135869
172670_x_at	RNA-dependent RNA polymerase Family	rrf-1	WBGene00004508	-1.15849	0.112671	0.231774	-1.14914	0.13206	0.274226	-1.00813	0.948401	0.999571	-1.00782	0.929872	0.635669	-1.01361	0.878621	0.562551	1.05108	0.575633	0.406361	1.03517	0.696896	0.409775
172671_x_at	Histone H4 /// Histone H4 /// Histone H4 /// Histone H4 /// Histone H4 /// Histone H4 /// Histone H4 /// Histone H4 /// Histone H4 /// Histone H4 /// Histone H4 /// Histone H4 /// Histone H4 /// Histone H4 /// Histone H4 /// Histone H4 /// locus:his-1 /// locus:his-5 /// locus:his-10 /// locus:his-14 /// locus:his-18 /// locus:his-26 /// locus:his-28 /// locus:his-31 /// locus:his-37 /// locus:hi…	his-1 /// his-10 /// his-14 /// his-18 /// his-26 /// his-28 /// his-31 /// his-37 /// his-38 /// his-46 /// his-5 /// his-50 /// his-56 /// his-60 /// his-64 /// his-67 /// WBGene00001875 /// WBGene00001879 /// WBGene00001884 /// WBGene00001888 /// WBGene00001892 /// WBGene00001900 /// WBGene00001902 /// WBGene00001905 /// WBGene00001911 /// WBGene00001912 /// WBGene00001920 /// WBGene00001924 /…	WBGene00001912	1.09636	0.328215	0.406983	-1.07331	0.448912	0.508504	1.17674	0.225747	0.90255	1.30795	0.0104177	0.0447288	1.14768	0.151579	0.222289	1.03268	0.728518	0.459647	1.34686	0.00548716	0.0162832
172672_x_at	---	---	---	-1.06937	0.323538	0.404052	1.03681	0.589946	0.570697	-1.10874	0.284217	0.939673	1.0257	0.704435	0.569263	1.16914	0.0318231	0.0891479	1.14506	0.0577889	0.0921968	1.22656	0.00759246	0.0203933
172673_x_at	Vitellogenin-3 /// locus:vit-3 /// locus:vit-4	vit-3 /// WBGene00006927 /// WBGene00006928	WBGene00006928	-1.6312	0.0217007	0.0836659	-1.64478	0.0199283	0.0832208	1.00833	0.975749	0.999571	-1.05516	0.781022	0.594959	-1.49467	0.0522385	0.120405	-1.30214	0.185226	0.204523	-1.50658	0.0483214	0.0747304
172674_x_at	---	---	---	-1.08434	0.134723	0.255805	-1.01025	0.844473	0.654264	-1.07335	0.343142	0.965131	-1.09057	0.111283	0.215765	-1.01062	0.838963	0.55219	-1.08739	0.12275	0.155039	-1.06688	0.225092	0.208608
172675_x_at	HIstone H1 Like	hil-7	WBGene00001858	1.11778	0.198298	0.315509	1.04295	0.617939	0.582316	1.07175	0.561839	0.999571	-1.05843	0.502267	0.48819	-1.03962	0.644706	0.487496	-1.06284	0.472031	0.365073	1.01764	0.835106	0.452189
172676_x_at	---	---	---	1.17766	0.0393628	0.122518	1.04065	0.58851	0.569953	1.13166	0.244383	0.916402	1.05857	0.442186	0.45898	1.09184	0.242309	0.288503	1.17018	0.0464995	0.0784991	1.1886	0.0308263	0.0545691
172677_x_at	---	---	---	1.00594	0.918898	0.628228	1.00745	0.898466	0.668005	-1.0015	0.985447	0.999571	1.02039	0.729232	0.577139	1.01437	0.806415	0.541874	1.00606	0.917323	0.516187	-1.05566	0.35926	0.278474
172678_at	---	---	---	-1.02795	0.602152	0.530165	1.01027	0.846188	0.654814	-1.03851	0.613313	0.999571	1.06039	0.275687	0.358125	1.10292	0.0789144	0.153258	1.07818	0.167376	0.191543	1.11462	0.0544086	0.0809026
172679_x_at	Histone H4 /// Histone H4 /// Histone H4 /// Histone H4 /// Histone H4 /// Histone H4 /// Histone H4 /// Histone H4 /// Histone H4 /// Histone H4 /// Histone H4 /// Histone H4 /// Histone H4 /// Histone H4 /// Histone H4 /// Histone H4 /// locus:his-1 /// locus:his-5 /// locus:his-10 /// locus:his-14 /// locus:his-18 /// locus:his-26 /// locus:his-28 /// locus:his-31 /// locus:his-37 /// locus:hi…	his-1 /// his-10 /// his-14 /// his-18 /// his-26 /// his-28 /// his-31 /// his-37 /// his-38 /// his-46 /// his-5 /// his-50 /// his-56 /// his-60 /// his-64 /// his-67 /// WBGene00001875 /// WBGene00001879 /// WBGene00001884 /// WBGene00001888 /// WBGene00001892 /// WBGene00001900 /// WBGene00001902 /// WBGene00001905 /// WBGene00001911 /// WBGene00001912 /// WBGene00001920 /// WBGene00001924 /…	WBGene00001920 /// WBGene00001930 /// WBGene00001938	1.03099	0.721778	0.571845	-1.06078	0.49387	0.530349	1.09366	0.46353	0.993883	1.37621	0.00194352	0.0138821	1.06644	0.456466	0.407619	1.01943	0.82212	0.489172	1.42523	0.000858925	0.00430543
172680_x_at	CWF19-like protein 2 homolog	B0361.2	WBGene00015156	1.09204	0.0931043	0.207081	-1.12713	0.0280802	0.104048	1.23088	0.00943533	0.327243	1.01676	0.738772	0.580636	1.1104	0.0501559	0.117787	1.16806	0.00669013	0.0189451	1.05533	0.288998	0.244052
172681_x_at	Multiple C2 and Transmembrane region Protein family homolog	mctp-1	WBGene00017063	-1.00651	0.902228	0.62394	1.0779	0.170026	0.316383	-1.08491	0.285137	0.940048	-1.07531	0.183203	0.287211	1.03479	0.520296	0.43567	1.06085	0.273783	0.263107	1.09951	0.0887103	0.113253
172682_x_at	status:Partially_confirmed /// hypothetical protein	WBGene00022532 /// ZC155.4	WBGene00022532	-1.14295	0.336051	0.411719	-1.08248	0.563986	0.560407	-1.05586	0.778629	0.999571	1.17998	0.237524	0.329382	1.17999	0.237498	0.285541	1.55305	0.00545023	0.0163228	1.38803	0.0283271	0.0516103
172683_x_at	hypothetical protein /// locus:ekl-1	ekl-1 /// WBGene00009052	WBGene00009052	1.09771	0.262539	0.366112	-1.03274	0.692766	0.610383	1.13365	0.285401	0.940048	-1.11807	0.184024	0.28783	-1.18389	0.0529646	0.121288	-1.22652	0.0228175	0.0465873	-1.27421	0.00892079	0.0229579
172684_x_at	hypothetical protein /// status:Partially_confirmed	F23F12.8 /// WBGene00017754	WBGene00017754	-1.02358	0.497836	0.488984	1.08058	0.0363797	0.124511	-1.10607	0.0515576	0.633929	-1.10261	0.011273	0.046961	-1.02631	0.451038	0.404861	-1.12934	0.00272296	0.00994168	-1.04744	0.188103	0.186312
172685_x_at	Histone H2B 2 /// Histone H2B 2 /// Histone H2B 2 /// Histone H2B 2 /// Histone H2B 2 /// Histone H2B 2 /// locus:his-4 /// locus:his-8 /// locus:his-20 /// locus:his-22 /// locus:his-52 /// locus:his-54	his-20 /// his-22 /// his-4 /// his-52 /// his-54 /// his-8 /// WBGene00001878 /// WBGene00001882 /// WBGene00001894 /// WBGene00001896 /// WBGene00001926 /// WBGene00001928	WBGene00001882 /// WBGene00001894 /// WBGene00001896 /// WBGene00001926 /// WBGene00001928	1.07217	0.712665	0.56891	-1.19082	0.362203	0.461661	1.27677	0.36723	0.970641	1.89032	0.0040293	0.0229045	1.59069	0.0252988	0.0772323	1.20867	0.32404	0.29224	1.72089	0.0110208	0.0266341
172686_x_at	hypothetical protein /// status:Partially_confirmed	F12A10.7 /// WBGene00017396	WBGene00017396	1.00984	0.935417	0.632798	1.03833	0.755974	0.629232	-1.02821	0.870711	0.999571	-1.01767	0.884803	0.624066	1.03684	0.764944	0.529776	1.15666	0.240302	0.242705	1.03169	0.796461	0.440552
172687_x_at	hypothetical protein /// Major Sperm Protein /// locus:msp-74 /// major sperm protein /// Major sperm protein /// hypothetical protein	F58A6.9 /// msp-74 /// WBGene00003462 /// WBGene00019026 /// WBGene00022875 /// ZK1248.4	WBGene00003462	-1.09539	0.502422	0.490635	-1.09319	0.511783	0.538619	-1.00202	0.991549	0.999571	-1.11583	0.421509	0.448722	1.11221	0.435098	0.397098	1.08081	0.566436	0.402559	1.06054	0.663752	0.399002
172688_x_at	Putative uncharacterized protein F21H12.2 /// status:Predicted	F21H12.2 /// WBGene00017684	WBGene00017684	-1.00512	0.932691	0.632209	1.03534	0.568312	0.561586	-1.04064	0.642827	0.999571	-1.08492	0.19182	0.295047	1.03579	0.563468	0.455387	-1.00079	0.989632	0.535069	-1.00197	0.97408	0.489555
172689_x_at	---	---	---	1.59188	0.334101	0.410376	1.76261	0.242761	0.379717	-1.10725	0.879023	0.999571	2.25615	0.101851	0.204027	2.03443	0.148734	0.220051	4.28689	0.00734965	0.0202119	3.09675	0.0290172	0.0523655
172690_x_at	hypothetical protein /// status:Partially_confirmed	F12A10.6 /// WBGene00017395	WBGene00017395	1.16052	0.0173693	0.0718242	1.10697	0.0869219	0.215733	1.04837	0.554787	0.999571	1.00659	0.906998	0.630413	1.00533	0.924628	0.574371	1.0385	0.504904	0.378836	-1.01705	0.763872	0.430893
172691_x_at	hypothetical protein /// status:Partially_confirmed	T28D9.11 /// WBGene00020899	WBGene00020899	1.09021	0.278503	0.376537	-1.13746	0.114868	0.253953	1.24006	0.0669628	0.691072	-1.01575	0.841331	0.612531	1.1347	0.121256	0.195478	1.12772	0.138948	0.168826	1.12781	0.138694	0.152293
172692_x_at	hypothetical protein /// status:Confirmed	C50F4.6 /// WBGene00001910	WBGene00001910	1.42569	0.00027377	0.00351527	1.34963	0.00114247	0.00984982	1.05635	0.606774	0.999571	1.12848	0.122937	0.22864	1.17523	0.045702	0.111518	1.13712	0.102848	0.137602	1.35831	0.000963892	0.00471986
172693_at	Serine/threonine-protein phosphatase /// serine/threonine protein phosphatase	F22D6.9 /// WBGene00009054	WBGene00009054	1.10537	0.123965	0.243979	1.2701	0.00158182	0.0127661	-1.14903	0.130832	0.811172	-1.01439	0.818767	0.60638	1.01662	0.791638	0.538004	1.08719	0.193554	0.210172	1.08221	0.217715	0.20449
172694_x_at	Globin-like protein 26 /// locus:glb-26	glb-26 /// WBGene00011913	WBGene00011913	-1.00343	0.966244	0.640197	-1.10124	0.244942	0.381225	1.09747	0.421699	0.986105	-1.12379	0.163973	0.270522	-1.08834	0.304731	0.327503	1.02531	0.757679	0.4686	-1.05831	0.487412	0.334555
172695_x_at	Sperm-Specific family, class Q /// locus:ssq-3	ssq-3 /// WBGene00006052	WBGene00006052	1.07401	0.662549	0.552227	-1.58958	0.0117857	0.0574609	1.70723	0.0332292	0.55246	1.07934	0.640905	0.547758	1.12584	0.471482	0.41467	1.33606	0.0919727	0.127185	1.61161	0.00994312	0.0246778
172696_x_at	Vitellogenin-5 /// locus:vit-5	vit-5 /// WBGene00006929	WBGene00006929	-2.36665	0.079033	0.187604	-3.85318	0.0102155	0.051525	1.62812	0.461096	0.993883	1.08077	0.866826	0.619656	-2.23675	0.0984655	0.174343	-1.56378	0.34223	0.302527	-2.09035	0.127248	0.144139
172697_x_at	Glyceraldehyde-3-phosphate dehydrogenase 3 /// locus:gpd-3	gpd-3 /// WBGene00001685	WBGene00001685	1.29629	0.000240941	0.00321773	1.16304	0.0130247	0.0613026	1.11457	0.170792	0.85737	1.41236	1.40324e-05	0.000432307	1.29991	0.000218435	0.00359378	1.49171	2.75761e-06	6.79256e-05	1.29948	0.000221011	0.00162998
172698_x_at	COLlagen /// locus:col-119	col-119 /// WBGene00000693	WBGene00000693	1.00335	0.984015	0.643956	-1.11524	0.516824	0.540902	1.11898	0.635395	0.999571	1.3162	0.116066	0.221051	-1.41573	0.0523824	0.120622	-1.30712	0.124745	0.156809	1.1395	0.439171	0.314362
172699_x_at	DNA topoisomerase 2 /// locus:cin-4	cin-4 /// WBGene00022854	WBGene00022854	-1.21099	0.128625	0.249497	-1.15316	0.249239	0.384606	-1.05015	0.774655	0.999571	1.08893	0.484124	0.480573	1.4909	0.00458568	0.0266594	1.53424	0.00283664	0.0102496	1.39327	0.0142414	0.0320757
172700_x_at	COLlagen /// locus:col-157	col-157 /// WBGene00000730	WBGene00000730	-1.02732	0.711346	0.568504	-1.14025	0.0871867	0.216142	1.10993	0.318909	0.954027	-1.2933	0.00287422	0.0180651	-1.25142	0.00719191	0.0352573	-1.19966	0.0230749	0.0470257	-1.06976	0.360676	0.279053
172701_x_at	COLlagen /// locus:col-125	col-125 /// WBGene00000699	WBGene00000699	1.06306	0.560024	0.512963	-1.21244	0.0809806	0.206761	1.28889	0.101638	0.75879	-1.03553	0.738301	0.580606	-1.20423	0.0911067	0.166603	-1.11374	0.310741	0.284536	-1.01215	0.907819	0.472438
172702_x_at	Probable histone H2B 4 /// Probable histone H2B 4 /// Probable histone H2B 4 /// Probable histone H2B 4 /// locus:his-48 /// locus:his-58 /// locus:his-62 /// locus:his-66	his-48 /// his-58 /// his-62 /// his-66 /// WBGene00001922 /// WBGene00001932 /// WBGene00001936 /// WBGene00001940	WBGene00001936	-1.4768	3.7232e-07	2.49075e-05	-1.45154	6.39748e-07	2.94978e-05	-1.0174	0.784009	0.999571	1.18014	0.00197532	0.0140413	-1.01039	0.816344	0.545039	-1.1759	0.00232475	0.00885857	1.12828	0.0152089	0.0335599
172703_x_at	COLlagen /// locus:col-160	col-160 /// WBGene00000733	WBGene00000733	1.10483	0.603705	0.530587	-1.28061	0.20882	0.352722	1.41486	0.212228	0.890814	-1.00181	0.992455	0.650712	-1.40112	0.0940058	0.169535	-1.17059	0.415546	0.339426	1.05456	0.781349	0.43617
172704_x_at	Sperm-specific class P protein 9/11 /// Sperm-specific class P protein 9/11 /// locus:ssp-9 /// locus:ssp-11	ssp-11 /// ssp-9 /// WBGene00006038 /// WBGene00006040	WBGene00006038 /// WBGene00006040	-1.14428	0.341531	0.414211	-1.04619	0.746396	0.62711	-1.09376	0.650495	0.999571	-1.0173	0.902038	0.62914	1.29061	0.0834698	0.158172	1.20497	0.194675	0.21105	1.13073	0.384589	0.29064
172705_x_at	COLlagen /// locus:col-159	col-159 /// WBGene00000732	WBGene00000732	1.13474	0.662146	0.552129	-1.60949	0.114991	0.254085	1.82636	0.154787	0.844701	-1.02767	0.924592	0.634442	-1.52469	0.158526	0.227962	-1.12771	0.677703	0.442622	1.17405	0.579921	0.369866
172706_x_at	hypothetical protein /// cuticlin	F53F1.4 /// WBGene00009982	WBGene00009982	1.16275	0.0719051	0.177924	1.13767	0.118068	0.257955	1.02205	0.845061	0.999571	-1.32743	0.00258901	0.016779	-1.13404	0.126673	0.200729	-1.0708	0.392019	0.328397	-1.20419	0.0309279	0.0546972
172707_x_at	Phospholipid-transporting ATPase	tat-4	WBGene00020784	-1.01163	0.898244	0.623181	1.00699	0.938608	0.676703	-1.01871	0.884819	0.999571	-1.17744	0.087256	0.184927	-1.06249	0.506132	0.429566	1.18551	0.0760576	0.111452	-1.04996	0.591775	0.374068
172708_x_at	---	---	---	-1.02293	0.926554	0.630303	1.11834	0.650404	0.595095	-1.14398	0.699638	0.999571	1.21076	0.441647	0.458711	1.0647	0.798966	0.540141	1.6722	0.0515048	0.0846281	1.32109	0.268226	0.232639
172709_x_at	COLlagen /// locus:col-147	col-147 /// WBGene00000720	WBGene00000720	1.08296	0.690415	0.561075	-1.333	0.164578	0.311113	1.44358	0.206518	0.885351	1.15059	0.485908	0.481372	-1.38616	0.117884	0.192463	-1.16592	0.44651	0.353704	1.2494	0.274964	0.236382
172710_x_at	COLlagen /// locus:col-146	col-146 /// WBGene00000719	WBGene00000719	1.0639	0.740982	0.578123	-1.2229	0.291817	0.416599	1.30105	0.328245	0.958942	1.1045	0.596954	0.529878	-1.28331	0.195981	0.257262	-1.28882	0.188859	0.207055	1.20343	0.330546	0.264757
172711_x_at	hypothetical protein /// collagen	F59F5.4 /// WBGene00010343	WBGene00010343	1.00979	0.867167	0.61516	1.01985	0.736073	0.623623	-1.00997	0.904109	0.999571	-1.11483	0.0780707	0.17267	-1.09541	0.133308	0.206602	-1.13344	0.0458933	0.0777499	-1.09072	0.151068	0.161227
172712_x_at	---	---	---	1.07072	0.698995	0.564447	1.24489	0.226398	0.367632	-1.16267	0.548016	0.999571	1.18781	0.336982	0.400034	1.27512	0.182119	0.247058	1.72715	0.00699636	0.0195953	1.32827	0.123302	0.141289
172713_x_at	Nematode Specific Peptide family, group C /// Nematode Specific Peptide family, group C /// Nematode Specific Peptide family, group C /// Nematode Specific Peptide family, group C /// Nematode Specific Peptide family, group C /// Nematode Specific Peptide family, group C /// Nematode Specific Peptide family, group C /// Nematode Specific Peptide family, group C /// Nematode Specific Peptide famil…	nspc-1 /// nspc-10 /// nspc-12 /// nspc-13 /// nspc-14 /// nspc-15 /// nspc-3 /// nspc-7 /// nspc-9 /// WBGene00009634 /// WBGene00009637 /// WBGene00009638 /// WBGene00009639 /// WBGene00009640 /// WBGene00015392 /// WBGene00023477 /// WBGene00023493 /// WBGene00044338	WBGene00009634 /// WBGene00009637 /// WBGene00009638 /// WBGene00009639 /// WBGene00009640 /// WBGene00023477 /// WBGene00023493 /// WBGene00044338	1.28262	0.0690682	0.173735	-1.04749	0.719059	0.618165	1.34353	0.120802	0.795675	-1.08393	0.534043	0.503149	-1.06296	0.636561	0.484609	-1.29287	0.0615763	0.0963282	-1.50846	0.00578892	0.016849
172714_x_at	hypothetical protein /// Major sperm protein 19/31/40/45/50/51/53/59/61/65/81/113/142 /// Major sperm protein 19/31/40/45/50/51/53/59/61/65/81/113/142 /// Major sperm protein 19/31/40/45/50/51/53/59/61/65/81/113/142 /// Major sperm protein 19/31/40/45/50/51/53/59/61/65/81/113/142 /// Major sperm protein 19/31/40/45/50/51/53/59/61/65/81/113/142 /// Major sperm protein 19/31/40/45/50/51/53/59/61/65…	F58A6.9 /// msp-113 /// msp-142 /// msp-19 /// msp-31 /// msp-40 /// msp-45 /// msp-50 /// msp-51 /// msp-53 /// msp-59 /// msp-64 /// msp-65 /// msp-74 /// msp-81 /// WBGene00003426 /// WBGene00003429 /// WBGene00003435 /// WBGene00003438 /// WBGene00003443 /// WBGene00003444 /// WBGene00003446 /// WBGene00003452 /// WBGene00003457 /// WBGene00003458 /// WBGene00003462 /// WBGene00003467 /// WBG…	WBGene00003429	-1.02168	0.813657	0.601296	-1.02749	0.765787	0.631625	1.00569	0.964793	0.999571	-1.03078	0.739235	0.580877	1.07607	0.425265	0.392185	1.07597	0.425881	0.344302	1.0351	0.704996	0.412635
172715_x_at	Nematode Specific Peptide family, group C /// Nematode Specific Peptide family, group C /// Nematode Specific Peptide family, group C /// Nematode Specific Peptide family, group C /// Nematode Specific Peptide family, group C /// Nematode Specific Peptide family, group C /// Nematode Specific Peptide family, group C /// Nematode Specific Peptide family, group C /// locus:nspc-9 /// locus:nspc-13 …	nspc-1 /// nspc-10 /// nspc-12 /// nspc-13 /// nspc-14 /// nspc-15 /// nspc-3 /// nspc-9 /// WBGene00009634 /// WBGene00009637 /// WBGene00009638 /// WBGene00009639 /// WBGene00009640 /// WBGene00023477 /// WBGene00023493 /// WBGene00044338	WBGene00009634 /// WBGene00009637 /// WBGene00009638 /// WBGene00009639 /// WBGene00009640 /// WBGene00023493 /// WBGene00044338	1.12126	0.601688	0.530105	-1.03507	0.87451	0.662624	1.16058	0.630782	0.999571	-1.08086	0.722162	0.574931	-1.15361	0.515762	0.433694	-1.2435	0.326463	0.293634	-1.50975	0.0751743	0.101711
172716_x_at	Nematode Specific Peptide family, group C /// Nematode Specific Peptide family, group C /// Nematode Specific Peptide family, group C /// Nematode Specific Peptide family, group C /// Nematode Specific Peptide family, group C /// Nematode Specific Peptide family, group C /// locus:nspc-9 /// locus:nspc-13 /// locus:nspc-14 /// locus:nspc-15 /// locus:nspc-10 /// locus:nspc-12	nspc-10 /// nspc-12 /// nspc-13 /// nspc-14 /// nspc-15 /// nspc-9 /// WBGene00009634 /// WBGene00009637 /// WBGene00009638 /// WBGene00009639 /// WBGene00009640 /// WBGene00023493	WBGene00009634 /// WBGene00009637 /// WBGene00009638 /// WBGene00009639 /// WBGene00009640 /// WBGene00023493	1.16841	0.169105	0.292182	-1.01675	0.879265	0.663812	1.18798	0.275573	0.938937	-1.05476	0.627123	0.542485	-1.0302	0.785731	0.535802	-1.27437	0.0403936	0.071125	-1.68093	0.000263091	0.00185939
172717_x_at	SLOwpoke potassium channel family	slo-2	WBGene00004831	1.05403	0.51231	0.494991	-1.01184	0.882645	0.664641	1.06651	0.570004	0.999571	-1.04817	0.557401	0.513519	-1.30705	0.00413543	0.0251065	-1.38063	0.00103888	0.00503579	-1.25405	0.0118206	0.028083
172718_x_at	hypothetical protein	ZC178.1	WBGene00022535	-1.03068	0.692218	0.561512	-1.12834	0.128651	0.270255	1.09475	0.406361	0.980867	-1.20881	0.0237482	0.0782431	1.07458	0.352397	0.354339	-1.05683	0.472021	0.365073	-1.02441	0.751838	0.427154
172719_x_at	Sperm-specific class P protein 31 /// locus:ssp-31	ssp-31 /// WBGene00006048	WBGene00006048	-1.33726	0.124911	0.245248	-1.19794	0.327647	0.439906	-1.1163	0.668817	0.999571	1.03741	0.839543	0.612244	1.6249	0.0163856	0.0592108	1.50088	0.0387549	0.0689192	1.4513	0.0551576	0.0816701
172720_x_at	Phosphoinositide phospholipase C	plc-1	WBGene00004036	-1.0586	0.607153	0.531788	-1.03207	0.774926	0.634313	-1.02571	0.870711	0.999571	-1.0183	0.869347	0.620264	-1.18028	0.148063	0.219348	-1.07915	0.493253	0.374363	-1.01094	0.921401	0.476274
172721_x_at	Ras-related protein ced-10	ced-10	WBGene00000424	1.37953	0.00080611	0.00778515	1.01521	0.844765	0.654372	1.35886	0.0124733	0.377284	-1.12566	0.140108	0.246847	-1.06556	0.415509	0.387392	-1.22752	0.0169649	0.0375959	-1.06118	0.445772	0.317266
172722_x_at	Nuclear Hormone Receptor family /// locus:nhr-59	nhr-59 /// WBGene00003649	WBGene00003649	1.33626	0.000314117	0.00389672	1.29317	0.00087795	0.00813459	1.03332	0.710138	0.999571	1.13832	0.0523477	0.133997	1.08475	0.204353	0.263155	-1.04879	0.448627	0.354679	1.13607	0.0555782	0.082139
172723_x_at	Cuticle collagen 10 /// locus:col-10 /// locus:col-144	col-10 /// WBGene00000599 /// WBGene00000717	WBGene00000599 /// WBGene00000717	1.18507	0.263609	0.366767	-1.17126	0.296549	0.419683	1.38803	0.134093	0.818194	1.09295	0.551862	0.511409	-1.18853	0.255858	0.29725	-1.07034	0.648199	0.433166	1.07941	0.60837	0.380417
172724_x_at	Major sperm protein 33 /// locus:msp-33	msp-33 /// WBGene00003431	WBGene00003431	-1.05247	0.680203	0.557758	-1.02009	0.872321	0.661898	-1.03175	0.858272	0.999571	-1.07544	0.558996	0.514084	1.09186	0.481349	0.419146	1.11405	0.389053	0.32709	1.11195	0.397177	0.296224
172725_x_at	hypothetical protein /// Major sperm protein 32 /// Major Sperm Protein /// locus:msp-32 /// locus:msp-74 /// major sperm protein /// Major sperm protein /// hypothetical protein	F58A6.9 /// msp-32 /// msp-74 /// WBGene00003430 /// WBGene00003462 /// WBGene00019026 /// WBGene00022875 /// ZK1248.4	WBGene00003430	-1.00666	0.942614	0.634791	1.03186	0.734332	0.623396	-1.03874	0.771104	0.999571	1.03748	0.690766	0.565154	1.16853	0.107611	0.182802	1.12455	0.216048	0.226118	1.17625	0.0947888	0.118537
172726_x_at	COLlagen /// locus:col-154 /// locus:col-155	col-154 /// WBGene00000727 /// WBGene00000728	WBGene00000727 /// WBGene00000728	-1.09541	0.168476	0.291656	-1.15579	0.0368386	0.125532	1.05512	0.555121	0.999571	-1.16614	0.0280771	0.0878195	-1.33881	0.0003751	0.00524956	-1.2349	0.00464755	0.0145767	-1.08015	0.239433	0.216796
172727_x_at	---	---	---	1.01394	0.829851	0.605594	1.01081	0.867403	0.660535	1.0031	0.972907	0.999571	1.02898	0.658306	0.554048	-1.04505	0.497218	0.426065	1.11294	0.11265	0.146451	1.04356	0.51097	0.343725
172728_x_at	G-protein regulator 2 /// locus:gpr-2	gpr-2 /// WBGene00001689	WBGene00001689	-1.09817	0.0438657	0.131478	-1.14054	0.007679	0.0418657	1.03858	0.536952	0.999571	-1.12174	0.0166944	0.0616206	1.00876	0.839489	0.552358	-1.04062	0.362339	0.313235	-1.07954	0.0918066	0.115875
172729_x_at	COLlagen /// locus:col-73	col-73 /// WBGene00000649	WBGene00000649	1.03665	0.48168	0.482294	1.02924	0.571918	0.563169	1.0072	0.92032	0.999571	-1.16032	0.00981351	0.0428201	1.02888	0.576488	0.461001	-1.01075	0.833059	0.492257	-1.06579	0.22148	0.206718
172730_x_at	---	---	---	1.02723	0.781368	0.591362	1.09342	0.36291	0.461949	-1.06443	0.649106	0.999571	1.04046	0.682523	0.562994	1.18622	0.0937194	0.169377	1.2009	0.0744122	0.10979	1.24804	0.0350601	0.05961
172731_x_at	---	---	---	-1.23106	0.380827	0.434768	1.30543	0.265359	0.397133	-1.60707	0.166292	0.853453	2.01442	0.00867422	0.0394422	-1.09655	0.694325	0.505416	1.23065	0.381574	0.32326	1.37605	0.186364	0.185217
172732_x_at	Histone H3 /// Histone H3 /// Histone H3 /// Histone H3 /// Histone H3 /// Histone H3 /// Histone H3 /// Histone H3 /// Histone H3 /// Histone H3 /// Histone H3 /// Histone H3 /// Histone H3 /// Histone H3 /// locus:his-2 /// locus:his-6 /// locus:his-9 /// locus:his-13 /// locus:his-17 /// locus:his-25 /// locus:his-27 /// locus:his-32 /// locus:his-42 /// locus:his-45 /// locus:his-49 /// locus…	his-13 /// his-17 /// his-2 /// his-25 /// his-27 /// his-32 /// his-42 /// his-45 /// his-49 /// his-55 /// his-59 /// his-6 /// his-63 /// his-9 /// WBGene00001876 /// WBGene00001880 /// WBGene00001883 /// WBGene00001887 /// WBGene00001891 /// WBGene00001899 /// WBGene00001901 /// WBGene00001906 /// WBGene00001916 /// WBGene00001919 /// WBGene00001923 /// WBGene00001929 /// WBGene00001933 /// W…	WBGene00001933	1.03044	0.698646	0.564372	1.06464	0.422945	0.494967	-1.03319	0.765415	0.999571	1.16918	0.0585141	0.143936	1.21532	0.0222418	0.0714211	1.0145	0.852286	0.497374	1.23289	0.0153699	0.0338433
172733_x_at	Histone H4 /// Histone H4 /// Histone H4 /// Histone H4 /// Histone H4 /// Histone H4 /// Histone H4 /// Histone H4 /// Histone H4 /// Histone H4 /// Histone H4 /// Histone H4 /// Histone H4 /// Histone H4 /// Histone H4 /// Histone H4 /// locus:his-1 /// locus:his-5 /// locus:his-10 /// locus:his-14 /// locus:his-18 /// locus:his-26 /// locus:his-28 /// locus:his-31 /// locus:his-37 /// locus:hi…	his-1 /// his-10 /// his-14 /// his-18 /// his-26 /// his-28 /// his-31 /// his-37 /// his-38 /// his-46 /// his-5 /// his-50 /// his-56 /// his-60 /// his-64 /// his-67 /// WBGene00001875 /// WBGene00001879 /// WBGene00001884 /// WBGene00001888 /// WBGene00001892 /// WBGene00001900 /// WBGene00001902 /// WBGene00001905 /// WBGene00001911 /// WBGene00001912 /// WBGene00001920 /// WBGene00001924 /…	WBGene00001879 /// WBGene00001892	1.0726	0.575749	0.519753	-1.08221	0.528784	0.545616	1.16077	0.403275	0.980559	1.4912	0.00562056	0.0292728	1.27007	0.0708968	0.14395	1.08044	0.537226	0.390979	1.54748	0.00307765	0.0107953
172734_x_at	hypothetical protein /// Major Sperm Protein /// locus:msp-74 /// major sperm protein /// Major sperm protein /// hypothetical protein	F58A6.9 /// msp-74 /// WBGene00003462 /// WBGene00019026 /// WBGene00022875 /// ZK1248.4	WBGene00022875	-1.09824	0.657752	0.55069	-1.14728	0.5177	0.541068	1.04466	0.883516	0.999571	-1.10614	0.633638	0.544873	1.0623	0.77463	0.532961	1.10938	0.62389	0.424225	1.13332	0.55518	0.360696
172735_x_at	COLlagen /// COLlagen /// COLlagen /// locus:col-167 /// locus:col-168 /// locus:col-170	col-167 /// col-168 /// col-170 /// WBGene00000740 /// WBGene00000741 /// WBGene00000743	WBGene00000740 /// WBGene00000741 /// WBGene00000743	1.23587	0.390674	0.440179	-1.56216	0.0831568	0.210223	1.93063	0.0720493	0.698235	1.10171	0.691493	0.565316	-1.37739	0.201818	0.261651	-1.15979	0.54519	0.39429	1.11487	0.656218	0.396517
172736_x_at	COLlagen /// locus:col-167 /// locus:col-168 /// locus:col-169	col-167 /// WBGene00000740 /// WBGene00000741 /// WBGene00000742	WBGene00000740 /// WBGene00000741 /// WBGene00000742	1.26721	0.346198	0.416971	-1.4723	0.133645	0.275991	1.86571	0.0909697	0.742238	1.10817	0.678883	0.561592	-1.2455	0.381462	0.370281	-1.07492	0.770532	0.472728	1.13034	0.621868	0.385312
172737_x_at	Eukaryotic elongation factor 2 kinase	efk-1	WBGene00001160	2.88397	5.7883e-07	3.46133e-05	1.20156	0.157862	0.303875	2.40019	0.000183701	0.0319086	1.86182	0.000177059	0.00253458	1.54926	0.00315415	0.0212203	2.27129	1.06766e-05	0.000186292	2.1782	1.87159e-05	0.000279324
172738_x_at	CYclin B /// locus:cyb-2.1	cyb-2.1 /// WBGene00000866	WBGene00000866	-1.36778	0.166788	0.289888	-1.47824	0.0901859	0.2204	1.08076	0.801877	0.999571	1.30495	0.235552	0.328485	1.62267	0.0407311	0.10382	1.88972	0.0102642	0.0259164	1.87111	0.0112441	0.0270166
172739_at	NEDD8 /// locus:ned-8	ned-8 /// WBGene00003587	WBGene00003587	1.04033	0.756206	0.583379	1.00117	0.992636	0.689816	1.03911	0.831157	0.999571	1.03808	0.769137	0.590784	1.02907	0.821802	0.546754	1.09776	0.467498	0.363364	-1.00242	0.984832	0.492196
172740_x_at	CHItinase-Like /// chitinase	chil-5 /// WBGene00007470	WBGene00007470	-1.05973	0.278663	0.376619	-1.07859	0.163716	0.310522	1.0178	0.811997	0.999571	1.09975	0.0859415	0.183467	1.10693	0.0684846	0.140815	1.02617	0.623513	0.424122	1.05815	0.290676	0.244918
172741_x_at	hypothetical protein /// cuticlin	F41F3.3 /// WBGene00018297	WBGene00018297	1.40177	0.163717	0.286601	-1.78392	0.0245473	0.0953366	2.50064	0.0136179	0.392152	-1.36395	0.198182	0.300086	-1.12	0.629515	0.481999	-1.09181	0.707995	0.452624	-1.07429	0.75975	0.429691
172742_x_at	Nose resistant to fluoxetine protein 6 /// locus:nrf-6	nrf-6 /// WBGene00003813	WBGene00003813	-1.27007	0.0543962	0.149689	-1.60328	0.000990775	0.00885961	1.26235	0.170019	0.856857	-1.19292	0.143671	0.250608	-1.57011	0.00141892	0.0127562	-1.46401	0.0047901	0.0148816	-1.58834	0.00116329	0.00539718
172743_x_at	hypothetical protein /// Major Sperm Protein /// locus:msp-74 /// major sperm protein /// Major sperm protein /// hypothetical protein	F58A6.9 /// msp-74 /// WBGene00003462 /// WBGene00019026 /// WBGene00022875 /// ZK1248.4	WBGene00019026	-1.05922	0.683558	0.558632	-1.08747	0.553794	0.555798	1.02667	0.894803	0.999571	-1.04628	0.748285	0.584039	1.17754	0.256757	0.297816	1.10248	0.491848	0.374044	1.11058	0.460552	0.323417
172744_at	Metallothionein-1 /// locus:mtl-1	mtl-1 /// WBGene00003473	WBGene00003473	7.12552	1.38914e-09	3.83997e-07	2.80141	3.96245e-06	0.000113436	2.54355	0.000359457	0.0508295	18.8545	6.37035e-12	4.27304e-09	8.73101	3.79058e-10	1.54326e-07	28.9918	9.87104e-13	5.01196e-10	24.5933	1.95783e-12	8.78919e-10
172745_x_at	CHItinase-Like /// chitinase	chil-3 /// WBGene00007467	WBGene00007467	1.04689	0.595034	0.527311	-1.07573	0.400819	0.482563	1.12617	0.335524	0.962437	1.07239	0.420683	0.448457	1.08975	0.324907	0.339488	-1.00873	0.919255	0.51662	1.03887	0.657697	0.397022
172746_x_at	COLlagen /// locus:col-169 /// locus:col-170	col-166 /// WBGene00000742 /// WBGene00000743	WBGene00000739 /// WBGene00000742 /// WBGene00000743	1.26966	0.317366	0.400969	-1.565	0.072118	0.192793	1.98702	0.0534708	0.639749	1.02482	0.916716	0.632781	-1.33385	0.231403	0.281428	-1.18851	0.465653	0.362556	1.09742	0.69251	0.40833
172747_x_at	---	---	---	-1.08117	0.747944	0.580121	1.17025	0.519807	0.541684	-1.26524	0.496226	0.999571	1.99034	0.0118594	0.0487217	-1.09475	0.709511	0.510961	1.13059	0.614275	0.420978	1.46226	0.132857	0.148145
172748_x_at	---	---	---	1.00128	0.994926	0.646108	1.06218	0.765355	0.631552	-1.06082	0.836222	0.999571	2.03655	0.00296642	0.018428	-1.09684	0.648157	0.488902	1.15827	0.47078	0.364725	1.30099	0.205587	0.197225
172749_x_at	---	---	---	-1.08354	0.380044	0.434326	1.07055	0.454003	0.511036	-1.15998	0.25554	0.92614	1.01861	0.837974	0.611752	1.11794	0.228424	0.279351	1.2025	0.056036	0.0900747	1.24783	0.0254021	0.0478423
172750_x_at	---	---	---	-1.06387	0.657602	0.55069	1.15354	0.313891	0.431594	-1.22722	0.307583	0.949518	1.04748	0.739457	0.580936	1.10473	0.478336	0.417826	1.31032	0.0681159	0.103234	1.08582	0.556693	0.361085
172751_x_at	---	---	---	1.0802	0.232068	0.343743	1.02474	0.698302	0.612268	1.05413	0.555802	0.999571	1.01365	0.829347	0.609264	1.10231	0.137064	0.209762	1.04621	0.476526	0.367105	1.01306	0.836647	0.452631
172752_x_at	Sperm-Specific family, class Q /// locus:ssq-3	ssq-3 /// WBGene00006052	WBGene00006052	1.07871	0.642416	0.546026	-1.44088	0.0382255	0.128854	1.5543	0.0710711	0.698235	1.13622	0.437151	0.456644	1.11401	0.509907	0.431541	1.28399	0.139734	0.169475	1.37053	0.0684204	0.0951304
172753_x_at	COLlagen /// Putative cuticle collagen 155 /// locus:col-154 /// locus:col-155	col-154 /// col-155 /// WBGene00000727 /// WBGene00000728	WBGene00000727 /// WBGene00000728	-1.008	0.896425	0.622792	-1.09385	0.157992	0.303875	1.08516	0.352867	0.965774	-1.1705	0.0202646	0.0703468	-1.34013	0.00024868	0.00394799	-1.2053	0.00775542	0.0209716	-1.05417	0.39515	0.295204
172754_x_at	---	---	---	1.10794	0.139009	0.260145	1.05457	0.429677	0.498049	1.0506	0.601548	0.999571	1.02278	0.7354	0.579582	1.04488	0.512586	0.432422	-1.03168	0.640469	0.430425	1.00614	0.926681	0.477669
172755_x_at	Protein lin-9	lin-9	WBGene00002998	-1.26012	0.0416433	0.127185	-1.05376	0.619477	0.582887	-1.19584	0.240221	0.912695	-1.10607	0.344793	0.404575	1.09026	0.416044	0.387492	1.18301	0.125383	0.157293	-1.11251	0.318639	0.258935
172756_x_at	---	---	---	-1.09388	0.316422	0.40051	1.06788	0.459599	0.513833	-1.16814	0.223959	0.901393	-1.06072	0.506058	0.489819	-1.04981	0.582447	0.463367	1.04867	0.590819	0.412548	1.03725	0.678404	0.403361
172757_x_at	hypothetical protein /// cyclin like /// status:Predicted /// hypothetical protein	C04C3.4 /// WBGene00014069 /// WBGene00015414 /// ZK678.3	WBGene00014069	-1.12665	0.0733477	0.179966	-1.07206	0.277639	0.406046	-1.05092	0.577644	0.999571	-1.22429	0.00542175	0.0285133	-1.01789	0.777642	0.53378	-1.06592	0.317627	0.288593	-1.05287	0.416996	0.30531
172758_x_at	Probable histone H2B 4 /// Probable histone H2B 4 /// Probable histone H2B 4 /// Probable histone H2B 4 /// locus:his-48 /// locus:his-58 /// locus:his-62 /// locus:his-66	his-48 /// his-58 /// his-62 /// his-66 /// WBGene00001922 /// WBGene00001932 /// WBGene00001936 /// WBGene00001940	WBGene00001922 /// WBGene00001932 /// WBGene00001940	-1.37463	0.000300315	0.00378317	-1.39659	0.000192699	0.00251632	1.01597	0.869064	0.999571	1.41768	0.000127499	0.00199596	1.08574	0.238053	0.285798	1.07802	0.279211	0.266468	1.48655	3.60694e-05	0.000440972
172759_x_at	---	---	---	-1.15203	0.0939824	0.208464	-1.02401	0.767676	0.632116	-1.12502	0.308201	0.95003	-1.06793	0.418101	0.446828	-1.06827	0.415889	0.387484	-1.04127	0.615693	0.42146	-1.01907	0.813942	0.445849
172760_x_at	---	---	---	1.15061	0.527303	0.500185	1.12921	0.58332	0.567483	1.01895	0.951956	0.999571	1.28194	0.270335	0.3541	1.22214	0.369658	0.363977	1.83658	0.0139318	0.032352	1.31854	0.222119	0.207101
172761_x_at	Histone H4 /// Histone H4 /// Histone H4 /// Histone H4 /// Histone H4 /// Histone H4 /// Histone H4 /// Histone H4 /// Histone H4 /// Histone H4 /// Histone H4 /// Histone H4 /// Histone H4 /// Histone H4 /// Histone H4 /// Histone H4 /// locus:his-1 /// locus:his-5 /// locus:his-10 /// locus:his-14 /// locus:his-18 /// locus:his-26 /// locus:his-28 /// locus:his-31 /// locus:his-37 /// locus:hi…	his-1 /// his-10 /// his-14 /// his-18 /// his-26 /// his-28 /// his-31 /// his-37 /// his-38 /// his-46 /// his-5 /// his-50 /// his-56 /// his-60 /// his-64 /// his-67 /// WBGene00001875 /// WBGene00001879 /// WBGene00001884 /// WBGene00001888 /// WBGene00001892 /// WBGene00001900 /// WBGene00001902 /// WBGene00001905 /// WBGene00001911 /// WBGene00001912 /// WBGene00001920 /// WBGene00001924 /…	WBGene00001875	1.1439	0.280395	0.377676	1.01619	0.895188	0.667693	1.12567	0.495941	0.999571	1.40603	0.01295	0.0516912	1.28808	0.052911	0.121248	1.13609	0.304638	0.281039	1.43304	0.00945798	0.0238556
172762_x_at	---	---	---	-1.09039	0.723761	0.572719	1.16588	0.532757	0.546705	-1.27127	0.491004	0.999571	2.34685	0.00316879	0.0193871	1.02013	0.934992	0.57724	1.27298	0.331568	0.296469	1.45968	0.137308	0.151408
172763_x_at	Histone H2A /// Histone H2A /// Histone H2A /// Histone H2A /// Histone H2A /// Histone H2A /// Histone H2A /// Histone H2A /// Histone H2A /// Histone H2A /// Histone H2A /// Histone H2A /// Histone H2A /// Histone H2A /// Histone H2A /// Histone H2A /// locus:his-3 /// locus:his-7 /// locus:his-12 /// locus:his-16 /// locus:his-19 /// locus:his-21 /// locus:his-30 /// locus:his-33 /// locus:his…	his-12 /// his-16 /// his-19 /// his-21 /// his-3 /// his-30 /// his-33 /// his-43 /// his-47 /// his-51 /// his-53 /// his-57 /// his-61 /// his-65 /// his-68 /// his-7 /// WBGene00001877 /// WBGene00001881 /// WBGene00001886 /// WBGene00001890 /// WBGene00001893 /// WBGene00001895 /// WBGene00001904 /// WBGene00001907 /// WBGene00001917 /// WBGene00001921 /// WBGene00001925 /// WBGene00001927 /…	WBGene00001877	-1.13077	0.386798	0.438002	-1.24028	0.139845	0.283329	1.09685	0.642016	0.999571	1.15147	0.322684	0.391148	1.17183	0.268379	0.305438	-1.03458	0.80839	0.484864	1.19222	0.222041	0.207063
172764_x_at	Histone H2A /// Histone H2A /// Histone H2A /// Histone H2A /// Histone H2A /// Histone H2A /// Histone H2A /// Histone H2A /// Histone H2A /// Histone H2A /// Histone H2A /// Histone H2A /// Histone H2A /// Histone H2A /// Histone H2A /// Histone H2A /// locus:his-3 /// locus:his-7 /// locus:his-12 /// locus:his-16 /// locus:his-19 /// locus:his-21 /// locus:his-30 /// locus:his-33 /// locus:his…	his-12 /// his-16 /// his-19 /// his-21 /// his-3 /// his-30 /// his-33 /// his-43 /// his-47 /// his-51 /// his-53 /// his-57 /// his-61 /// his-65 /// his-68 /// his-7 /// WBGene00001877 /// WBGene00001881 /// WBGene00001886 /// WBGene00001890 /// WBGene00001893 /// WBGene00001895 /// WBGene00001904 /// WBGene00001907 /// WBGene00001917 /// WBGene00001921 /// WBGene00001925 /// WBGene00001927 /…	WBGene00001881 /// WBGene00001893 /// WBGene00001895 /// WBGene00001925 /// WBGene00001927	-1.01093	0.953592	0.637355	-1.20274	0.331637	0.44234	1.18973	0.514236	0.999571	1.29759	0.177722	0.282278	1.32586	0.14667	0.218165	-1.0082	0.965142	0.528683	1.36137	0.115007	0.135114
172765_x_at	---	---	---	-1.12322	0.628759	0.540956	1.08453	0.735069	0.623529	-1.21817	0.562233	0.999571	2.09981	0.00701107	0.0340896	-1.05829	0.813056	0.54398	1.22258	0.407006	0.335331	1.45251	0.134618	0.149366
172766_x_at	---	---	---	-1.12321	0.608845	0.532378	1.15955	0.515656	0.540506	-1.30242	0.414085	0.982679	2.07444	0.00539565	0.0284369	1.04641	0.840996	0.552628	1.30492	0.250423	0.249278	1.47946	0.0994262	0.122395
172767_x_at	---	---	---	-1.09558	0.696812	0.563625	1.10201	0.678537	0.604531	-1.20734	0.570777	0.999571	1.97021	0.0104438	0.0448018	1.07502	0.757238	0.527622	1.33124	0.232966	0.237847	1.44976	0.127892	0.144574
172768_x_at	CYtochrome P450 family /// locus:cyp-33C5	cyp-33C5 /// WBGene00018261	WBGene00018261	-1.24479	0.0145605	0.0636783	-1.01253	0.876385	0.66302	-1.22939	0.0842684	0.724982	-1.20346	0.0335202	0.0993085	-1.27671	0.00769691	0.0367746	-1.32188	0.00319255	0.011106	-1.2789	0.00737077	0.0199767
172769_x_at	CYtochrome P450 family /// locus:cyp-33C4	cyp-33C4 /// WBGene00018413	WBGene00018413	1.03535	0.674878	0.556061	1.2593	0.0130213	0.0613026	-1.2163	0.109784	0.778183	1.1208	0.181393	0.285373	-1.04	0.636073	0.484375	-1.18689	0.0530382	0.0865742	1.04346	0.608071	0.3803
172770_x_at	hypothetical protein /// Major sperm protein 19/31/40/45/50/51/53/59/61/65/81/113/142 /// Major sperm protein 19/31/40/45/50/51/53/59/61/65/81/113/142 /// Major sperm protein 19/31/40/45/50/51/53/59/61/65/81/113/142 /// Major sperm protein 19/31/40/45/50/51/53/59/61/65/81/113/142 /// Major sperm protein 19/31/40/45/50/51/53/59/61/65/81/113/142 /// Major sperm protein 19/31/40/45/50/51/53/59/61/65…	F58A6.9 /// msp-113 /// msp-142 /// msp-19 /// msp-31 /// msp-40 /// msp-45 /// msp-50 /// msp-51 /// msp-53 /// msp-59 /// msp-64 /// msp-65 /// msp-74 /// msp-81 /// WBGene00003426 /// WBGene00003429 /// WBGene00003435 /// WBGene00003438 /// WBGene00003443 /// WBGene00003444 /// WBGene00003446 /// WBGene00003452 /// WBGene00003457 /// WBGene00003458 /// WBGene00003462 /// WBGene00003467 /// WBG…	WBGene00003446	-1.04594	0.531349	0.501866	-1.07286	0.331974	0.442651	1.02574	0.801098	0.999571	1.0363	0.618321	0.539151	1.10381	0.180006	0.245542	1.13201	0.0981978	0.133423	1.1321	0.0980008	0.121185
172771_x_at	hypothetical protein /// Major sperm protein 19/31/40/45/50/51/53/59/61/65/81/113/142 /// Major sperm protein 19/31/40/45/50/51/53/59/61/65/81/113/142 /// Major sperm protein 19/31/40/45/50/51/53/59/61/65/81/113/142 /// Major sperm protein 19/31/40/45/50/51/53/59/61/65/81/113/142 /// Major sperm protein 19/31/40/45/50/51/53/59/61/65/81/113/142 /// Major sperm protein 19/31/40/45/50/51/53/59/61/65…	F58A6.9 /// msp-113 /// msp-142 /// msp-19 /// msp-31 /// msp-40 /// msp-45 /// msp-50 /// msp-51 /// msp-53 /// msp-55 /// msp-57 /// msp-59 /// msp-64 /// msp-65 /// msp-74 /// msp-81 /// WBGene00003426 /// WBGene00003429 /// WBGene00003435 /// WBGene00003438 /// WBGene00003443 /// WBGene00003444 /// WBGene00003446 /// WBGene00003448 /// WBGene00003450 /// WBGene00003452 /// WBGene00003457 /// …	WBGene00003444 /// WBGene00003446 /// WBGene00003448 /// WBGene00003450	-1.00697	0.90472	0.624553	-1.04763	0.428118	0.497337	1.04038	0.631121	0.999571	1.03798	0.523799	0.497926	1.09617	0.129623	0.203521	1.13172	0.0476907	0.0799513	1.1041	0.104342	0.126668
172772_x_at	SKp1 Related (ubiquitin ligase complex component) /// locus:skr-13	skr-13 /// WBGene00004819	WBGene00004819	1.14929	0.258245	0.363073	-1.0762	0.543979	0.551272	1.23687	0.22372	0.901393	1.25069	0.0789912	0.173566	1.17326	0.197419	0.258417	1.34105	0.0261972	0.0516302	1.60708	0.00127032	0.00575099
172773_x_at	Nuclear Hormone Receptor family	nhr-88	WBGene00003678	-1.05855	0.448421	0.46786	-1.00643	0.931251	0.675251	-1.05179	0.632151	0.999571	1.16529	0.0546563	0.137427	-1.08301	0.292795	0.320575	-1.11914	0.145159	0.174018	1.15209	0.0727103	0.0992869
172774_x_at	Histone H3 /// Histone H3 /// Histone H3 /// Histone H3 /// Histone H3 /// Histone H3 /// Histone H3 /// Histone H3 /// Histone H3 /// Histone H3 /// Histone H3 /// Histone H3 /// Histone H3 /// Histone H3 /// locus:his-2 /// locus:his-6 /// locus:his-9 /// locus:his-13 /// locus:his-17 /// locus:his-25 /// locus:his-27 /// locus:his-32 /// locus:his-42 /// locus:his-45 /// locus:his-49 /// locus…	his-13 /// his-17 /// his-2 /// his-25 /// his-27 /// his-32 /// his-42 /// his-45 /// his-49 /// his-55 /// his-59 /// his-6 /// his-63 /// his-9 /// WBGene00001876 /// WBGene00001880 /// WBGene00001883 /// WBGene00001887 /// WBGene00001891 /// WBGene00001899 /// WBGene00001901 /// WBGene00001906 /// WBGene00001916 /// WBGene00001919 /// WBGene00001923 /// WBGene00001929 /// WBGene00001933 /// W…	WBGene00001919 /// WBGene00001929 /// WBGene00001937	1.01425	0.864865	0.614682	-1.13551	0.141716	0.285529	1.15168	0.241249	0.912695	1.16899	0.0763691	0.170623	1.08269	0.346759	0.351954	1.01683	0.840868	0.494801	1.24083	0.0192436	0.0395051
172775_x_at	Microtubule-Associated Protein Homolog /// claustrin like	maph-1.2 /// WBGene00007966	WBGene00007966 /// WBGene00009113	-1.40265	0.0426479	0.129149	-1.92294	0.000721181	0.00697563	1.37093	0.163653	0.853019	1.0103	0.947105	0.640443	1.29186	0.113639	0.188709	1.41316	0.0388679	0.0690683	1.40779	0.0407558	0.0665031
172776_x_at	Microtubule-Associated Protein Homolog /// claustrin like	maph-1.3 /// WBGene00007966	WBGene00007966 /// WBGene00009113	-1.31103	0.0724939	0.178562	-1.48673	0.0129949	0.061236	1.13402	0.533887	0.999571	1.07748	0.600916	0.531636	1.36382	0.0429988	0.10716	1.39582	0.031359	0.0589522	1.36547	0.0423029	0.0682929
172777_x_at	Histone H3 /// Histone H3 /// Histone H3 /// Histone H3 /// Histone H3 /// Histone H3 /// Histone H3 /// Histone H3 /// Histone H3 /// Histone H3 /// Histone H3 /// Histone H3 /// Histone H3 /// Histone H3 /// Histone H3 /// locus:his-2 /// locus:his-6 /// locus:his-9 /// locus:his-13 /// locus:his-17 /// locus:his-25 /// locus:his-27 /// locus:his-32 /// locus:his-42 /// locus:his-45 /// locus:h…	his-13 /// his-17 /// his-2 /// his-25 /// his-27 /// his-32 /// his-40 /// his-42 /// his-45 /// his-49 /// his-55 /// his-59 /// his-6 /// his-63 /// his-9 /// WBGene00001876 /// WBGene00001880 /// WBGene00001883 /// WBGene00001887 /// WBGene00001891 /// WBGene00001899 /// WBGene00001901 /// WBGene00001906 /// WBGene00001916 /// WBGene00001919 /// WBGene00001923 /// WBGene00001929 /// WBGene000…	WBGene00001880 /// WBGene00001891 /// WBGene00001901 /// WBGene00001914 /// WBGene00001923	1.0736	0.21831	0.333256	1.00977	0.86248	0.659566	1.06321	0.444593	0.990756	1.08145	0.177163	0.281702	1.08728	0.151101	0.221893	1.0432	0.455454	0.357634	1.12693	0.047804	0.0741449
172778_x_at	Histone H2A /// Histone H2A /// Histone H2A /// Histone H2A /// Histone H2A /// Histone H2A /// Histone H2A /// Histone H2A /// Histone H2A /// Histone H2A /// Histone H2A /// Histone H2A /// Histone H2A /// Histone H2A /// Histone H2A /// Histone H2A /// locus:his-3 /// locus:his-7 /// locus:his-12 /// locus:his-16 /// locus:his-19 /// locus:his-21 /// locus:his-30 /// locus:his-33 /// locus:his…	his-12 /// his-16 /// his-19 /// his-21 /// his-3 /// his-30 /// his-33 /// his-43 /// his-47 /// his-51 /// his-53 /// his-57 /// his-61 /// his-65 /// his-68 /// his-7 /// WBGene00001877 /// WBGene00001881 /// WBGene00001886 /// WBGene00001890 /// WBGene00001893 /// WBGene00001895 /// WBGene00001904 /// WBGene00001907 /// WBGene00001917 /// WBGene00001921 /// WBGene00001925 /// WBGene00001927 /…	WBGene00001942	-1.14184	0.160964	0.283677	-1.16413	0.112006	0.250715	1.01952	0.880928	0.999571	-1.06308	0.506016	0.489819	1.12994	0.194328	0.256177	1.00013	0.998902	0.536507	-1.00375	0.967302	0.487589
172779_x_at	---	---	---	1.04248	0.591602	0.526087	1.05389	0.499735	0.533393	-1.01095	0.920466	0.999571	-1.03159	0.687636	0.564309	-1.07208	0.373818	0.365953	-1.01335	0.863537	0.501239	-1.08485	0.300576	0.249993
172780_x_at	hypothetical protein /// truncated MSP	C25A8.1 /// WBGene00016082	WBGene00016082	-1.11619	0.27213	0.372416	-1.07963	0.438878	0.503339	-1.03387	0.810052	0.999571	-1.08952	0.387655	0.42941	1.15773	0.149971	0.221005	1.04293	0.66869	0.439362	1.08178	0.427338	0.309424
172781_x_at	SKp1 Related (ubiquitin ligase complex component) /// locus:skr-8	skr-8 /// WBGene00004814	WBGene00004814	1.30685	0.0036018	0.023727	-1.0852	0.304273	0.425398	1.41819	0.00614178	0.265187	1.17222	0.0571513	0.141435	1.38832	0.000763389	0.00847247	1.37395	0.000993631	0.00487354	1.48205	0.000152585	0.00126851
172782_x_at	SKp1 Related (ubiquitin ligase complex component) /// locus:skr-9	skr-9 /// WBGene00004815	WBGene00004815	1.01328	0.853996	0.611786	-1.01243	0.863196	0.659744	1.02588	0.801183	0.999571	1.00149	0.983372	0.648562	1.06433	0.390812	0.375155	1.11628	0.140454	0.170078	1.21129	0.0165008	0.0355213
172783_x_at	Seven TM Receptor /// locus:str-257 /// status:Predicted /// hypothetical protein	str-257 /// WBGene00006283 /// WBGene00021216 /// Y19D10A.1	WBGene00006283 /// WBGene00021216	-1.04159	0.597197	0.528541	-1.01722	0.824019	0.647956	-1.02395	0.827423	0.999571	-1.08038	0.322262	0.390861	1.11331	0.176216	0.2423	1.06339	0.428339	0.345386	1.02289	0.768339	0.432246
172784_x_at	---	---	---	-1.05715	0.602302	0.530233	1.0499	0.647589	0.594138	-1.1099	0.490988	0.999571	1.15322	0.193018	0.295804	1.13541	0.243268	0.289236	1.21174	0.0866913	0.121965	1.15208	0.195927	0.191187
172785_x_at	---	---	---	-1.03144	0.7897	0.594077	1.06348	0.59735	0.573779	-1.09691	0.574799	0.999571	1.08081	0.506085	0.489819	1.2046	0.124362	0.198443	1.15332	0.230816	0.236268	1.34327	0.0213178	0.0423981
172786_x_at	hypothetical protein /// phosphatase	F57H12.5 /// WBGene00019020	WBGene00019020	-1.01002	0.934887	0.632662	-1.01558	0.899188	0.668238	1.00551	0.974607	0.999571	-1.43721	0.00907032	0.0407087	-1.48932	0.00502455	0.0280575	-2.01684	4.19717e-05	0.000526021	-1.93996	7.43184e-05	0.00075143
172787_x_at	Histone H4 /// Histone H4 /// Histone H4 /// Histone H4 /// Histone H4 /// Histone H4 /// Histone H4 /// Histone H4 /// Histone H4 /// Histone H4 /// Histone H4 /// Histone H4 /// Histone H4 /// Histone H4 /// Histone H4 /// Histone H4 /// locus:his-1 /// locus:his-5 /// locus:his-10 /// locus:his-14 /// locus:his-18 /// locus:his-26 /// locus:his-28 /// locus:his-31 /// locus:his-37 /// locus:hi…	his-1 /// his-10 /// his-14 /// his-18 /// his-26 /// his-28 /// his-31 /// his-37 /// his-38 /// his-46 /// his-5 /// his-50 /// his-56 /// his-60 /// his-64 /// his-67 /// WBGene00001875 /// WBGene00001879 /// WBGene00001884 /// WBGene00001888 /// WBGene00001892 /// WBGene00001900 /// WBGene00001902 /// WBGene00001905 /// WBGene00001911 /// WBGene00001912 /// WBGene00001920 /// WBGene00001924 /…	WBGene00001938	1.19306	0.060274	0.159627	1.0141	0.873532	0.662209	1.17647	0.204629	0.884467	1.4502	0.000728775	0.00693839	1.0957	0.307925	0.32941	-1.01663	0.851274	0.49708	1.48204	0.000449537	0.0027375
172788_x_at	Histone H3 /// Histone H3 /// Histone H3 /// Histone H3 /// Histone H3 /// Histone H3 /// Histone H3 /// Histone H3 /// Histone H3 /// Histone H3 /// Histone H3 /// Histone H3 /// Histone H3 /// Histone H3 /// locus:his-2 /// locus:his-6 /// locus:his-9 /// locus:his-13 /// locus:his-17 /// locus:his-25 /// locus:his-27 /// locus:his-32 /// locus:his-42 /// locus:his-45 /// locus:his-49 /// locus…	his-13 /// his-17 /// his-2 /// his-25 /// his-27 /// his-32 /// his-42 /// his-45 /// his-49 /// his-55 /// his-59 /// his-6 /// his-63 /// his-9 /// WBGene00001876 /// WBGene00001880 /// WBGene00001883 /// WBGene00001887 /// WBGene00001891 /// WBGene00001899 /// WBGene00001901 /// WBGene00001906 /// WBGene00001916 /// WBGene00001919 /// WBGene00001923 /// WBGene00001929 /// WBGene00001933 /// W…	WBGene00001919 /// WBGene00001929 /// WBGene00001937	-1.01899	0.778872	0.59071	1.04216	0.539847	0.549794	-1.06195	0.528239	0.999571	1.2018	0.0142548	0.0551829	1.12722	0.0898305	0.165216	-1.02544	0.708025	0.452624	1.26346	0.00314584	0.0109476
172789_x_at	---	---	---	1.07293	0.357726	0.422929	1.04455	0.56533	0.56066	1.02717	0.801615	0.999571	1.062	0.430031	0.452945	1.10641	0.193459	0.255691	1.16931	0.0530386	0.0865742	1.21394	0.0202137	0.0409174
172790_x_at	Putative cytochrome P450 cyp-13B1	cyp-13B1	WBGene00008519	1.61787	0.00632872	0.0354164	1.42108	0.0344418	0.120061	1.13848	0.550765	0.999571	1.35467	0.0625332	0.150437	3.25988	1.63813e-06	0.000110597	3.28281	1.52962e-06	4.29008e-05	1.38843	0.0461509	0.0724924
172791_x_at	hypothetical protein /// Ubiquitin family	K08C9.7 /// WBGene00010654	WBGene00010654	1.2462	0.00527191	0.0312582	1.051	0.468277	0.518675	1.18573	0.0925192	0.743869	-1.03065	0.657855	0.553948	1.08162	0.259214	0.299451	1.04019	0.564186	0.401731	1.02156	0.753907	0.427933
172792_x_at	CYtochrome P450 family /// locus:cyp-31A2	cyp-31A2 /// WBGene00010354	WBGene00010354	-1.1573	0.245956	0.35432	-1.17158	0.210421	0.353774	1.01234	0.943708	0.999571	1.24204	0.093984	0.194127	1.29138	0.0523956	0.120622	1.71272	0.000538735	0.00319019	1.48789	0.00532803	0.0159465
172793_x_at	Cathepsin B-like cysteine proteinase 3 /// locus:cpr-3	cpr-3 /// WBGene00000783	WBGene00000783	1.32784	0.102079	0.218696	1.74297	0.00407922	0.0265867	-1.31264	0.255029	0.926029	2.0702	0.000509248	0.00538182	1.19921	0.281208	0.313484	2.19455	0.000257502	0.0018987	1.85544	0.00189833	0.00760902
172794_x_at	COLlagen /// COLlagen	col-126 /// col-127	WBGene00000701	1.0775	0.436992	0.463424	-1.0901	0.370732	0.466044	1.17458	0.242717	0.914352	-1.02071	0.829265	0.609264	1.03921	0.686358	0.501956	1.00192	0.983867	0.533449	1.14531	0.167871	0.173182
172795_x_at	---	---	---	-1.2664	0.00299818	0.0206803	-1.04192	0.543299	0.551111	-1.21545	0.0550405	0.645898	1.06332	0.367434	0.418347	1.17799	0.0262127	0.0787802	1.11979	0.108134	0.142433	1.13238	0.0802183	0.106018
172796_x_at	---	---	---	-1.19471	0.0322736	0.107952	-1.27284	0.00613353	0.0354556	1.06539	0.559137	0.999571	-1.26642	0.00701406	0.0340929	1.18625	0.0386619	0.100468	1.04614	0.556388	0.398779	-1.05114	0.516053	0.345796
172797_x_at	---	---	---	-1.0936	0.742373	0.578535	1.18111	0.542809	0.551019	-1.29166	0.508723	0.999571	2.03069	0.0188614	0.0667155	1.01543	0.955047	0.58319	1.172	0.561498	0.400876	1.43978	0.193519	0.189669
172798_x_at	Major sperm protein /// pseudo	WBGene00022760 /// ZK546.3	WBGene00022760	-1.0137	0.927751	0.630699	1.03294	0.829108	0.64943	-1.04709	0.828445	0.999571	-1.12227	0.446852	0.461357	1.07357	0.637499	0.485076	1.07953	0.611714	0.419904	1.06773	0.663378	0.398885
172799_x_at	Cuticlin-2 /// locus:cut-2	cut-2 /// WBGene00009983	WBGene00009983	1.17864	0.596697	0.528315	-2.0162	0.0366415	0.125159	2.37637	0.0633669	0.676976	-1.5889	0.149414	0.256622	-1.17127	0.610641	0.474117	-1.1772	0.59939	0.415381	-1.36621	0.321392	0.260173
172800_x_at	ProGRaNulin homolog	pgrn-1	WBGene00011936	-1.05562	0.554788	0.510412	-1.06074	0.520434	0.541777	1.00485	0.970005	0.999571	-1.04035	0.665049	0.556318	-1.21791	0.0447708	0.109925	-1.40182	0.00204508	0.00808199	-1.22579	0.03909	0.0645071
172801_x_at	COLlagen /// locus:col-43	col-43 /// WBGene00000620	WBGene00000620	1.13221	0.188625	0.307348	-1.08263	0.391784	0.477572	1.22576	0.131452	0.811172	1.00616	0.946468	0.640306	-1.06804	0.475864	0.41677	-1.07273	0.447601	0.354123	1.03512	0.706621	0.413048
172802_x_at	COLlagen /// locus:col-102	col-102 /// WBGene00000676	WBGene00000676	1.02793	0.766308	0.58688	-1.24361	0.0309511	0.111344	1.27834	0.0767867	0.707806	1.04292	0.650903	0.551653	1.00569	0.951108	0.58224	1.05077	0.594406	0.413816	1.10572	0.287509	0.243235
172803_x_at	COLlagen	col-107	WBGene00000681	1.09678	0.523039	0.498367	-1.41599	0.0271601	0.102002	1.55303	0.0444806	0.612346	-1.08885	0.555739	0.512981	-1.22623	0.170117	0.237141	-1.08633	0.566402	0.402559	-1.00451	0.974983	0.489755
172804_x_at	COLlagen /// locus:col-124	col-124 /// WBGene00000698	WBGene00000698	-1.27314	0.394214	0.442195	-1.12235	0.680735	0.605705	-1.13435	0.750379	0.999571	1.1934	0.530247	0.501322	-1.70516	0.0724561	0.145894	-1.45589	0.193086	0.209919	1.05946	0.836493	0.452631
172805_x_at	hypothetical protein /// status:Predicted	T06A10.2 /// WBGene00020285	WBGene00020285	1.02165	0.844086	0.609166	1.02912	0.792263	0.638993	-1.00731	0.962271	0.999571	-1.08603	0.453023	0.464773	-1.05685	0.613133	0.475284	-1.03203	0.772418	0.473304	-1.18436	0.135872	0.150266
172806_x_at	pseudo /// carboxylesterase	B0238.13 /// WBGene00015077	WBGene00015077	-1.02157	0.793234	0.595335	-1.1425	0.117621	0.257242	1.11837	0.338894	0.963333	1.03923	0.637533	0.546518	1.8565	1.99504e-06	0.000128249	1.20513	0.0349162	0.063995	1.29236	0.00629127	0.0178664
172807_x_at	60S acidic ribosomal protein P2 /// ribosomal protein	C37A2.7 /// WBGene00016493	WBGene00016493	-1.01086	0.783674	0.592197	-1.00755	0.848338	0.655537	-1.00329	0.952893	0.999571	-1.01558	0.694802	0.566254	-1.0102	0.796281	0.539228	-1.07692	0.0753846	0.110784	-1.05683	0.173967	0.177299
172808_x_at	Syntrophin-1	stn-1	WBGene00006062	-1.3243	0.000906778	0.00847794	-1.18764	0.0224243	0.0901514	-1.11507	0.269783	0.935375	-1.00605	0.929533	0.635669	-1.26163	0.00377122	0.0237096	-1.26649	0.00336517	0.0115515	-1.21687	0.0110032	0.0265973
172809_x_at	DumPY: shorter than wild-type /// locus:dpy-4	dpy-4 /// WBGene00001066	WBGene00001066	1.08772	0.200087	0.317207	-1.05745	0.386767	0.474771	1.1502	0.135839	0.821481	-1.13884	0.0564438	0.140249	-1.01993	0.756915	0.527512	-1.05333	0.419919	0.341521	-1.02227	0.729874	0.420275
172810_x_at	Sperm-Specific family, class Q	ssq-3	WBGene00006052	1.11449	0.0912562	0.204774	-1.12801	0.0635056	0.177861	1.25716	0.0170144	0.435957	-1.03294	0.596183	0.529726	1.13625	0.0507481	0.118571	1.03672	0.555953	0.398632	1.10266	0.124365	0.141996
172811_x_at	Tyrosine-protein kinase	C35E7.10	WBGene00016462	-1.39633	0.000394632	0.00458133	-1.2637	0.0059161	0.0344986	-1.10495	0.345009	0.965131	-1.48091	8.74692e-05	0.00157029	-1.213	0.0181551	0.0628009	-1.56517	2.29822e-05	0.000336672	-1.67225	5.16815e-06	0.000109233
172812_x_at	CHItinase-Like /// chitinase domains	chil-9 /// WBGene00014162	WBGene00014162	-1.00852	0.90181	0.623894	-1.01058	0.878382	0.663372	1.00204	0.983258	0.999571	1.1067	0.155368	0.262718	1.06588	0.360695	0.358807	1.08645	0.239609	0.242298	1.16994	0.0356284	0.0602645
172813_x_at	DnaJ homolog dnj-2 /// locus:dnj-2	dnj-2 /// WBGene00001020	WBGene00001020	-1.15973	0.205063	0.322456	-1.12193	0.31959	0.435202	-1.03369	0.836598	0.999571	-1.254	0.0617907	0.149189	-1.03623	0.7543	0.526675	-1.18062	0.158596	0.184644	-1.31027	0.0294924	0.0528919
172814_x_at	Tyrosine-protein kinase	C35E7.10	WBGene00016462	-1.3482	0.00216028	0.0163648	-1.17251	0.0656914	0.181511	-1.14985	0.23583	0.90806	-1.54204	8.80985e-05	0.00157775	-1.19418	0.0429207	0.106986	-1.62356	2.83774e-05	0.000390727	-1.79768	3.57489e-06	8.39363e-05
172815_x_at	hypothetical protein /// Major sperm protein 19/31/40/45/50/51/53/59/61/65/81/113/142 /// Major sperm protein 19/31/40/45/50/51/53/59/61/65/81/113/142 /// Major sperm protein 19/31/40/45/50/51/53/59/61/65/81/113/142 /// Major sperm protein 19/31/40/45/50/51/53/59/61/65/81/113/142 /// Major sperm protein 19/31/40/45/50/51/53/59/61/65/81/113/142 /// Major sperm protein 19/31/40/45/50/51/53/59/61/65…	F58A6.9 /// msp-113 /// msp-142 /// msp-19 /// msp-31 /// msp-40 /// msp-45 /// msp-50 /// msp-51 /// msp-53 /// msp-59 /// msp-64 /// msp-65 /// msp-74 /// msp-81 /// WBGene00003426 /// WBGene00003429 /// WBGene00003435 /// WBGene00003438 /// WBGene00003443 /// WBGene00003444 /// WBGene00003446 /// WBGene00003452 /// WBGene00003457 /// WBGene00003458 /// WBGene00003462 /// WBGene00003467 /// WBG…	WBGene00003469	-1.1267	0.458383	0.472965	-1.09612	0.566745	0.561137	-1.02789	0.902806	0.999571	-1.11033	0.514357	0.493552	1.1526	0.379326	0.369081	1.10941	0.517666	0.383941	1.16067	0.357019	0.277484
172816_x_at	Actin-2 /// locus:act-1 /// locus:act-2 /// locus:act-3	act-2 /// WBGene00000063 /// WBGene00000064 /// WBGene00000065	WBGene00000063 /// WBGene00000064 /// WBGene00000065	1.06711	0.0759062	0.183451	1.01062	0.759926	0.629842	1.0559	0.275425	0.938937	1.02362	0.502075	0.488147	-1.04395	0.225012	0.276975	-1.03328	0.350351	0.306958	-1.06282	0.0937959	0.117684
172817_x_at	---	---	---	1.11786	0.227982	0.340167	-1.0717	0.446328	0.506756	1.19802	0.170295	0.856992	-1.03515	0.701698	0.56839	1.04731	0.60913	0.47352	-1.02297	0.800892	0.482289	1.05171	0.577339	0.368869
172818_x_at	hypothetical protein /// status:Partially_confirmed	W09C3.8 /// WBGene00021115	---	1.04993	0.487631	0.484743	-1.03058	0.666199	0.600347	1.08204	0.428351	0.98725	1.00833	0.905155	0.629917	1.20286	0.0171816	0.0608274	1.16378	0.0435212	0.0750328	1.17747	0.0314599	0.055307
172819_x_at	---	---	---	1.04941	0.47145	0.478511	-1.04443	0.515479	0.540399	1.09604	0.336554	0.962437	1.02642	0.695094	0.566399	1.09007	0.206875	0.264838	1.11471	0.117814	0.150849	1.14936	0.0507848	0.0772835
172820_x_at	Cuticle collagen 1	sqt-3	WBGene00005018	-1.05699	0.192916	0.310983	-1.01435	0.730315	0.622076	-1.04204	0.484245	0.999571	-1.03434	0.418664	0.447178	-1.04005	0.348917	0.353	-1.0864	0.0601166	0.094712	-1.02833	0.501869	0.340438
172821_x_at	COLlagen /// locus:col-133	col-133 /// WBGene00000707	WBGene00000707	1.02222	0.895732	0.622691	-1.154	0.399031	0.481746	1.17964	0.48968	0.999571	-1.06664	0.701096	0.56812	-1.39246	0.0640255	0.135277	-1.12698	0.479808	0.368721	1.03047	0.857951	0.458813
172822_x_at	---	---	---	-1.04193	0.51268	0.495032	1.05891	0.365157	0.462825	-1.10331	0.274697	0.938937	-1.0874	0.192214	0.295437	1.05453	0.399884	0.379547	1.00208	0.973398	0.53074	1.15931	0.0298595	0.0533203
172823_x_at	Histone H2A /// Histone H2A /// Histone H2A /// Histone H2A /// Histone H2A /// Histone H2A /// Histone H2A /// Histone H2A /// Histone H2A /// Histone H2A /// Histone H2A /// Histone H2A /// Histone H2A /// Histone H2A /// Histone H2A /// Histone H2A /// locus:his-3 /// locus:his-7 /// locus:his-12 /// locus:his-16 /// locus:his-19 /// locus:his-21 /// locus:his-30 /// locus:his-33 /// locus:his…	his-12 /// his-16 /// his-19 /// his-21 /// his-3 /// his-30 /// his-33 /// his-43 /// his-47 /// his-51 /// his-53 /// his-57 /// his-61 /// his-65 /// his-68 /// his-7 /// WBGene00001877 /// WBGene00001881 /// WBGene00001886 /// WBGene00001890 /// WBGene00001893 /// WBGene00001895 /// WBGene00001904 /// WBGene00001907 /// WBGene00001917 /// WBGene00001921 /// WBGene00001925 /// WBGene00001927 /…	WBGene00001921 /// WBGene00001931 /// WBGene00001939	-1.08068	0.320072	0.402651	-1.29772	0.00380747	0.0252963	1.20084	0.107538	0.774187	1.0756	0.34932	0.406774	1.04972	0.529521	0.439968	-1.0175	0.821078	0.488984	1.08111	0.317656	0.258476
172824_x_at	Histone H2B 2 /// Histone H2B 2 /// Histone H2B 2 /// Histone H2B 2 /// Histone H2B 2 /// locus:his-4 /// locus:his-8 /// locus:his-20 /// locus:his-22 /// locus:his-52	his-20 /// his-22 /// his-4 /// his-52 /// his-8 /// WBGene00001878 /// WBGene00001882 /// WBGene00001894 /// WBGene00001896 /// WBGene00001926	WBGene00001878	1.11225	0.537371	0.503814	-1.09736	0.589516	0.570599	1.22054	0.416336	0.983779	1.7704	0.0043554	0.0242721	1.51281	0.0274819	0.0810956	1.23001	0.238785	0.241635	1.72862	0.00577673	0.0168267
172825_x_at	HIStone /// locus:his-39	his-39 /// WBGene00001913	WBGene00001913	1.08076	0.593918	0.527007	-1.17091	0.286335	0.412198	1.26547	0.261681	0.931425	1.65058	0.00339287	0.020368	1.51972	0.010749	0.0451584	1.20921	0.203309	0.217147	1.68025	0.0026465	0.00969706
172826_x_at	COLlagen /// locus:col-17	col-17 /// WBGene00000606	WBGene00000606	1.06711	0.0912327	0.204752	1.02615	0.482902	0.525563	1.03991	0.452544	0.992329	-1.09546	0.0233155	0.0773528	1.00222	0.951481	0.5823	-1.02414	0.516217	0.383411	-1.05295	0.171668	0.175726
172827_x_at	---	---	---	1.00488	0.948412	0.636232	1.05811	0.457814	0.513416	-1.05297	0.629428	0.999571	-1.30699	0.00279067	0.0177278	-1.13287	0.113869	0.188854	-1.23631	0.0124114	0.0296755	-1.22696	0.0151931	0.0335329
172828_x_at	---	---	---	1.21113	0.0374723	0.118625	-1.06862	0.439173	0.503483	1.29423	0.0461106	0.619317	-1.04388	0.614446	0.537515	-1.01491	0.861559	0.558196	-1.06318	0.47447	0.366032	1.01583	0.853258	0.457471
172829_x_at	---	---	---	-1.05867	0.48008	0.48178	-1.06639	0.427122	0.496817	1.00728	0.948852	0.999571	1.04486	0.585425	0.5253	1.06534	0.434059	0.396634	1.07407	0.378585	0.321602	-1.04165	0.611725	0.381692
172830_x_at	---	---	---	1.00194	0.974621	0.641861	1.04357	0.487606	0.52778	-1.04155	0.637799	0.999571	-1.06247	0.328264	0.394819	1.03443	0.580458	0.462363	1.01169	0.848719	0.496401	1.00099	0.987041	0.492693
172831_x_at	---	---	---	-1.01713	0.825944	0.60455	-1.00071	0.992693	0.689816	-1.01641	0.881476	0.999571	1.00758	0.922071	0.633858	1.06049	0.451318	0.405077	1.14276	0.100125	0.13521	1.01881	0.809371	0.444582
172832_x_at	GLYcosylation related	gly-6	WBGene00001631	1.44623	0.0882072	0.200582	1.01617	0.937634	0.676574	1.42322	0.235522	0.90806	1.64893	0.0262575	0.0841619	1.73443	0.0161039	0.0586649	1.3962	0.119588	0.152265	1.55481	0.0457616	0.0721556
172833_x_at	Histone H3 /// Histone H3 /// Histone H3 /// Histone H3 /// Histone H3 /// Histone H3 /// Histone H3 /// Histone H3 /// Histone H3 /// Histone H3 /// Histone H3 /// Histone H3 /// Histone H3 /// Histone H3 /// locus:his-2 /// locus:his-6 /// locus:his-9 /// locus:his-13 /// locus:his-17 /// locus:his-25 /// locus:his-27 /// locus:his-32 /// locus:his-42 /// locus:his-45 /// locus:his-49 /// locus…	his-13 /// his-17 /// his-2 /// his-25 /// his-27 /// his-32 /// his-42 /// his-45 /// his-49 /// his-55 /// his-59 /// his-6 /// his-63 /// his-9 /// WBGene00001876 /// WBGene00001880 /// WBGene00001883 /// WBGene00001887 /// WBGene00001891 /// WBGene00001899 /// WBGene00001901 /// WBGene00001906 /// WBGene00001916 /// WBGene00001919 /// WBGene00001923 /// WBGene00001929 /// WBGene00001933 /// W…	WBGene00001876	1.13037	0.0831367	0.193704	1.09239	0.199827	0.344486	1.03477	0.718405	0.999571	1.13333	0.0774319	0.171984	1.21498	0.0102356	0.0440481	1.09464	0.190162	0.207939	1.22045	0.00893908	0.0229997
172834_x_at	hypothetical protein /// Major sperm protein 19/31/40/45/50/51/53/59/61/65/81/113/142 /// Major sperm protein 19/31/40/45/50/51/53/59/61/65/81/113/142 /// Major sperm protein 19/31/40/45/50/51/53/59/61/65/81/113/142 /// Major sperm protein 19/31/40/45/50/51/53/59/61/65/81/113/142 /// Major sperm protein 19/31/40/45/50/51/53/59/61/65/81/113/142 /// Major sperm protein 19/31/40/45/50/51/53/59/61/65…	F58A6.9 /// msp-113 /// msp-142 /// msp-19 /// msp-31 /// msp-40 /// msp-45 /// msp-50 /// msp-51 /// msp-53 /// msp-59 /// msp-64 /// msp-65 /// msp-74 /// msp-81 /// WBGene00003426 /// WBGene00003429 /// WBGene00003435 /// WBGene00003438 /// WBGene00003443 /// WBGene00003444 /// WBGene00003446 /// WBGene00003452 /// WBGene00003457 /// WBGene00003458 /// WBGene00003462 /// WBGene00003467 /// WBG…	WBGene00003435	-1.06074	0.534821	0.503082	-1.0503	0.604699	0.577076	-1.00994	0.940893	0.999571	-1.06147	0.530094	0.501254	1.08398	0.398864	0.379137	1.03403	0.723351	0.457838	1.06161	0.529202	0.351044
172835_x_at	Histone H2A /// Histone H2A /// Histone H2A /// Histone H2A /// Histone H2A /// Histone H2A /// Histone H2A /// Histone H2A /// Histone H2A /// Histone H2A /// Histone H2A /// Histone H2A /// Histone H2A /// Histone H2A /// Histone H2A /// Histone H2A /// locus:his-3 /// locus:his-7 /// locus:his-12 /// locus:his-16 /// locus:his-19 /// locus:his-21 /// locus:his-30 /// locus:his-33 /// locus:his…	his-12 /// his-16 /// his-19 /// his-21 /// his-3 /// his-30 /// his-33 /// his-43 /// his-47 /// his-51 /// his-53 /// his-57 /// his-61 /// his-65 /// his-68 /// his-7 /// WBGene00001877 /// WBGene00001881 /// WBGene00001886 /// WBGene00001890 /// WBGene00001893 /// WBGene00001895 /// WBGene00001904 /// WBGene00001907 /// WBGene00001917 /// WBGene00001921 /// WBGene00001925 /// WBGene00001927 /…	WBGene00001886 /// WBGene00001890 /// WBGene00001917	-1.12557	0.227526	0.339889	-1.24753	0.0333322	0.117265	1.10836	0.450545	0.99213	1.20089	0.0710696	0.163157	1.10176	0.318673	0.335959	-1.06573	0.508047	0.380235	1.25784	0.0281707	0.0514361
172836_x_at	major sperm protein /// hypothetical protein	WBGene00022884 /// ZK1248.17	WBGene00022884	-1.00767	0.958531	0.638211	-1.05281	0.72675	0.620849	1.0448	0.83311	0.999571	-1.06301	0.678491	0.561404	1.19358	0.240412	0.287421	1.14731	0.357202	0.310785	1.09262	0.549267	0.358692
172837_x_at	---	---	---	1.01336	0.84575	0.609703	-1.0134	0.845331	0.654549	1.02694	0.783076	0.999571	-1.03508	0.614717	0.537689	1.05358	0.448816	0.403829	1.0621	0.383618	0.324064	1.08839	0.226702	0.209524
172838_x_at	Anion exchange protein	abts-1	WBGene00009920	-1.26804	0.000370879	0.0043855	-1.09439	0.098776	0.232068	-1.15868	0.0604793	0.665537	-1.13874	0.0232365	0.0771082	-1.17736	0.0064046	0.0326805	-1.25408	0.000561307	0.00327566	-1.14167	0.0210765	0.0420973
172839_x_at	Adenosine A3 receptor /// hypothetical protein	WBGene00022811 /// ZK721.4	WBGene00022811	1.01275	0.87398	0.61713	-1.18267	0.0505043	0.153375	1.19775	0.126026	0.804759	-1.01304	0.87116	0.620777	-1.1003	0.243046	0.289097	1.04958	0.547092	0.395078	-1.02251	0.780712	0.435944
172840_x_at	---	---	---	-1.02023	0.713864	0.569176	-1.0467	0.408027	0.486507	1.02595	0.739972	0.999571	-1.00684	0.900386	0.628604	1.05223	0.357505	0.357194	1.06453	0.262047	0.255982	1.02364	0.668989	0.400393
172841_x_at	---	---	---	-1.06868	0.398306	0.443976	1.04177	0.599918	0.574855	-1.11332	0.33636	0.962437	-1.05107	0.52411	0.498021	1.10184	0.224077	0.276577	-1.04393	0.581725	0.408748	1.05391	0.502259	0.340475
172842_x_at	acyl-carrier protein /// Acyl carrier protein	WBGene00013237 /// Y56A3A.19	WBGene00013237	1.03937	0.384855	0.437126	-1.0954	0.0526698	0.157538	1.13852	0.051288	0.633929	-1.02252	0.612982	0.536776	1.0058	0.894965	0.567175	-1.01239	0.779079	0.475515	-1.08622	0.075287	0.101814
172843_x_at	---	---	---	1.21362	0.0209998	0.0818248	-1.07292	0.360667	0.461079	1.30213	0.0251571	0.501921	-1.03473	0.653705	0.552743	1.0873	0.280045	0.312759	1.07858	0.327016	0.293878	1.12134	0.14644	0.157879
172844_x_at	FIP (Fungus-Induced Protein) Related /// locus:fipr-21	fipr-21 /// WBGene00009621	WBGene00009621	1.16566	0.0948253	0.209668	1.15601	0.112305	0.250927	1.00835	0.946168	0.999571	1.32953	0.00496766	0.0267351	-1.01488	0.865424	0.559223	1.06037	0.504468	0.378662	1.22741	0.0311714	0.0550064
172845_x_at	Mitochondrial Rho GTPase /// RAS-related protein	miro-1 /// WBGene00019544	WBGene00019544	-1.24287	0.0013244	0.0113007	-1.16012	0.0162636	0.0723427	-1.07133	0.38562	0.97528	-1.09316	0.123835	0.229634	-1.00947	0.864981	0.559199	-1.01239	0.824216	0.489658	-1.02714	0.630129	0.387857
172846_x_at	---	---	---	-1.0503	0.414696	0.452498	-1.06717	0.284208	0.410915	1.01606	0.849707	0.999571	-1.04198	0.492773	0.484458	1.00281	0.962369	0.585019	1.11	0.0954971	0.130741	1.09189	0.154337	0.163564
172847_x_at	---	---	---	-1.0124	0.809879	0.600147	1.01916	0.711449	0.616081	-1.03181	0.666434	0.999571	-1.01032	0.841084	0.612514	1.0866	0.120839	0.195094	-1.03508	0.504059	0.378646	1.08054	0.145722	0.157438
172848_x_at	Probable cytochrome c oxidase subunit 6A, mitochondrial /// locus:tag-174	tag-174 /// WBGene00006519	WBGene00006519	1.04874	0.322899	0.40385	1.05022	0.309262	0.428409	-1.00141	0.983154	0.999571	1.13971	0.0137477	0.053798	-1.05147	0.2981	0.323354	1.06291	0.210053	0.221847	1.05089	0.303222	0.251282
172849_x_at	---	---	---	-1.04107	0.497359	0.488843	-1.19214	0.008779	0.0460479	1.14511	0.119402	0.793382	-1.03679	0.54175	0.506917	-1.22103	0.00384995	0.0240136	-1.16069	0.0218174	0.0451449	-1.03771	0.531962	0.352063
172850_x_at	---	---	---	1.00473	0.93204	0.631935	-1.01749	0.754552	0.628816	1.0223	0.778427	0.999571	-1.13401	0.0364253	0.105027	-1.07018	0.232622	0.282249	-1.06793	0.246748	0.246834	-1.0374	0.510475	0.34357
172851_x_at	Histone H2B 1 /// Histone H2B 1 /// Histone H2B 1 /// Histone H2B 1 /// Histone H2B 1 /// locus:his-11 /// locus:his-15 /// locus:his-29 /// locus:his-34 /// locus:his-44	his-11 /// his-15 /// his-29 /// his-34 /// his-44 /// WBGene00001885 /// WBGene00001889 /// WBGene00001903 /// WBGene00001908 /// WBGene00001918	WBGene00001903 /// WBGene00001908	-1.31681	0.0157412	0.0670404	-1.2943	0.022031	0.0890975	-1.01739	0.904882	0.999571	1.45303	0.00224307	0.01536	1.1485	0.188637	0.251902	1.04469	0.669258	0.439569	1.48734	0.00141714	0.00618865
172852_x_at	hypothetical protein /// Major sperm protein 10/36/56/76 /// Major sperm protein 10/36/56/76 /// Major sperm protein 10/36/56/76 /// Major Sperm Protein /// Major sperm protein 10/36/56/76 /// locus:msp-10 /// locus:msp-36 /// locus:msp-56 /// locus:msp-74 /// locus:msp-76 /// major sperm protein /// Major sperm protein /// hypothetical protein	F58A6.9 /// msp-10 /// msp-36 /// msp-56 /// msp-74 /// msp-76 /// WBGene00003425 /// WBGene00003432 /// WBGene00003449 /// WBGene00003462 /// WBGene00003463 /// WBGene00019026 /// WBGene00022875 /// ZK1248.4	WBGene00003425 /// WBGene00003449	-1.00763	0.917673	0.627921	-1.00252	0.972739	0.685402	-1.0051	0.960969	0.999571	1.01417	0.848402	0.614467	1.0849	0.278453	0.311784	1.11993	0.13935	0.169163	1.10409	0.192207	0.188778
172853_x_at	hypothetical protein /// Major sperm protein 10/36/56/76 /// Major sperm protein 10/36/56/76 /// Major sperm protein 10/36/56/76 /// Major Sperm Protein /// Major sperm protein 10/36/56/76 /// locus:msp-10 /// locus:msp-36 /// locus:msp-56 /// locus:msp-74 /// locus:msp-76 /// major sperm protein /// Major sperm protein /// hypothetical protein	F58A6.9 /// msp-10 /// msp-36 /// msp-56 /// msp-74 /// msp-76 /// WBGene00003425 /// WBGene00003432 /// WBGene00003449 /// WBGene00003462 /// WBGene00003463 /// WBGene00019026 /// WBGene00022875 /// ZK1248.4	WBGene00003432	-1.01764	0.831635	0.606201	1.01137	0.890618	0.666431	-1.02921	0.804555	0.999571	1.0009	0.991314	0.650538	1.11322	0.205246	0.263557	1.11428	0.201469	0.215966	1.10182	0.249665	0.22263
172854_x_at	Major sperm protein 77/79 /// Major sperm protein 77/79 /// locus:msp-77 /// locus:msp-79	msp-77 /// msp-79 /// WBGene00003464 /// WBGene00003466	WBGene00003464	-1.01306	0.880814	0.618814	-1.01706	0.845037	0.654442	1.00395	0.974282	0.999571	1.01296	0.881711	0.623277	1.11085	0.236389	0.284831	1.15156	0.119007	0.15186	1.12319	0.193146	0.189452
172855_x_at	Protein lin-28	lin-28	WBGene00003014	-1.0239	0.707285	0.566861	1.04471	0.48961	0.528577	-1.06968	0.452515	0.992329	1.03139	0.623838	0.541293	-1.02767	0.664705	0.495022	1.00332	0.95782	0.527145	1.04293	0.506379	0.342174
172856_x_at	EGG sterile (unfertilizable) /// EGG sterile (unfertilizable) /// locus:egg-5 /// locus:egg-4	egg-4 /// egg-5 /// WBGene00020035 /// WBGene00020652	WBGene00020035 /// WBGene00020652	-1.35221	0.137248	0.258453	-1.40585	0.0968326	0.229572	1.03967	0.887761	0.999571	1.18699	0.385621	0.428401	1.82555	0.00716914	0.0352456	1.93921	0.00382719	0.0126955	1.85285	0.00614474	0.0175479
172857_x_at	hypothetical protein /// Major sperm protein 19/31/40/45/50/51/53/59/61/65/81/113/142 /// Major sperm protein 19/31/40/45/50/51/53/59/61/65/81/113/142 /// Major sperm protein 19/31/40/45/50/51/53/59/61/65/81/113/142 /// Major sperm protein 19/31/40/45/50/51/53/59/61/65/81/113/142 /// Major sperm protein 19/31/40/45/50/51/53/59/61/65/81/113/142 /// Major sperm protein 19/31/40/45/50/51/53/59/61/65…	F58A6.9 /// msp-113 /// msp-142 /// msp-19 /// msp-31 /// msp-40 /// msp-45 /// msp-50 /// msp-51 /// msp-53 /// msp-59 /// msp-64 /// msp-65 /// msp-74 /// msp-81 /// WBGene00003426 /// WBGene00003429 /// WBGene00003435 /// WBGene00003438 /// WBGene00003443 /// WBGene00003444 /// WBGene00003446 /// WBGene00003452 /// WBGene00003457 /// WBGene00003458 /// WBGene00003462 /// WBGene00003467 /// WBG…	WBGene00003426	-1.03817	0.646353	0.547769	-1.04299	0.606496	0.577662	1.00464	0.967858	0.999571	1.04438	0.595271	0.529339	1.14589	0.110306	0.185666	1.13722	0.129756	0.160668	1.10267	0.241326	0.217843
172858_x_at	hypothetical protein /// S. muris microneme antigen	C53C11.4 /// WBGene00016901	WBGene00016901	-1.08578	0.538661	0.50433	-1.08222	0.554798	0.556357	-1.00329	0.98604	0.999571	1.05207	0.703316	0.568819	1.00925	0.94479	0.580356	1.22865	0.13713	0.167186	1.07469	0.58989	0.373424
172859_x_at	hypothetical protein /// Protein-tyrosine phosphatase	C07E3.4 /// WBGene00007415	WBGene00007415	-1.06212	0.64773	0.548062	-1.00897	0.945833	0.678855	-1.05268	0.782623	0.999571	-1.57779	0.0033094	0.0200397	-1.46606	0.0102535	0.0440689	-1.9927	0.000103924	0.00100324	-1.91748	0.000179309	0.00142421
172860_x_at	Histone H2A /// Histone H2A /// Histone H2A /// Histone H2A /// Histone H2A /// Histone H2A /// Histone H2A /// Histone H2A /// Histone H2A /// Histone H2A /// Histone H2A /// Histone H2A /// Histone H2A /// Histone H2A /// Histone H2A /// Histone H2A /// locus:his-3 /// locus:his-7 /// locus:his-12 /// locus:his-16 /// locus:his-19 /// locus:his-21 /// locus:his-30 /// locus:his-33 /// locus:his…	his-12 /// his-16 /// his-19 /// his-21 /// his-3 /// his-30 /// his-33 /// his-43 /// his-47 /// his-51 /// his-53 /// his-57 /// his-61 /// his-65 /// his-68 /// his-7 /// WBGene00001877 /// WBGene00001881 /// WBGene00001886 /// WBGene00001890 /// WBGene00001893 /// WBGene00001895 /// WBGene00001904 /// WBGene00001907 /// WBGene00001917 /// WBGene00001921 /// WBGene00001925 /// WBGene00001927 /…	WBGene00001904 /// WBGene00001907	-1.09274	0.369285	0.428139	-1.20959	0.0664465	0.182822	1.10693	0.464852	0.993883	1.03696	0.709954	0.571573	-1.00489	0.960025	0.584529	-1.03344	0.735891	0.461678	1.15115	0.163039	0.169908
172861_x_at	---	---	---	1.08701	0.268988	0.369964	-1.05185	0.497008	0.532087	1.14337	0.212268	0.890814	1.0072	0.92252	0.634009	1.09601	0.226622	0.278131	1.02321	0.756291	0.468099	1.15911	0.06101	0.0875755
172862_x_at	COLlagen /// COLlagen /// locus:col-3 /// locus:col-117	col-117 /// col-3 /// WBGene00000594 /// WBGene00000691	WBGene00000594 /// WBGene00000691	1.11842	0.518025	0.497134	-1.23534	0.231014	0.370877	1.38163	0.197087	0.879679	1.0856	0.634063	0.544984	-1.27651	0.170071	0.237127	-1.04012	0.819093	0.48832	1.07693	0.667256	0.399846
172863_x_at	HIStone	his-72	WBGene00001946	1.18885	0.000831994	0.00797207	1.2504	8.24574e-05	0.00126608	-1.05177	0.397023	0.979034	1.0494	0.257508	0.345458	1.15872	0.0028616	0.0200809	1.05522	0.209358	0.221426	1.15282	0.0036676	0.0122106
172864_x_at	Protein kup-1 /// locus:kup-1	kup-1 /// WBGene00002241	WBGene00002241	-1.00723	0.935968	0.63292	-1.07844	0.40582	0.485425	1.0707	0.592171	0.999571	1.2609	0.0197435	0.068992	1.26441	0.0185646	0.0636764	1.53926	0.000236507	0.00178397	1.33283	0.00569019	0.0166698
172865_x_at	60S ribosomal protein L27 /// locus:rpl-27	rpl-27 /// WBGene00004441	WBGene00004441	1.04364	0.36808	0.42748	1.02316	0.625863	0.585389	1.02002	0.76472	0.999571	-1.01692	0.720296	0.574619	1.00153	0.973919	0.587371	-1.03205	0.503314	0.378278	-1.03044	0.524314	0.349004
172866_x_at	Organic Anion Transporter /// locus:oat-1	oat-1 /// WBGene00003837	WBGene00003837	-1.03991	0.709229	0.567587	-1.18923	0.114068	0.25308	1.14359	0.371831	0.971592	1.07026	0.519757	0.496197	-1.06982	0.522261	0.436581	-1.62062	0.000344353	0.00232328	-1.54803	0.000808937	0.00413237
172867_x_at	Histone H3 /// Histone H3 /// Histone H3 /// Histone H3 /// Histone H3 /// Histone H3 /// Histone H3 /// Histone H3 /// Histone H3 /// Histone H3 /// Histone H3 /// Histone H3 /// Histone H3 /// Histone H3 /// locus:his-2 /// locus:his-6 /// locus:his-9 /// locus:his-13 /// locus:his-17 /// locus:his-25 /// locus:his-27 /// locus:his-32 /// locus:his-42 /// locus:his-45 /// locus:his-49 /// locus…	his-13 /// his-17 /// his-2 /// his-25 /// his-27 /// his-32 /// his-42 /// his-45 /// his-49 /// his-55 /// his-59 /// his-6 /// his-63 /// his-9 /// WBGene00001876 /// WBGene00001880 /// WBGene00001883 /// WBGene00001887 /// WBGene00001891 /// WBGene00001899 /// WBGene00001901 /// WBGene00001906 /// WBGene00001916 /// WBGene00001919 /// WBGene00001923 /// WBGene00001929 /// WBGene00001933 /// W…	WBGene00001880	1.22105	0.00789844	0.0413425	1.1298	0.0793921	0.204408	1.08077	0.408893	0.980867	1.12745	0.0840919	0.180684	1.10821	0.133538	0.206815	1.09368	0.186817	0.205558	1.21885	0.00835014	0.0219062
172868_x_at	hypothetical protein /// Neuropeptide anthorfamide	C24A3.1 /// WBGene00016032	WBGene00016032	-1.0109	0.861175	0.613451	1.01572	0.801373	0.641377	-1.02679	0.763172	0.999571	1.02388	0.703919	0.569033	-1.02226	0.722835	0.515752	1.03184	0.614481	0.421058	1.01485	0.812121	0.445261
172869_x_at	BLIstered cuticle	bli-4	WBGene00000254	1.03175	0.77223	0.588346	-1.03292	0.764191	0.630926	1.06572	0.67731	0.999571	1.05863	0.599003	0.530739	1.24999	0.053637	0.122016	1.26023	0.0464696	0.0784783	1.15117	0.204993	0.197028
172870_x_at	BLIstered cuticle	bli-4	WBGene00000254	-1.0603	0.60983	0.532922	1.01326	0.90818	0.669999	-1.07436	0.658086	0.999571	1.06943	0.559084	0.514084	1.2358	0.0799951	0.154419	1.25737	0.0604862	0.0951624	1.19626	0.132447	0.147848
172871_x_at	Histone H3 /// Histone H3 /// Histone H3 /// Histone H3 /// Histone H3 /// Histone H3 /// Histone H3 /// Histone H3 /// Histone H3 /// Histone H3 /// Histone H3 /// Histone H3 /// Histone H3 /// Histone H3 /// Histone H3 /// locus:his-2 /// locus:his-6 /// locus:his-9 /// locus:his-13 /// locus:his-17 /// locus:his-25 /// locus:his-27 /// locus:his-32 /// locus:his-42 /// locus:his-45 /// locus:h…	his-13 /// his-17 /// his-2 /// his-25 /// his-27 /// his-32 /// his-40 /// his-42 /// his-45 /// his-49 /// his-55 /// his-59 /// his-6 /// his-63 /// his-9 /// WBGene00001876 /// WBGene00001880 /// WBGene00001883 /// WBGene00001887 /// WBGene00001891 /// WBGene00001899 /// WBGene00001901 /// WBGene00001906 /// WBGene00001916 /// WBGene00001919 /// WBGene00001923 /// WBGene00001929 /// WBGene000…	WBGene00001883 /// WBGene00001887 /// WBGene00001899	1.45936	0.00458736	0.0283219	1.12026	0.328655	0.44054	1.3027	0.117809	0.789481	1.46815	0.00412395	0.0233038	1.16126	0.203985	0.262882	1.11826	0.336061	0.299186	1.53122	0.00196096	0.00780165
172872_x_at	UPF0057 membrane protein T23F2.3 /// blt101 protein-barley	T23F2.3 /// WBGene00020736	WBGene00020736	1.11276	0.128644	0.2495	1.1819	0.0242161	0.0945347	-1.06214	0.529801	0.999571	-1.004	0.952786	0.641873	-1.07562	0.289114	0.318284	-1.0653	0.35527	0.309748	1.06743	0.340741	0.269824
172873_x_at	Suppressor/Enhancer of Lin-12	sel-5	WBGene00004762	1.1173	0.454313	0.470888	1.00638	0.965412	0.683772	1.11021	0.615955	0.999571	1.06671	0.660917	0.554878	1.42261	0.0282659	0.0825387	1.60571	0.00541049	0.0162453	1.30622	0.0849802	0.11012
172874_x_at	Histone H2B 2 /// Histone H2B 2 /// Histone H2B 2 /// Histone H2B 2 /// Histone H2B 2 /// Histone H2B 2 /// locus:his-4 /// locus:his-8 /// locus:his-20 /// locus:his-22 /// locus:his-52 /// locus:his-54	his-20 /// his-22 /// his-4 /// his-52 /// his-54 /// his-8 /// WBGene00001878 /// WBGene00001882 /// WBGene00001894 /// WBGene00001896 /// WBGene00001926 /// WBGene00001928	WBGene00001882 /// WBGene00001894 /// WBGene00001896 /// WBGene00001926 /// WBGene00001928	1.00991	0.955963	0.63776	-1.12664	0.507854	0.536689	1.1378	0.610995	0.999571	1.71439	0.00827512	0.0381373	1.55678	0.024375	0.0754782	1.14132	0.463714	0.361663	1.60925	0.0168694	0.0360831
172875_x_at	C-type lectin domain-containing protein 161 /// locus:clec-161	clec-161 /// WBGene00010228	WBGene00010228	1.01301	0.838012	0.607554	-1.08896	0.191175	0.336289	1.10312	0.282167	0.93943	-1.02699	0.674298	0.559538	-1.0309	0.631384	0.482719	-1.05595	0.395022	0.32982	-1.01462	0.818432	0.447217
172876_x_at	---	---	---	1.0614	0.428184	0.459724	-1.08145	0.301788	0.423256	1.14785	0.203148	0.884129	1.01468	0.844733	0.613461	1.17835	0.0412733	0.104628	1.07359	0.347428	0.305412	1.05796	0.453248	0.320381
172877_x_at	ForKHead transcription factor family /// locus:fkh-3 /// locus:fkh-4	fkh-4 /// WBGene00001435 /// WBGene00001436	WBGene00001435 /// WBGene00001436	-1.10447	0.274003	0.373879	-1.07941	0.396038	0.479913	-1.02322	0.855152	0.999571	1.06504	0.482192	0.47959	1.12521	0.197896	0.258671	1.28255	0.0128154	0.0303853	1.27471	0.0147165	0.0328034
172878_x_at	Cuticle collagen 13 /// locus:col-12 /// locus:col-13	col-13 /// WBGene00000601 /// WBGene00000602	WBGene00000601 /// WBGene00000602	-1.00963	0.952676	0.637149	-1.1126	0.51231	0.538956	1.10199	0.671827	0.999571	-1.11963	0.488165	0.482264	-1.40498	0.0502122	0.117858	-1.14759	0.400341	0.332251	1.02588	0.874378	0.463415
172879_x_at	Cuticle collagen 12 /// locus:col-12 /// locus:col-13	col-12 /// WBGene00000601 /// WBGene00000602	WBGene00000601 /// WBGene00000602	1.03828	0.799924	0.597277	-1.0555	0.715909	0.616983	1.09591	0.662935	0.999571	-1.06434	0.674635	0.559647	-1.33313	0.0680903	0.140503	-1.13779	0.389787	0.327318	1.04471	0.768044	0.432216
172880_x_at	Tyrosine-protein kinase /// tyrosine-protein kinase	C55C3.4 /// WBGene00016954	WBGene00016954	-1.32394	0.0146835	0.0641012	-1.21646	0.0724273	0.193355	-1.08835	0.562254	0.999571	-1.36799	0.007727	0.0363671	-1.01321	0.898311	0.56809	-1.11202	0.310288	0.284325	-1.2917	0.0236688	0.045525
172881_x_at	Histone H3 /// Histone H3 /// Histone H3 /// Histone H3 /// Histone H3 /// Histone H3 /// Histone H3 /// Histone H3 /// Histone H3 /// Histone H3 /// Histone H3 /// Histone H3 /// Histone H3 /// Histone H3 /// locus:his-2 /// locus:his-6 /// locus:his-9 /// locus:his-13 /// locus:his-17 /// locus:his-25 /// locus:his-27 /// locus:his-32 /// locus:his-42 /// locus:his-45 /// locus:his-49 /// locus…	his-13 /// his-17 /// his-2 /// his-25 /// his-27 /// his-32 /// his-42 /// his-45 /// his-49 /// his-55 /// his-59 /// his-6 /// his-63 /// his-9 /// WBGene00001876 /// WBGene00001880 /// WBGene00001883 /// WBGene00001887 /// WBGene00001891 /// WBGene00001899 /// WBGene00001901 /// WBGene00001906 /// WBGene00001916 /// WBGene00001919 /// WBGene00001923 /// WBGene00001929 /// WBGene00001933 /// W…	WBGene00001906	1.09978	0.330976	0.408512	1.11282	0.276682	0.405243	-1.01186	0.930917	0.999571	1.32451	0.010021	0.043392	1.23319	0.0434886	0.107921	1.08454	0.404657	0.334207	1.28114	0.0200457	0.0406975
172882_x_at	Major sperm protein 3 /// locus:msp-3	msp-3 /// WBGene00003424	WBGene00003424	-1.0559	0.629465	0.541202	-1.0738	0.528903	0.545616	1.01695	0.915689	0.999571	-1.05741	0.620553	0.540082	1.11504	0.340144	0.347603	1.08819	0.456122	0.357994	1.11347	0.346233	0.272384
172883_x_at	60S ribosomal protein L22	rpl-22	WBGene00004434	-1.00348	0.953528	0.637355	1.02308	0.702384	0.613445	-1.02663	0.755368	0.999571	-1.0185	0.758619	0.587745	-1.03111	0.608676	0.473359	-1.06715	0.28526	0.270223	-1.09414	0.146306	0.157788
172884_x_at	Serine/threonine-protein phosphatase /// serine/threonine protein phosphatase	R08C7.8 /// WBGene00019951	---	-1.12679	0.17898	0.299649	1.05041	0.56923	0.561999	-1.1836	0.179618	0.861874	-1.39596	0.00144188	0.0112051	-1.05758	0.517769	0.434584	-1.29647	0.00819529	0.0218641	-1.3842	0.00175618	0.00720652
172885_x_at	hypothetical protein /// Major sperm protein 19/31/40/45/50/51/53/59/61/65/81/113/142 /// Major sperm protein 19/31/40/45/50/51/53/59/61/65/81/113/142 /// Major sperm protein 19/31/40/45/50/51/53/59/61/65/81/113/142 /// Major sperm protein 19/31/40/45/50/51/53/59/61/65/81/113/142 /// Major sperm protein 19/31/40/45/50/51/53/59/61/65/81/113/142 /// Major sperm protein 19/31/40/45/50/51/53/59/61/65…	F58A6.9 /// msp-113 /// msp-142 /// msp-19 /// msp-31 /// msp-40 /// msp-45 /// msp-50 /// msp-51 /// msp-53 /// msp-59 /// msp-64 /// msp-65 /// msp-74 /// msp-81 /// WBGene00003426 /// WBGene00003429 /// WBGene00003435 /// WBGene00003438 /// WBGene00003443 /// WBGene00003444 /// WBGene00003446 /// WBGene00003452 /// WBGene00003457 /// WBGene00003458 /// WBGene00003462 /// WBGene00003467 /// WBG…	WBGene00003443	-1.16299	0.216696	0.332018	-1.01699	0.88731	0.665659	-1.14357	0.429961	0.987601	-1.10534	0.405282	0.439758	1.1164	0.361457	0.359325	1.06503	0.597796	0.414678	1.12242	0.339208	0.268992
172886_x_at	Ligand-Gated ion Channel /// locus:lgc-7 /// locus:lgc-8	lgc-8 /// WBGene00013300 /// WBGene00013338	WBGene00013300 /// WBGene00013338	1.0558	0.346158	0.416971	1.01828	0.749873	0.627838	1.03685	0.652974	0.999571	1.01541	0.787625	0.597212	1.05871	0.32309	0.338228	1.04158	0.476562	0.367109	1.05384	0.362426	0.279888
172887_x_at	hypothetical protein /// Major sperm protein 19/31/40/45/50/51/53/59/61/65/81/113/142 /// Major sperm protein 19/31/40/45/50/51/53/59/61/65/81/113/142 /// Major sperm protein 19/31/40/45/50/51/53/59/61/65/81/113/142 /// Major sperm protein 19/31/40/45/50/51/53/59/61/65/81/113/142 /// Major sperm protein 19/31/40/45/50/51/53/59/61/65/81/113/142 /// Major sperm protein 19/31/40/45/50/51/53/59/61/65…	F58A6.9 /// msp-113 /// msp-142 /// msp-19 /// msp-31 /// msp-40 /// msp-45 /// msp-50 /// msp-51 /// msp-53 /// msp-59 /// msp-64 /// msp-65 /// msp-74 /// msp-81 /// WBGene00003426 /// WBGene00003429 /// WBGene00003435 /// WBGene00003438 /// WBGene00003443 /// WBGene00003444 /// WBGene00003446 /// WBGene00003452 /// WBGene00003457 /// WBGene00003458 /// WBGene00003462 /// WBGene00003467 /// WBG…	WBGene00003457	-1.06421	0.605902	0.531522	-1.12048	0.351008	0.4552	1.05288	0.76186	0.999571	-1.06822	0.584495	0.524954	1.06132	0.621598	0.478478	1.09523	0.453208	0.356577	1.08752	0.488421	0.335022
172888_x_at	MATH (meprin-associated Traf homology) domain containing /// locus:math-20	math-20 /// WBGene00016555	WBGene00016555	-1.19256	0.0823014	0.192585	-1.43357	0.00184651	0.0143737	1.20209	0.188249	0.873653	-1.17589	0.107078	0.210827	-1.45874	0.00128342	0.0120077	-1.36308	0.00534698	0.016131	-1.22807	0.0465172	0.0728029
172889_x_at	hypothetical protein /// Major sperm protein 19/31/40/45/50/51/53/59/61/65/81/113/142 /// Major sperm protein 19/31/40/45/50/51/53/59/61/65/81/113/142 /// Major sperm protein 19/31/40/45/50/51/53/59/61/65/81/113/142 /// Major sperm protein 19/31/40/45/50/51/53/59/61/65/81/113/142 /// Major sperm protein 19/31/40/45/50/51/53/59/61/65/81/113/142 /// Major sperm protein 19/31/40/45/50/51/53/59/61/65…	F58A6.9 /// msp-113 /// msp-142 /// msp-19 /// msp-31 /// msp-40 /// msp-45 /// msp-50 /// msp-51 /// msp-53 /// msp-59 /// msp-64 /// msp-65 /// msp-74 /// msp-81 /// WBGene00003426 /// WBGene00003429 /// WBGene00003435 /// WBGene00003438 /// WBGene00003443 /// WBGene00003444 /// WBGene00003446 /// WBGene00003452 /// WBGene00003457 /// WBGene00003458 /// WBGene00003462 /// WBGene00003467 /// WBG…	WBGene00003438	-1.1296	0.331577	0.408841	-1.1017	0.437422	0.502571	-1.02533	0.886031	0.999571	-1.09484	0.466936	0.472149	1.11235	0.394356	0.376674	1.07173	0.57654	0.40674	1.06616	0.60525	0.379212
172890_x_at	60S ribosomal protein L31	rpl-31	WBGene00004445	-1.01864	0.523274	0.498461	1.03117	0.295049	0.418691	-1.05039	0.238189	0.91002	-1.01992	0.495878	0.48577	-1.00535	0.852616	0.555859	-1.04803	0.118578	0.151449	-1.03793	0.208159	0.198893
172891_x_at	Probable histone H2B 4 /// Probable histone H2B 4 /// Probable histone H2B 4 /// Probable histone H2B 4 /// locus:his-48 /// locus:his-58 /// locus:his-62 /// locus:his-66	his-48 /// his-58 /// his-62 /// his-66 /// WBGene00001922 /// WBGene00001932 /// WBGene00001936 /// WBGene00001940	WBGene00001922 /// WBGene00001932 /// WBGene00001940	-1.40416	4.52222e-05	0.00086606	-1.48626	8.8379e-06	0.000218325	1.05847	0.502819	0.999571	1.3966	5.31666e-05	0.00111879	1.05931	0.340738	0.347919	1.06885	0.273512	0.262971	1.45507	1.60072e-05	0.000247677
172892_x_at	Ribosomal Protein, Small subunit	rps-22	WBGene00004491	1.02597	0.454264	0.470888	1.01975	0.566484	0.561009	1.0061	0.899097	0.999571	-1.02753	0.428629	0.452264	-1.07285	0.053228	0.121525	-1.0279	0.422638	0.342823	-1.04522	0.205514	0.197205
172893_x_at	hypothetical protein /// Major sperm protein 19/31/40/45/50/51/53/59/61/65/81/113/142 /// Major sperm protein 19/31/40/45/50/51/53/59/61/65/81/113/142 /// Major sperm protein 19/31/40/45/50/51/53/59/61/65/81/113/142 /// Major sperm protein 19/31/40/45/50/51/53/59/61/65/81/113/142 /// Major sperm protein 19/31/40/45/50/51/53/59/61/65/81/113/142 /// Major sperm protein 19/31/40/45/50/51/53/59/61/65…	F58A6.9 /// msp-113 /// msp-142 /// msp-19 /// msp-31 /// msp-40 /// msp-45 /// msp-50 /// msp-51 /// msp-53 /// msp-59 /// msp-64 /// msp-65 /// msp-74 /// msp-77 /// msp-79 /// msp-81 /// WBGene00003426 /// WBGene00003429 /// WBGene00003435 /// WBGene00003438 /// WBGene00003443 /// WBGene00003444 /// WBGene00003446 /// WBGene00003452 /// WBGene00003457 /// WBGene00003458 /// WBGene00003462 /// …	WBGene00003466 /// WBGene00003467	-1.00881	0.90216	0.62394	-1.03037	0.675767	0.60338	1.02137	0.833997	0.999571	-1.00246	0.972483	0.645996	1.06311	0.396958	0.377902	1.14854	0.0680173	0.103166	1.07488	0.319963	0.259465
172894_x_at	Lipid Binding Protein /// locus:lbp-8	lbp-8 /// WBGene00002260	WBGene00002260	-1.16565	0.0649458	0.167077	-1.0699	0.392223	0.477845	-1.08949	0.441586	0.990756	-1.06243	0.441958	0.458808	1.03496	0.660325	0.493254	-1.19096	0.0385277	0.0686659	-1.04097	0.607998	0.380282
172895_x_at	Cuticle collagen dpy-13 /// locus:dpy-13	dpy-13 /// WBGene00001074	WBGene00001074	1.11133	0.0155225	0.0663987	1.05096	0.215664	0.358692	1.05744	0.3203	0.954364	-1.07006	0.0990539	0.200705	-1.06203	0.138674	0.211048	-1.03509	0.383434	0.324021	-1.06783	0.108881	0.130304
172896_x_at	hypothetical protein /// Major sperm protein 49 /// Major Sperm Protein /// locus:msp-49 /// locus:msp-74 /// major sperm protein /// Major sperm protein /// hypothetical protein	F58A6.9 /// msp-49 /// msp-74 /// WBGene00003442 /// WBGene00003462 /// WBGene00019026 /// WBGene00022875 /// ZK1248.4	WBGene00003442	-1.10546	0.415809	0.453367	-1.05353	0.669396	0.601674	-1.04929	0.780148	0.999571	-1.03026	0.806737	0.602876	1.22243	0.115164	0.189967	1.16841	0.214003	0.224586	1.15908	0.237259	0.215594
172897_x_at	---	---	---	1.03145	0.346506	0.417073	1.01211	0.710561	0.616042	1.0191	0.680126	0.999571	1.0265	0.424339	0.450046	1.01619	0.621141	0.478385	1.01851	0.572984	0.405301	1.17947	0.00013616	0.00117314
172898_x_at	Putative RNA-binding protein EEED8.12 /// Probable RNA binding protein	EEED8.12 /// WBGene00017140	WBGene00017140	1.04869	0.552913	0.50979	-1.0599	0.469177	0.519267	1.1115	0.355278	0.966658	1.08233	0.328789	0.394819	1.12053	0.167605	0.2353	1.1929	0.0405966	0.0713686	1.23833	0.016146	0.0350036
172899_x_at	Histone H3 /// Histone H3 /// Histone H3 /// Histone H3 /// Histone H3 /// Histone H3 /// Histone H3 /// Histone H3 /// Histone H3 /// Histone H3 /// Histone H3 /// Histone H3 /// Histone H3 /// Histone H3 /// locus:his-2 /// locus:his-6 /// locus:his-9 /// locus:his-13 /// locus:his-17 /// locus:his-25 /// locus:his-27 /// locus:his-32 /// locus:his-42 /// locus:his-45 /// locus:his-49 /// locus…	his-13 /// his-17 /// his-2 /// his-25 /// his-27 /// his-32 /// his-42 /// his-45 /// his-49 /// his-55 /// his-59 /// his-6 /// his-63 /// his-9 /// WBGene00001876 /// WBGene00001880 /// WBGene00001883 /// WBGene00001887 /// WBGene00001891 /// WBGene00001899 /// WBGene00001901 /// WBGene00001906 /// WBGene00001916 /// WBGene00001919 /// WBGene00001923 /// WBGene00001929 /// WBGene00001933 /// W…	WBGene00001916	1.25093	0.00475383	0.0291532	-1.04116	0.555686	0.556655	1.30242	0.0142795	0.400443	1.29329	0.00176924	0.0129507	1.12528	0.0990616	0.17489	1.11848	0.115917	0.149234	1.3312	0.000759572	0.00395319
172900_x_at	hypothetical protein /// Major sperm protein 152 /// Major Sperm Protein /// locus:msp-74 /// locus:msp-152 /// major sperm protein /// Major sperm protein /// hypothetical protein	F58A6.9 /// msp-152 /// msp-74 /// WBGene00003462 /// WBGene00003470 /// WBGene00019026 /// WBGene00022875 /// ZK1248.4	WBGene00003470	-1.06045	0.628471	0.54092	-1.11269	0.383326	0.473262	1.04926	0.77862	0.999571	-1.06955	0.5799	0.523142	1.03037	0.804577	0.541293	1.08874	0.485425	0.371252	1.04409	0.721527	0.417985
172901_x_at	Heat shock protein Hsp-16.48/Hsp-16.49 /// Heat shock protein Hsp-16.48/Hsp-16.49 /// locus:hsp-16.48 /// locus:hsp-16.49	hsp-16.48 /// hsp-16.49 /// WBGene00002019 /// WBGene00002020	WBGene00002019 /// WBGene00002020	12.8575	2.70456e-06	0.000105103	8.39249	2.01669e-05	0.000409383	1.53202	0.388145	0.976187	7.18211	4.43196e-05	0.000988076	1.42641	0.312076	0.331953	2.66853	0.0116822	0.028397	-1.56458	0.207452	0.198421
172902_x_at	Cuticle collagen 34 /// locus:col-34	col-34 /// WBGene00000611	WBGene00000611	1.22345	0.122555	0.242577	-1.18367	0.191013	0.336187	1.44816	0.0510406	0.632903	-1.07692	0.555596	0.512893	-1.15544	0.258681	0.299139	-1.0853	0.515585	0.383181	1.03357	0.791806	0.439379
172903_x_at	hypothetical protein /// Major sperm protein 55/57 /// Major sperm protein 55/57 /// Major Sperm Protein /// locus:msp-55 /// locus:msp-57 /// locus:msp-74 /// major sperm protein /// Major sperm protein /// hypothetical protein	F58A6.9 /// msp-55 /// msp-57 /// msp-74 /// WBGene00003448 /// WBGene00003450 /// WBGene00003462 /// WBGene00019026 /// WBGene00022875 /// ZK1248.4	WBGene00003448	-1.02121	0.781735	0.591549	-1.01516	0.842447	0.65392	-1.00596	0.955714	0.999571	1.04145	0.593394	0.52869	1.1177	0.156554	0.226216	1.12009	0.149314	0.177322	1.12608	0.132437	0.147848
172904_x_at	hypothetical protein /// Major sperm protein 63 /// Major Sperm Protein /// locus:msp-63 /// locus:msp-74 /// major sperm protein /// Major sperm protein /// hypothetical protein	F58A6.9 /// msp-63 /// msp-74 /// WBGene00003456 /// WBGene00003462 /// WBGene00019026 /// WBGene00022875 /// ZK1248.4	WBGene00003456	-1.08144	0.578385	0.521012	-1.10486	0.480598	0.524261	1.02165	0.913907	0.999571	-1.02469	0.86186	0.618662	1.19174	0.223146	0.276116	1.14548	0.340376	0.301588	1.15519	0.312215	0.255865
172905_x_at	Major sperm protein 78 /// locus:msp-78	msp-78 /// WBGene00003465	WBGene00003465	1.01994	0.804199	0.598416	-1.06137	0.458518	0.513661	1.08253	0.484742	0.999571	1.01508	0.850837	0.615388	1.07084	0.395849	0.377512	1.12892	0.142972	0.1722	1.08852	0.296004	0.247515
172906_x_at	hypothetical protein /// Major sperm protein 19/31/40/45/50/51/53/59/61/65/81/113/142 /// Major sperm protein 19/31/40/45/50/51/53/59/61/65/81/113/142 /// Major sperm protein 19/31/40/45/50/51/53/59/61/65/81/113/142 /// Major sperm protein 19/31/40/45/50/51/53/59/61/65/81/113/142 /// Major sperm protein 19/31/40/45/50/51/53/59/61/65/81/113/142 /// Major sperm protein 19/31/40/45/50/51/53/59/61/65…	F58A6.9 /// msp-113 /// msp-142 /// msp-19 /// msp-31 /// msp-40 /// msp-45 /// msp-50 /// msp-51 /// msp-53 /// msp-59 /// msp-64 /// msp-65 /// msp-74 /// msp-77 /// msp-79 /// msp-81 /// WBGene00003426 /// WBGene00003429 /// WBGene00003435 /// WBGene00003438 /// WBGene00003443 /// WBGene00003444 /// WBGene00003446 /// WBGene00003452 /// WBGene00003457 /// WBGene00003458 /// WBGene00003462 /// …	WBGene00003466 /// WBGene00003467	1.01572	0.821664	0.603618	-1.02043	0.770225	0.632522	1.03647	0.714745	0.999571	1.01502	0.829364	0.609264	1.09494	0.203004	0.262328	1.1269	0.100388	0.135365	1.11838	0.121733	0.140054
172907_x_at	hypothetical protein /// Major sperm protein 10/36/56/76 /// Major sperm protein 10/36/56/76 /// Major sperm protein 10/36/56/76 /// Major Sperm Protein /// Major sperm protein 10/36/56/76 /// locus:msp-10 /// locus:msp-36 /// locus:msp-56 /// locus:msp-74 /// locus:msp-76 /// major sperm protein /// Major sperm protein /// hypothetical protein	F58A6.9 /// msp-10 /// msp-36 /// msp-56 /// msp-74 /// msp-76 /// WBGene00003425 /// WBGene00003432 /// WBGene00003449 /// WBGene00003462 /// WBGene00003463 /// WBGene00019026 /// WBGene00022875 /// ZK1248.4	WBGene00003425 /// WBGene00003449	1.00473	0.953804	0.637355	-1.01919	0.815509	0.645911	1.024	0.836825	0.999571	1.03274	0.692987	0.565642	1.0903	0.297713	0.323195	1.13113	0.145465	0.174303	1.12761	0.155151	0.164133
172908_x_at	Probable ribosomal protein F34H10.1 /// ubiquitin/ribosomal protein	F34H10.1 /// WBGene00009378	WBGene00009378	1.00485	0.916498	0.62768	1.04248	0.374169	0.467762	-1.03745	0.575318	0.999571	-1.12834	0.0185043	0.0658628	1.01321	0.776392	0.533285	-1.02688	0.567612	0.403055	1.03216	0.496397	0.33863
172909_x_at	BRCa homolog (tumor suppressor gene Brca1)	brc-1	WBGene00000264	-1.05521	0.563053	0.514314	1.01121	0.903945	0.668941	-1.06704	0.620897	0.999571	-1.06168	0.520116	0.496335	1.0866	0.375411	0.366784	1.19798	0.0663456	0.101524	1.14009	0.170399	0.174937
172910_at	60S ribosomal protein L39 /// locus:rpl-39	rpl-39 /// WBGene00004453	WBGene00004453	1.10652	0.184495	0.30374	1.03377	0.653975	0.596078	1.07038	0.51799	0.999571	-1.00195	0.978932	0.647701	-1.04554	0.548948	0.448673	-1.02821	0.706994	0.452318	-1.02632	0.725507	0.418911
172911_x_at	Ribosomal Protein, Large subunit	rpl-29	WBGene00004443	1.01681	0.718573	0.571166	-1.01416	0.761061	0.630184	1.0312	0.639131	0.999571	-1.05585	0.250435	0.339862	-1.07264	0.144195	0.215811	-1.05445	0.261705	0.255812	-1.05697	0.241748	0.218136
172912_x_at	Chloride channel protein	clh-1	WBGene00000528	1.01236	0.914697	0.626997	-1.0029	0.979848	0.686834	1.0153	0.925424	0.999571	1.24395	0.0730333	0.165986	-1.26867	0.0530469	0.121401	-1.37264	0.0138424	0.0321856	-1.05405	0.647424	0.393039
172913_x_at	---	---	---	-1.14827	0.52647	0.499686	1.1649	0.485069	0.526602	-1.33762	0.350223	0.965131	2.01249	0.00541065	0.0284753	1.02601	0.905701	0.569926	1.26724	0.284532	0.269765	1.4381	0.109875	0.131088
172914_x_at	Phosphoinositide phospholipase C	plc-1	WBGene00004036	1.04591	0.674106	0.555877	-1.0095	0.929229	0.674903	1.05584	0.718644	0.999571	-1.00312	0.976618	0.647202	-1.20399	0.0974206	0.173247	-1.11647	0.309683	0.284033	-1.02162	0.840755	0.453738
172915_x_at	---	---	---	1.10641	0.167061	0.29027	-1.07162	0.33574	0.445188	1.18565	0.104606	0.765925	1.02857	0.690862	0.565154	1.04157	0.56654	0.456784	1.04791	0.511031	0.381349	1.12495	0.111822	0.132621
172916_x_at	---	---	---	1.05133	0.533598	0.5027	1.06798	0.415726	0.491783	-1.01584	0.889315	0.999571	-1.08274	0.327912	0.394568	1.0187	0.816675	0.545134	1.00336	0.966489	0.529039	-1.00495	0.950695	0.48356
172917_x_at	HP1 Like (heterochromatin protein)	hpl-2	WBGene00001996	-1.04791	0.423772	0.457251	-1.16195	0.0193019	0.0815414	1.10882	0.219291	0.897678	1.00646	0.911345	0.631601	1.02039	0.727561	0.517169	1.05815	0.33652	0.299349	1.04788	0.424087	0.307945
172918_x_at	HP1 Like (heterochromatin protein)	hpl-2	WBGene00001996	-1.08582	0.29301	0.386085	-1.18319	0.0424553	0.137507	1.08967	0.433834	0.988653	-1.03547	0.650804	0.551653	1.05702	0.473976	0.415889	1.0839	0.3031	0.280109	1.05031	0.525378	0.349358
172919_x_at	HP1 Like (heterochromatin protein)	hpl-2	WBGene00001996	-1.10959	0.0859478	0.197526	-1.14203	0.0333758	0.117366	1.02924	0.722789	0.999571	-1.05686	0.342623	0.403144	1.0246	0.672529	0.497718	1.20847	0.00463664	0.01455	1.12267	0.0589881	0.0855616
172920_x_at	Furin-like protease kpc-1	kpc-1	WBGene00002232	1.04616	0.668953	0.554207	1.19038	0.113803	0.252782	-1.13786	0.391697	0.976679	1.14968	0.198437	0.30031	1.02458	0.817608	0.545509	-1.03075	0.77373	0.473595	1.01233	0.907278	0.472288
172921_x_at	Helix Loop Helix /// locus:hlh-31	hlh-31 /// WBGene00009540	WBGene00009540	-1.08156	0.335187	0.411249	-1.05019	0.543061	0.551049	-1.02987	0.794913	0.999571	1.14587	0.105017	0.20836	1.01757	0.827772	0.548956	1.0706	0.399838	0.332038	1.03225	0.692303	0.408272
172922_x_at	hypothetical protein /// Major sperm protein 19/31/40/45/50/51/53/59/61/65/81/113/142 /// Major sperm protein 19/31/40/45/50/51/53/59/61/65/81/113/142 /// Major sperm protein 19/31/40/45/50/51/53/59/61/65/81/113/142 /// Major sperm protein 19/31/40/45/50/51/53/59/61/65/81/113/142 /// Major sperm protein 19/31/40/45/50/51/53/59/61/65/81/113/142 /// Major sperm protein 19/31/40/45/50/51/53/59/61/65…	F58A6.9 /// msp-113 /// msp-142 /// msp-19 /// msp-31 /// msp-40 /// msp-45 /// msp-50 /// msp-51 /// msp-53 /// msp-59 /// msp-64 /// msp-65 /// msp-74 /// msp-81 /// WBGene00003426 /// WBGene00003429 /// WBGene00003435 /// WBGene00003438 /// WBGene00003443 /// WBGene00003444 /// WBGene00003446 /// WBGene00003452 /// WBGene00003457 /// WBGene00003458 /// WBGene00003462 /// WBGene00003467 /// WBG…	WBGene00003458 /// WBGene00003468	-1.0226	0.725659	0.573488	-1.01697	0.791434	0.638787	-1.00554	0.950999	0.999571	1.05748	0.385742	0.428417	1.1379	0.0574937	0.127171	1.16858	0.0256853	0.0508938	1.1431	0.0502229	0.0767985
172923_x_at	LETM1 (Leucine zipper, EF-hand, TransMembrane mitochondrial protein) homolog	letm-1	WBGene00010279	1.17192	0.0567941	0.153572	1.0945	0.257032	0.389826	1.07074	0.537306	0.999571	1.12741	0.138905	0.245752	1.06911	0.396609	0.377872	1.08882	0.284239	0.269634	1.0752	0.358821	0.278326
172924_x_at	---	---	---	1.06243	0.324018	0.404148	-1.05098	0.415398	0.491595	1.11659	0.209218	0.886611	1.18176	0.0136592	0.0535421	1.12972	0.0586274	0.128828	1.23917	0.00278719	0.01011	1.11912	0.078282	0.104592
172925_x_at	hypothetical protein /// Major sperm protein 19/31/40/45/50/51/53/59/61/65/81/113/142 /// Major sperm protein 19/31/40/45/50/51/53/59/61/65/81/113/142 /// Major sperm protein 19/31/40/45/50/51/53/59/61/65/81/113/142 /// Major sperm protein 19/31/40/45/50/51/53/59/61/65/81/113/142 /// Major sperm protein 19/31/40/45/50/51/53/59/61/65/81/113/142 /// Major sperm protein 19/31/40/45/50/51/53/59/61/65…	F58A6.9 /// msp-113 /// msp-142 /// msp-19 /// msp-31 /// msp-40 /// msp-45 /// msp-50 /// msp-51 /// msp-53 /// msp-59 /// msp-64 /// msp-65 /// msp-74 /// msp-81 /// WBGene00003426 /// WBGene00003429 /// WBGene00003435 /// WBGene00003438 /// WBGene00003443 /// WBGene00003444 /// WBGene00003446 /// WBGene00003452 /// WBGene00003457 /// WBGene00003458 /// WBGene00003462 /// WBGene00003467 /// WBG…	WBGene00003452	-1.02546	0.739277	0.577727	-1.03451	0.653848	0.596002	1.00883	0.9343	0.999571	1.04363	0.573263	0.52069	1.13405	0.111441	0.18669	1.11261	0.171566	0.194689	1.12824	0.125506	0.142874
172926_x_at	---	---	---	1.30457	0.544362	0.506853	1.7243	0.223667	0.365184	-1.32174	0.6519	0.999571	1.94609	0.142015	0.248778	1.81834	0.184063	0.248561	3.67287	0.00881689	0.023169	2.85936	0.0277627	0.050896
172927_x_at	hypothetical protein /// Major sperm protein 19/31/40/45/50/51/53/59/61/65/81/113/142 /// Major sperm protein 19/31/40/45/50/51/53/59/61/65/81/113/142 /// Major sperm protein 19/31/40/45/50/51/53/59/61/65/81/113/142 /// Major sperm protein 19/31/40/45/50/51/53/59/61/65/81/113/142 /// Major sperm protein 19/31/40/45/50/51/53/59/61/65/81/113/142 /// Major sperm protein 19/31/40/45/50/51/53/59/61/65…	F58A6.9 /// msp-113 /// msp-142 /// msp-19 /// msp-31 /// msp-40 /// msp-45 /// msp-50 /// msp-51 /// msp-53 /// msp-59 /// msp-64 /// msp-65 /// msp-74 /// msp-81 /// WBGene00003426 /// WBGene00003429 /// WBGene00003435 /// WBGene00003438 /// WBGene00003443 /// WBGene00003444 /// WBGene00003446 /// WBGene00003452 /// WBGene00003457 /// WBGene00003458 /// WBGene00003462 /// WBGene00003467 /// WBG…	WBGene00003458	-1.01626	0.83703	0.607554	1.01063	0.892729	0.666972	-1.02707	0.809795	0.999571	1.05634	0.48819	0.482264	1.13974	0.111422	0.18669	1.14987	0.0911744	0.126412	1.14053	0.109712	0.130963
172928_x_at	hypothetical protein /// Major sperm protein 19/31/40/45/50/51/53/59/61/65/81/113/142 /// Major sperm protein 19/31/40/45/50/51/53/59/61/65/81/113/142 /// Major sperm protein 19/31/40/45/50/51/53/59/61/65/81/113/142 /// Major sperm protein 19/31/40/45/50/51/53/59/61/65/81/113/142 /// Major sperm protein 19/31/40/45/50/51/53/59/61/65/81/113/142 /// Major sperm protein 19/31/40/45/50/51/53/59/61/65…	F58A6.9 /// msp-113 /// msp-142 /// msp-19 /// msp-31 /// msp-40 /// msp-45 /// msp-50 /// msp-51 /// msp-53 /// msp-55 /// msp-57 /// msp-59 /// msp-64 /// msp-65 /// msp-74 /// msp-81 /// WBGene00003426 /// WBGene00003429 /// WBGene00003435 /// WBGene00003438 /// WBGene00003443 /// WBGene00003444 /// WBGene00003446 /// WBGene00003448 /// WBGene00003450 /// WBGene00003452 /// WBGene00003457 /// …	WBGene00003444 /// WBGene00003448 /// WBGene00003450	1.0012	0.984594	0.644059	1.00612	0.921845	0.673102	-1.00491	0.955557	0.999571	1.05017	0.436362	0.456402	1.12141	0.0816918	0.156168	1.1351	0.0569683	0.0911939	1.14066	0.0491109	0.0755765
172929_x_at	Regulator of G protein Signaling	rgs-2	WBGene00004345	1.0188	0.813073	0.601135	-1.11103	0.194758	0.339692	1.13192	0.276098	0.938937	-1.05811	0.477072	0.477053	-1.03832	0.63419	0.483697	-1.10364	0.222872	0.230861	-1.11844	0.169683	0.174393
172930_x_at	---	---	---	1.06373	0.442965	0.465331	1.01896	0.813827	0.645307	1.04394	0.703419	0.999571	-1.37567	0.00113449	0.00953578	-1.08574	0.310983	0.33131	-1.30067	0.00467621	0.0146395	-1.4164	0.000550835	0.00315541
172931_x_at	Probable small nuclear ribonucleoprotein Sm D2 /// locus:snr-4	snr-4 /// WBGene00004917	WBGene00004917	-1.04738	0.391654	0.440711	1.00766	0.886222	0.665288	-1.05541	0.478566	0.998484	-1.21676	0.00217012	0.0149577	-1.01072	0.841566	0.552721	-1.03729	0.495953	0.37531	-1.05513	0.322892	0.261029
172932_x_at	Basement membrane proteoglycan	unc-52	WBGene00006787	1.00326	0.964517	0.63981	-1.21647	0.0162564	0.0723427	1.22043	0.0698608	0.696318	-1.03135	0.673684	0.559204	-1.06987	0.362636	0.359992	1.02123	0.774047	0.473634	1.0088	0.904595	0.471378
172933_x_at	Serine/threonine-protein phosphatase /// locus:gsp-3	gsp-3 /// WBGene00021113	WBGene00021113	-1.2224	0.0396595	0.123128	-1.09938	0.302638	0.423878	-1.1119	0.411134	0.981804	-1.21226	0.0473249	0.125448	1.06946	0.460709	0.409584	1.01396	0.877782	0.505115	-1.09642	0.316095	0.257799
172934_x_at	Major sperm protein 38 /// locus:msp-38	msp-38 /// WBGene00003434	WBGene00003434	-1.01326	0.889161	0.621101	1.02509	0.793439	0.639322	-1.03869	0.776755	0.999571	1.024	0.802091	0.601524	1.15426	0.144596	0.216147	1.11623	0.256006	0.252559	1.1538	0.145632	0.157355
172935_x_at	Serine/threonine-protein phosphatase /// locus:gsp-4	gsp-4 /// WBGene00020187	WBGene00020187	-1.10292	0.423957	0.457375	1.01382	0.90978	0.670454	-1.11816	0.517486	0.999571	-1.13743	0.297232	0.373488	1.16828	0.212046	0.268587	1.01424	0.907087	0.513417	-1.00865	0.943311	0.481928
172936_x_at	CaSPase /// locus:csp-3 /// status:Partially_confirmed /// hypothetical protein	csp-3 /// WBGene00000821 /// WBGene00012957 /// Y47H9C.15	WBGene00000821 /// WBGene00012957	-1.148	0.113438	0.232505	1.05611	0.515036	0.540202	-1.21242	0.117858	0.789481	-1.08427	0.339049	0.401422	-1.07256	0.405902	0.382503	-1.09217	0.299	0.277642	-1.05695	0.509032	0.343153
172937_s_at	---	---	---	1.00326	0.944636	0.635192	-1.05353	0.276234	0.405005	1.05696	0.409001	0.980867	1.04573	0.347708	0.406039	-1.00678	0.885412	0.564182	1.0027	0.9541	0.526179	1.09639	0.0653335	0.0919779
172938_x_at	hypothetical protein /// Major sperm protein 10/36/56/76 /// Major sperm protein 10/36/56/76 /// Major sperm protein 10/36/56/76 /// Major Sperm Protein /// Major sperm protein 10/36/56/76 /// locus:msp-10 /// locus:msp-36 /// locus:msp-56 /// locus:msp-74 /// locus:msp-76 /// major sperm protein /// Major sperm protein /// hypothetical protein	F58A6.9 /// msp-10 /// msp-36 /// msp-56 /// msp-74 /// msp-76 /// WBGene00003425 /// WBGene00003432 /// WBGene00003449 /// WBGene00003462 /// WBGene00003463 /// WBGene00019026 /// WBGene00022875 /// ZK1248.4	WBGene00003463	-1.02952	0.743168	0.578807	1.01063	0.904998	0.669281	-1.04046	0.752015	0.999571	1.00215	0.980681	0.648091	1.12592	0.194509	0.25628	1.11614	0.227431	0.234125	1.10733	0.260999	0.228818
172939_x_at	40S ribosomal protein S21 /// locus:rps-21	rps-21 /// WBGene00004490	WBGene00004490	-1.03178	0.381631	0.435313	-1.022	0.539902	0.549814	-1.00957	0.848615	0.999571	-1.04366	0.237518	0.329382	-1.06033	0.112882	0.188141	-1.06952	0.0726952	0.108057	-1.07666	0.05111	0.0776377
172940_x_at	Steroid hormone receptor family member cnr14 /// locus:sex-1	sex-1 /// WBGene00004786	WBGene00004786	1.20327	0.0150866	0.065162	1.17302	0.0316169	0.112779	1.02579	0.791541	0.999571	-1.19542	0.0182793	0.0652917	-1.26695	0.00326502	0.0217161	-1.11358	0.129795	0.160696	-1.12469	0.100571	0.123407
172941_x_at	Putative RNA polymerase II transcriptional coactivator /// single-stranded DNA binding protein P9	T13F2.2 /// WBGene00011743	WBGene00011743	-1.08246	0.306693	0.394552	-1.08919	0.271839	0.402145	1.00622	0.95402	0.999571	-1.07866	0.327834	0.394539	-1.00189	0.98017	0.588743	1.0026	0.972774	0.530583	-1.04327	0.579609	0.369806
172942_x_at	SeRPin /// locus:srp-6	srp-6 /// WBGene00005647	WBGene00005647	1.11682	0.232328	0.343937	-1.0817	0.389828	0.476749	1.20806	0.153195	0.842914	1.69414	3.50377e-05	0.000839243	1.56712	0.000168865	0.00302098	2.12	6.7985e-07	2.33888e-05	2.13119	6.25744e-07	2.16579e-05
172943_x_at	hypothetical protein /// status:Predicted	K02F6.1 /// WBGene00019335	WBGene00019335	-1.06813	0.476111	0.480142	-1.05876	0.536056	0.548076	-1.00885	0.945824	0.999571	-1.34656	0.00520129	0.0276695	1.08848	0.362184	0.35971	-1.25004	0.0264929	0.0520104	-1.22339	0.0418269	0.0678056
172944_s_at	hypothetical protein /// status:Confirmed	F53A3.1 /// WBGene00018720	WBGene00018720	-1.10648	0.281369	0.378523	1.00574	0.950363	0.679918	-1.11283	0.416597	0.983779	1.40388	0.00212488	0.0147631	-1.15449	0.133953	0.207124	-1.15221	0.138982	0.168834	1.19226	0.0718374	0.09848
172945_s_at	hypothetical protein /// status:Confirmed	F13C5.1 /// WBGene00017422	WBGene00017422	1.85986	1.0073e-05	0.000274816	4.55188	1.59392e-10	8.42272e-08	-2.44743	8.11719e-06	0.00353176	1.15961	0.13204	0.238525	1.03832	0.690768	0.503844	1.06993	0.477408	0.367551	1.10475	0.300121	0.249763
172946_s_at	40S ribosomal protein SA /// locus:rps-0	rps-0 /// WBGene00004469	WBGene00004469	1.01837	0.681846	0.558057	1.01574	0.724862	0.620287	1.00259	0.967036	0.999571	-1.02187	0.62646	0.542239	-1.00917	0.836756	0.551585	-1.036	0.42948	0.345892	-1.07242	0.130078	0.146222
172947_at	Protein Disulfide Isomerase	pdi-2	WBGene00003963	1.2208	0.194079	0.311775	1.11601	0.465409	0.517221	1.0939	0.670984	0.999571	1.07901	0.611233	0.536035	1.16596	0.311582	0.33168	1.1427	0.37718	0.320835	-1.01909	0.898954	0.46996
172948_at	status:Confirmed /// hypothetical protein	WBGene00022057 /// Y67D2.7	WBGene00022057	1.20418	0.0200999	0.0795241	-1.04067	0.582611	0.567418	1.25316	0.0409146	0.597225	1.02498	0.73293	0.57869	1.134	0.0977193	0.173525	1.29559	0.00260204	0.00962527	1.1194	0.133767	0.148804
172949_s_at	DNaJ domain (prokaryotic heat shock protein)	dnj-8	WBGene00001026	1.11921	0.253649	0.359537	1.23098	0.0453849	0.1437	-1.09986	0.488487	0.999571	1.0861	0.397352	0.435251	1.04445	0.652751	0.490489	1.20981	0.0637289	0.0987166	1.07613	0.4509	0.319502
172950_at	Peroxidase mlt-7 light chain /// locus:mlt-7	mlt-7 /// WBGene00022743	WBGene00022743	-1.05664	0.614743	0.534807	-1.03686	0.740256	0.625308	-1.01908	0.902394	0.999571	-1.02058	0.851779	0.615527	-1.32749	0.0191463	0.065008	-1.22238	0.081643	0.117017	-1.05594	0.618957	0.384366
172951_s_at	hypothetical protein	madd-2	WBGene00016539	1.17222	0.109998	0.22895	1.30614	0.0123972	0.0594778	-1.11424	0.42515	0.986721	1.12275	0.234149	0.327365	-1.24908	0.0315561	0.0886771	-1.03338	0.729649	0.459882	-1.00568	0.952323	0.483891
172952_s_at	hypothetical protein /// status:Partially_confirmed	C29A12.1 /// WBGene00007797	WBGene00007797	-1.13343	0.294199	0.386902	-1.1573	0.224397	0.365821	1.02106	0.899806	0.999571	1.11391	0.363807	0.416067	1.40215	0.0107334	0.0451209	1.55118	0.00187543	0.00765311	1.43946	0.00682077	0.0189247
172953_s_at	Inositol 1,4,5-trisphosphate receptor itr-1	itr-1	WBGene00002173	-1.27058	0.154691	0.277688	-1.04085	0.805072	0.642559	-1.22071	0.390607	0.976679	-1.02556	0.876265	0.622133	-1.04088	0.804927	0.541377	-1.11583	0.502361	0.377921	-1.05082	0.760059	0.429778
172954_at	---	---	---	-1.0785	0.291921	0.385336	-1.13229	0.0933695	0.224494	1.04987	0.625743	0.999571	-1.11361	0.141241	0.247922	-1.00367	0.958371	0.584242	1.01267	0.857853	0.499136	1.00422	0.952149	0.483885
172955_s_at	hypothetical protein /// ser/thr protein kinase	C09B9.4 /// WBGene00015629	WBGene00015629	-1.36082	0.0174186	0.0720074	-1.04122	0.729065	0.62157	-1.30695	0.119969	0.795184	-1.19822	0.135967	0.242589	1.04418	0.710965	0.511374	-1.0041	0.971955	0.530489	-1.18687	0.156154	0.164883
172956_at	hypothetical protein	F02E9.5	WBGene00008530	-1.00985	0.900367	0.623688	-1.01427	0.856376	0.657899	1.00438	0.968491	0.999571	1.00793	0.919576	0.633327	1.00652	0.933811	0.577021	1.00152	0.984495	0.53358	1.13498	0.121753	0.140061
172957_s_at	hypothetical protein	K09A9.6	WBGene00010703	-1.04934	0.531628	0.501944	-1.16469	0.0617544	0.174994	1.10993	0.342665	0.965131	-1.05998	0.450798	0.463679	-1.21874	0.0196112	0.0659198	-1.27433	0.00606638	0.0176248	-1.21031	0.0234721	0.0452241
172958_s_at	Uncharacterized serine carboxypeptidase F13S12.6 /// serine carboxypeptidase	F13D12.6 /// WBGene00008741	WBGene00008741	1.0058	0.945738	0.635582	1.01095	0.897991	0.667959	-1.00512	0.966063	0.999571	1.14746	0.121489	0.227025	-1.03194	0.711959	0.511873	1.12351	0.184518	0.204027	1.02985	0.729698	0.420234
172959_s_at	hypothetical protein /// status:Partially_confirmed	T07D10.1 /// WBGene00011581	WBGene00011581	-1.01074	0.871227	0.616265	-1.02415	0.717657	0.61765	1.01328	0.887419	0.999571	-1.08658	0.220054	0.31703	-1.03662	0.586978	0.465092	-1.00291	0.964767	0.528582	-1.06739	0.330452	0.264757
172960_x_at	Homogentisate 1,2-dioxygenase /// locus:hgo-1	hgo-1 /// WBGene00001843	WBGene00001843	1.84311	5.10393e-07	3.16848e-05	1.07172	0.341211	0.448849	1.71977	8.4982e-05	0.0183116	1.74179	1.5994e-06	8.25256e-05	-1.07299	0.333276	0.343564	1.07811	0.302787	0.279927	1.1624	0.0503758	0.0769218
172961_x_at	hypothetical protein	mig-5	WBGene00003241	-1.33301	0.011356	0.0533838	-1.32542	0.0127293	0.0604033	-1.00572	0.967975	0.999571	1.12978	0.236618	0.329163	1.25658	0.0363494	0.096917	1.42582	0.00292959	0.0104823	1.32421	0.0129652	0.029962
172962_at	Guanine nucleotide-binding protein subunit gamma /// locus:gpc-1	gpc-1 /// WBGene00001681	WBGene00001681	1.17877	0.0130638	0.0589083	1.01893	0.750668	0.627999	1.15686	0.0967519	0.750903	1.07079	0.256977	0.344934	-1.1924	0.00881863	0.0402214	-1.40961	3.66218e-05	0.000477192	-1.07501	0.231892	0.212645
172963_x_at	RNA Polymerase II (B) subunit /// locus:rpb-12	rpb-12 /// WBGene00009078	WBGene00009078	-1.03327	0.784492	0.592319	-1.31588	0.0347551	0.120749	1.27351	0.167444	0.854983	-1.23231	0.0969483	0.197988	-1.10683	0.401924	0.38036	-1.07399	0.552973	0.397537	-1.1008	0.427118	0.309305
172964_x_at	Peptidyl-prolyl cis-trans isomerase /// locus:fkb-2	fkb-2 /// WBGene00001427	WBGene00001427	-1.08703	0.0704715	0.175767	-1.05985	0.194143	0.338872	-1.02564	0.680794	0.999571	-1.07773	0.100848	0.202837	-1.0067	0.877726	0.562365	-1.07349	0.118345	0.151269	-1.1018	0.039184	0.0645958
172965_x_at	hypothetical protein /// Zinc finger C-x8-C-x5-C-x3-H type (and similar). (2 domains)	C35D6.4 /// WBGene00007961	WBGene00007961	1.00526	0.934367	0.632585	1.02435	0.706505	0.614743	-1.01899	0.834797	0.999571	-1.00733	0.90879	0.630956	1.07846	0.247613	0.291763	1.03633	0.577717	0.407068	1.13865	0.0570024	0.0834851
172966_x_at	hypothetical protein /// Zinc finger C-x8-C-x5-C-x3-H type (and similar). (2 domains)	F38C2.7 /// WBGene00009539	WBGene00009539	1.08344	0.221321	0.33494	-1.00832	0.89658	0.667823	1.09245	0.334866	0.962286	-1.01215	0.84982	0.615135	1.17522	0.0218516	0.0706088	1.10213	0.142663	0.171981	1.25852	0.00250856	0.0093461
172967_x_at	Aryl hydrocarbon receptor nuclear translocator homolog	aha-1	WBGene00000095	1.58125	0.000492453	0.00540028	1.2054	0.0874432	0.216404	1.3118	0.0799764	0.715917	1.66958	0.000180044	0.00255586	-1.03414	0.746121	0.524088	1.13635	0.22921	0.235183	1.46164	0.00222512	0.0085729
172968_x_at	---	---	---	1.04058	0.723191	0.572438	1.04898	0.670544	0.601914	-1.00808	0.959508	0.999571	1.46913	0.00357037	0.0210583	1.04014	0.725992	0.516681	1.0911	0.441496	0.351214	1.24343	0.0677636	0.0943926
172969_x_at	---	---	---	-1.06881	0.804079	0.598415	1.19266	0.514142	0.539991	-1.27472	0.524901	0.999571	1.21826	0.465633	0.471443	1.09702	0.73021	0.517991	1.72104	0.0581956	0.0925774	1.28494	0.356977	0.277472
172970_x_at	---	---	---	-1.12857	0.674332	0.555907	1.09529	0.751501	0.628058	-1.23612	0.603179	0.999571	2.04038	0.0240148	0.0788122	-1.03166	0.913512	0.571633	1.29251	0.378017	0.321299	1.35668	0.297389	0.248226
172971_s_at	hypothetical protein	Y54G2A.11	WBGene00021876	1.60439	0.0688673	0.173449	1.44577	0.146657	0.290959	1.10971	0.763469	0.999571	1.28567	0.312625	0.384385	-1.68391	0.0474987	0.113855	-1.10272	0.689722	0.446483	1.38403	0.196949	0.191903
172972_s_at	PeRoxireDoXin /// locus:prdx-6	prdx-6 /// WBGene00021401	WBGene00021401	-1.14916	0.00434606	0.0272223	-1.10343	0.030619	0.110633	-1.04144	0.494559	0.999571	-1.01587	0.706221	0.570072	1.01969	0.641252	0.486221	1.0235	0.579385	0.407564	-1.12723	0.0110682	0.0266968
172973_at	Poly(ADP-ribose) polymerase pme-2 /// locus:pme-2	parp-2 /// WBGene00004050	WBGene00004050	-1.09699	0.431579	0.460755	1.00335	0.97708	0.685993	-1.10066	0.562425	0.999571	1.13613	0.282988	0.362907	1.18346	0.162706	0.231322	1.47891	0.0041169	0.0133538	1.33092	0.0254184	0.0478648
172974_s_at	hypothetical protein /// status:Confirmed	F19C7.1 /// WBGene00017591	WBGene00017591	-1.08136	0.187553	0.306517	-1.15041	0.0263567	0.0999701	1.06386	0.450986	0.99213	1.13163	0.0458977	0.123058	-1.09134	0.143818	0.215592	1.18225	0.0102226	0.0258261	1.01891	0.744872	0.424874
172975_at	hypothetical protein	R151.2	WBGene00020107	-1.63409	0.00537366	0.0316049	-1.44145	0.0280843	0.104048	-1.13364	0.561905	0.999571	-1.32548	0.0800125	0.175002	-1.25653	0.148398	0.219651	-1.18012	0.285963	0.270616	-1.18106	0.283753	0.241532
172976_s_at	hypothetical protein	unc-73	WBGene00006805	1.1273	0.0923853	0.206299	1.00871	0.897864	0.667959	1.11757	0.255773	0.926449	-1.02082	0.760619	0.588159	-1.22436	0.00862387	0.0396388	-1.1155	0.121661	0.154242	-1.07146	0.315743	0.257554
172977_at	---	---	---	-1.1129	0.158251	0.281359	-1.21619	0.0163547	0.0725209	1.09281	0.396575	0.978358	-1.15493	0.0644322	0.153402	-1.02869	0.699426	0.507468	-1.03025	0.684272	0.444626	1.04283	0.568255	0.365297
172978_s_at	Adenosine MonoPhosphate Deaminase homolog	ampd-1	WBGene00016415	-1.55	6.61901e-09	1.31045e-06	-1.27227	8.97726e-06	0.000219894	-1.2183	0.00151856	0.125852	-1.33746	1.05805e-06	6.27053e-05	-1.51073	1.43563e-08	3.0616e-06	-1.67129	8.36494e-10	1.03659e-07	-1.6502	1.16282e-09	1.29213e-07
172979_at	Poly(A) RNA polymerase gld-2	gld-2	WBGene00001596	1.00067	0.993082	0.645887	1.20956	0.0249717	0.0964485	-1.20875	0.0987152	0.754603	1.06306	0.433303	0.454661	-1.08339	0.308528	0.329838	1.18103	0.0455053	0.0772559	1.0358	0.649692	0.393991
172980_s_at	EXOCyst component /// locus:exoc-7	exoc-7 /// WBGene00016606	WBGene00016606	-1.00718	0.879995	0.618644	1.01501	0.753598	0.628573	-1.0223	0.742526	0.999571	1.0196	0.682868	0.563153	1.1487	0.00995922	0.0433166	1.17681	0.00354658	0.0120125	1.03997	0.413835	0.303882
172981_s_at	EXOCyst component	exoc-8	WBGene00013687	1.0571	0.190197	0.308587	1.03093	0.462567	0.5156	1.02538	0.667055	0.999571	1.10721	0.0242545	0.0794288	1.091	0.0486466	0.115453	1.30424	1.21677e-05	0.000206378	1.1885	0.000759771	0.00395319
172982_s_at	Enhancer of EfL-1 mutant phenotype /// locus:eel-1	eel-1 /// WBGene00022069	WBGene00022069	1.04267	0.558458	0.512419	1.04699	0.520725	0.541848	-1.00415	0.967122	0.999571	1.00091	0.989743	0.65012	1.09777	0.202179	0.261941	1.11342	0.145557	0.174335	-1.02177	0.761925	0.430343
172983_s_at	SPeCtrin	spc-1	WBGene00004951	1.03113	0.629501	0.541202	-1.03229	0.617184	0.582113	1.06442	0.489225	0.999571	-1.04793	0.463799	0.470401	-1.10894	0.118429	0.192817	1.06273	0.344273	0.30334	-1.04373	0.502357	0.340475
172984_s_at	KELch-repeat containing protein /// locus:kel-8	kel-8 /// WBGene00020952	WBGene00020952	-1.58546	1.31305e-05	0.000338682	-1.75751	1.36621e-06	5.0845e-05	1.10852	0.318787	0.953829	-1.7002	2.74601e-06	0.000121415	-1.26908	0.00447655	0.0263788	-1.62404	7.55176e-06	0.000145803	-1.31473	0.00165717	0.00691623
172985_at	Cysteine Protease Inhibitor	cpi-2	---	1.13228	0.338926	0.413024	-1.01212	0.924893	0.673902	1.146	0.455256	0.99328	-1.09382	0.486543	0.481678	-1.00927	0.94244	0.579588	-1.00682	0.957577	0.527131	-1.02027	0.875246	0.463625
172986_s_at	status:Partially_confirmed /// hypothetical protein	WBGene00013859 /// ZC247.1	WBGene00013859	1.05045	0.345285	0.416626	1.05455	0.309754	0.428748	-1.0039	0.957216	0.999571	-1.07731	0.161619	0.268793	-1.41952	6.74538e-06	0.000302103	-1.1735	0.00674973	0.0190673	-1.21013	0.00201015	0.00793267
172987_s_at	status:Confirmed /// hypothetical protein	WBGene00021246 /// Y22D7AL.7	WBGene00021246	1.4228	0.00359185	0.0236933	1.11675	0.292627	0.417013	1.27405	0.112002	0.782352	1.07886	0.464689	0.470847	-1.04443	0.673415	0.497938	1.29078	0.0241389	0.0485977	1.21852	0.0705704	0.0972762
172988_s_at	hypothetical protein	C09E8.1	WBGene00015644	-1.26244	0.00424318	0.026723	-1.12619	0.104156	0.239558	-1.12099	0.257262	0.927328	-1.0156	0.824204	0.608144	-1.10796	0.155996	0.225554	-1.3657	0.000446868	0.00279016	-1.36851	0.000421985	0.00262092
172989_s_at	SUPpressor of ROller /// locus:suro-1	suro-1 /// WBGene00011235	WBGene00011235	1.13696	0.175792	0.29716	1.4517	0.000999216	0.00891771	-1.27683	0.075507	0.705636	-2.00777	1.99714e-06	9.55426e-05	-1.38709	0.00270362	0.0194766	-1.52958	0.00032767	0.00224438	-1.7725	1.7718e-05	0.000267634
172990_at	Glycogen synthase kinase-3	gsk-3	---	1.01248	0.808533	0.5996	-1.0324	0.53564	0.547725	1.04529	0.542877	0.999571	-1.09631	0.0884441	0.186399	1.02902	0.577964	0.461501	1.01904	0.712851	0.454241	1.0408	0.439103	0.314338
172991_at	PaTched Related family /// locus:ptr-4	ptr-4 /// WBGene00004219	WBGene00004219	1.19367	0.533197	0.502528	1.12656	0.673694	0.602737	1.05957	0.884706	0.999571	1.20587	0.510299	0.491329	1.66914	0.0856962	0.160698	1.23264	0.462842	0.361179	1.19261	0.535229	0.352967
172992_s_at	yeast BUB homolog /// locus:bub-3	bub-3 /// WBGene00013209	WBGene00013209	-1.11301	0.199644	0.316869	-1.10955	0.212263	0.355267	-1.00312	0.978317	0.999571	-1.01582	0.846437	0.613894	1.07647	0.369917	0.364176	1.16181	0.0802625	0.115763	1.11552	0.190876	0.187987
172993_at	hypothetical protein	T07D10.1	---	1.12086	0.275124	0.374746	-1.03769	0.718195	0.617894	1.1631	0.305556	0.949518	1.10097	0.354515	0.410197	1.01916	0.852895	0.555958	1.12899	0.247152	0.247034	-1.00889	0.931019	0.478974
172994_at	Glutamate dehydrogenase /// locus:gdh-1	gdh-1 /// WBGene00014095	WBGene00014095	1.03317	0.744365	0.579154	1.0495	0.630092	0.587246	-1.0158	0.911656	0.999571	1.03444	0.735126	0.579483	-1.06401	0.537322	0.443072	-1.06047	0.559157	0.399843	-1.08275	0.431337	0.311076
172995_at	Probable G-protein coupled receptor C06G4.5 /// locus:npr-17	npr-17 /// WBGene00015559	WBGene00015559	1.04065	0.332711	0.409653	1.00118	0.976651	0.68597	1.03942	0.502437	0.999571	1.04036	0.335902	0.399428	-1.0693	0.11366	0.188709	1.03027	0.465081	0.362329	1.00242	0.952266	0.483891
172996_s_at	hypothetical protein /// status:Partially_confirmed	E01B7.1 /// WBGene00008441	WBGene00008441	-1.09711	0.244974	0.353565	1.0699	0.391221	0.47722	-1.17379	0.160029	0.850237	-1.06372	0.432071	0.453856	1.00122	0.987536	0.589994	1.02826	0.720645	0.456768	-1.0651	0.422689	0.307365
172997_s_at	hypothetical protein /// status:Confirmed	F56C9.7 /// WBGene00018951	WBGene00018951	1.03462	0.516549	0.496739	-1.07191	0.195954	0.340893	1.10902	0.174425	0.860459	1.04772	0.377395	0.423906	-1.29537	0.000173841	0.00306913	1.05596	0.304999	0.281151	1.03309	0.534703	0.352816
172998_s_at	hypothetical protein /// status:Confirmed	K07A1.6 /// WBGene00010613	WBGene00010613	-1.65584	0.532968	0.502519	-1.54537	0.589818	0.57068	-1.07148	0.951529	0.999571	1.81908	0.460754	0.468919	-1.37963	0.689488	0.503258	1.05352	0.94824	0.52487	1.46002	0.638827	0.390419
172999_s_at	hypothetical protein	C41G7.9	WBGene00077771	1.21227	0.0159284	0.0676607	1.21674	0.0143708	0.0658344	-1.00368	0.970987	0.999571	1.57804	1.41252e-05	0.000433356	1.05869	0.430367	0.394737	1.13192	0.0994632	0.134637	1.10667	0.170984	0.175397
173000_s_at	hypothetical protein /// status:Partially_confirmed	JC8.2 /// WBGene00010435	WBGene00010435	-1.13016	0.0762446	0.184026	-1.10831	0.12996	0.271647	-1.01972	0.83211	0.999571	-1.08596	0.217907	0.315749	-1.15303	0.042811	0.106891	-1.10511	0.140207	0.169863	-1.28778	0.00143205	0.0062319
[truncated: 21,344 more rows]
