# Supplementary material for: Whole genome profiling of short-term hypoxia induced genes and identification of HIF-1 binding sites provide insights into HIF-1 function in Caenorhabditis elegans
Source: PLoS One. 2024 May 14;19(5):e0295094. doi: 10.1371/journal.pone.0295094 (PMC11093353; doi:10.1371/journal.pone.0295094)
Supplement: S2 Table — (XLSX) [file pone.0295094.s009.xlsx]

## Sheet: Sheet1
S2 Table. Genes up-regulated by short-term hypoxia in N2.
Probeset ID	Gene	Hypoxia induction in N2	p-value	q-value
171737_x_at	sqst-1	2.06	4e-08	4.58e-06
171753_x_at	pek-1 /// WBGene00003970	3.41	4.55e-09	1.01e-06
171769_x_at	F23F12.12 /// WBGene00017756	1.84	0.0052	0.031
171841_x_at	hlh-11	1.63	3.99e-05	0.000789
172011_x_at	H28G03.2	1.74	0.000234	0.00314
172046_x_at	hgo-1 /// WBGene00001843	1.98	4.02e-07	2.65e-05
172156_x_at	cpg-3 /// WBGene00021898 /// Y54G2A.36	1.81	0.00261	0.0188
172193_at	T12D8.5 /// WBGene00011733	5.53	5.07e-09	1.09e-06
172220_x_at	fipr-23 /// WBGene00007990	2.35	1.09e-05	0.000294
172259_x_at	C31H5.4 /// WBGene00007855	1.66	7.54e-07	4.25e-05
172270_x_at	R102.5	1.96	2.63e-05	0.00058
172343_x_at	nlp-31 /// WBGene00003769	2.06	0.00165	0.0134
172363_x_at	F53A9.6 /// WBGene00018729	1.63	0.000249	0.00328
172407_x_at	atf-7	1.72	1.19e-05	0.000315
172737_x_at	efk-1	2.88	5.79e-07	3.46e-05
172744_at	mtl-1 /// WBGene00003473	7.13	1.39e-09	3.84e-07
172790_x_at	cyp-13B1	1.62	0.00633	0.0354
172901_x_at	hsp-16.48 /// hsp-16.49 /// WBGene00002019 /// WBGene00002020	12.86	2.7e-06	0.000105
172945_s_at	F13C5.1 /// WBGene00017422	1.86	1.01e-05	0.000275
172960_x_at	hgo-1 /// WBGene00001843	1.84	5.1e-07	3.17e-05
173086_s_at	F26F12.3	3.14	9.21e-07	4.82e-05
173151_s_at	C17C3.1	1.9	3.95e-05	0.000783
173257_s_at	Y53F4B.45	1.91	2e-06	8.48e-05
173274_s_at	W01F3.2 /// WBGene00012185	2.55	0.00107	0.0096
173295_s_at	K12H6.6	1.72	3.92e-05	0.000779
173301_s_at	icl-1	2.61	8.82e-10	2.87e-07
173335_s_at	dod-3 /// WBGene00016052	57.42	3.08e-14	2.26e-10
173395_s_at	dpy-18 /// WBGene00001077	2.49	2.39e-07	1.83e-05
173404_s_at	R186.1 /// WBGene00011305	2.38	1.46e-05	0.000365
173446_s_at	lin-1 /// WBGene00002990	1.76	1.29e-06	6.08e-05
173475_s_at	glb-1 /// WBGene00014030	3.07	2.89e-10	1.46e-07
173480_s_at	cyp-32B1 /// WBGene00021167	3.2	5.96e-10	2.13e-07
173485_s_at	B0546.4	2.26	1.16e-07	1.03e-05
173490_s_at	F09F7.7	1.71	2.91e-09	6.87e-07
173542_at	F47D12.9	1.7	1.85e-06	8.11e-05
173550_at	F45D3.4	5.97	1.87e-06	8.13e-05
173558_at	WBGene00013898 /// ZC443.3	3.86	1.53e-09	4.07e-07
173560_s_at	H19N07.3	1.97	1.83e-08	2.7e-06
173561_s_at	R12C12.9	2.17	5.67e-06	0.000182
173644_at	K02D7.1 /// WBGene00019298	2.12	2.59e-05	0.000573
173682_at	M01H9.3	2.83	1.25e-10	8.3e-08
173685_s_at	M60.6 /// WBGene00019781	1.7	4.56e-07	2.87e-05
173705_s_at	atg-16.2 /// WBGene00019427	1.8	8.58e-07	4.59e-05
173756_at	T27E4.7 /// WBGene00020865	1.81	1.51e-07	1.27e-05
173757_s_at	T27E4.7 /// WBGene00020865	1.89	2.5e-07	1.87e-05
173780_at	K04C1.3 /// WBGene00010553	2.03	2.96e-07	2.08e-05
173884_at	C18B12.4 /// WBGene00007666	1.76	9e-09	1.55e-06
173959_at	skr-21 /// WBGene00004827	1.82	0.000389	0.00453
174007_s_at	kmo-1 /// WBGene00011089	1.76	0.000119	0.00188
174012_s_at	F53B2.8 /// WBGene00009957	3.82	1.86e-06	8.11e-05
174069_at	tag-234 /// WBGene00018874	2.06	7.04e-07	4.02e-05
174073_at	tts-1	93.7	1.02e-12	2.3e-09
174090_at	F41E6.5	1.77	0.000465	0.00519
174139_at	xbp-1	1.81	0.000104	0.00169
174177_at	fbxl-1	1.8	0.000191	0.00269
174393_at	H40L08.2	2.09	2.59e-06	0.000102
174420_at	F29C6.1	1.67	0.00296	0.0204
174438_at	lgg-2	1.95	2.07e-05	0.000481
174453_at	C34F6.10 /// WBGene00007944	1.69	0.00115	0.0102
174514_at	F26F12.3	2.89	1.39e-07	1.21e-05
174529_at	H28G03.1	2.03	6.41e-08	6.59e-06
174541_at	F28H1.1 /// WBGene00017908	1.85	3.8e-06	0.000136
174552_s_at	lea-1	4.82	2.57e-08	3.45e-06
174627_at	ipla-2 /// WBGene00009801	1.86	1.46e-05	0.000365
174675_at	acs-2 /// WBGene00009221	5.29	8.04e-09	1.51e-06
174720_at	ist-1 /// WBGene00002163	1.62	1.36e-05	0.000349
174732_s_at	gad-3 /// WBGene00015057	1.86	9.53e-08	8.89e-06
174951_at	C34D10.2 /// WBGene00016407	3.1	1.12e-06	5.41e-05
175017_s_at	tat-4	1.7	5.28e-05	0.000978
175195_at	T09F5.12 /// WBGene00014836	1.74	0.00108	0.00966
175196_s_at	glo-3	2.47	2.07e-05	0.000481
175228_at	nhl-3	1.7	6.93e-06	0.00021
175229_at	C08F11.13	5.6	2.45e-10	1.28e-07
175245_at	fmo-4	1.81	0.000499	0.00543
175253_s_at	C01B4.7 /// WBGene00015271 /// WBGene00021219 /// Y19D10A.4	1.6	0.000655	0.00665
175254_at	WBGene00015479 /// wht-1	1.67	0.00147	0.0122
175255_s_at	WBGene00015479 /// wht-1	1.76	0.00319	0.0217
175256_at	C05E11.3 /// WBGene00015494	2.06	0.000221	0.00302
175297_at	tpra-1	2.11	3.22e-08	3.84e-06
175307_s_at	W01B11.6	1.88	0.000604	0.00626
175310_s_at	WBGene00014213 /// ZK1073.1	1.98	0.000126	0.00196
175330_at	F18H3.4 /// WBGene00008940	1.75	7.57e-06	0.000224
175358_s_at	T03F1.6	1.76	0.00099	0.00901
175412_at	ceeh-1 /// WBGene00019329	1.71	3.87e-06	0.000138
175462_s_at	gem-4 /// WBGene00001577	5.66	5.46e-09	1.14e-06
175475_s_at	nipi-3 /// WBGene00010700	1.75	1.57e-06	7.13e-05
175504_at	F17C11.11	2.83	6.3e-08	6.59e-06
175519_at	F59C6.11 /// WBGene00010328	2.49	1.52e-08	2.32e-06
175546_at	R06C1.6 /// WBGene00011060	1.81	2.25e-06	9.28e-05
175556_at	F34H10.3 /// WBGene00009380	2.29	8.35e-07	4.5e-05
175566_s_at	ugt-50	2.16	5.89e-06	0.000187
175659_at	daf-14	1.6	0.00114	0.0101
175687_at	mai-1 /// WBGene00003124	2.31	9.66e-06	0.000266
175710_s_at	lec-8 /// WBGene00002271	1.62	4.15e-06	0.000144
175722_s_at	sax-1	1.66	1.35e-05	0.000348
175803_at	dpy-18 /// WBGene00001077	1.6	0.00738	0.0394
175809_at	akt-2	1.94	0.000313	0.00389
175837_s_at	efk-1	3.16	1.21e-07	1.07e-05
175916_at	cct-3 /// WBGene00018782	2.02	1.36e-05	0.000349
175918_at	F41B4.3 /// WBGene00018259	1.93	2.12e-06	8.85e-05
175929_s_at	elk-2 /// lin-1 /// WBGene00002990 /// WBGene00022207	1.64	0.00224	0.0168
175948_s_at	atg-13 /// WBGene00017045	1.83	6.8e-07	3.95e-05
176009_at	aakg-4	1.94	5.73e-07	3.46e-05
176135_s_at	fbxa-92 /// WBGene00022494 /// WBGene00022496	2.29	0.00171	0.0137
176529_at	smf-3 /// WBGene00004878	4.2	5.53e-10	2.08e-07
176600_s_at	mai-1 /// WBGene00003124	3.48	8.91e-11	6.85e-08
176675_at	F43H9.4 /// WBGene00018400	6.1	1.01e-11	1.48e-08
176802_s_at	F47D12.9	2.08	1.9e-05	0.00045
176826_at	comt-3 /// WBGene00021487	1.94	1.46e-07	1.25e-05
176851_at	comt-4 /// WBGene00021491	33.25	6.3e-15	9.24e-11
177024_at	col-90 /// WBGene00000665	1.68	0.00357	0.0236
177235_s_at	DH11.2 /// WBGene00008436	1.91	7.16e-09	1.36e-06
177250_at	M162.5 /// WBGene00010931	1.65	3.06e-06	0.000115
177253_at	R186.1 /// WBGene00011305	2.75	1.48e-08	2.28e-06
177298_at	M163.1 /// WBGene00010935	1.96	5.5e-05	0.00101
177313_at	WBGene00021544 /// Y43B11AR.3	2.01	2.08e-08	2.96e-06
177370_s_at	Y6G8.2	2.46	5.3e-09	1.13e-06
177511_at	F18H3.4 /// WBGene00008940	1.83	4.26e-07	2.75e-05
177523_at	T24C2.5 /// WBGene00011984	3.43	2.47e-07	1.86e-05
177532_at	F22B5.4 /// WBGene00009042	3.46	2.13e-07	1.67e-05
177598_at	T26C5.4 /// WBGene00012034	1.77	0.00121	0.0106
177666_at	D1086.5 /// WBGene00008392	2.09	2.16e-05	0.000498
177693_at	R03G8.3 /// WBGene00010998	2.04	0.000184	0.00261
177747_at	F58G6.9 /// srm-3 /// WBGene00010273	2.35	2.7e-08	3.51e-06
177786_at	F44A6.5 /// WBGene00009677	2.12	0.00415	0.0263
177817_at	W01F3.2 /// WBGene00012185	2.08	0.00344	0.0229
177827_at	T19C4.5	1.61	0.000528	0.00565
177903_s_at	oac-14 /// WBGene00008602	1.97	9.09e-05	0.00151
177959_at	C36B1.6	2.24	0.000293	0.00372
177976_at	C34D1.4	2.2	1.24e-05	0.000324
177977_s_at	C34D1.4	1.82	1.37e-05	0.000351
177993_at	glo-3	2.34	0.000116	0.00184
178043_at	sqrd-1	8.55	1.1e-12	2.3e-09
178054_at	C06G8.3	1.99	5.09e-06	0.00017
178076_at	C14B1.3 /// WBGene00007574	1.62	6.08e-05	0.00109
178232_at	M02B1.2 /// WBGene00010827	1.67	4.14e-05	0.00081
178259_at	F36A2.3 /// WBGene00009453	1.61	2.05e-06	8.61e-05
178302_at	F58B4.5 /// WBGene00010238	1.64	0.000319	0.00393
178316_at	C29F7.2 /// WBGene00007811	1.63	0.00206	0.0158
178359_s_at	T28B8.1 /// WBGene00012113	2.57	2.16e-05	0.000498
178393_at	WBGene00014140 /// ZK899.1	2.22	1.65e-07	1.36e-05
178432_s_at	WBGene00013898 /// ZC443.3	3.48	6.19e-10	2.16e-07
178448_at	C03D6.1 /// WBGene00007275	1.93	1.68e-06	7.56e-05
178497_at	C13G3.1 /// WBGene00007553	1.83	1.54e-07	1.29e-05
178571_s_at	fipr-22 /// fipr-23 /// WBGene00007989 /// WBGene00007990	2.1	0.000185	0.00262
178654_s_at	W04A8.4 /// WBGene00012239	1.81	2.66e-05	0.000582
178713_at	tpra-1	1.91	1.42e-06	6.58e-05
178834_at	F47B8.2 /// WBGene00009803	1.79	4.2e-06	0.000145
178849_at	srw-85	2.14	0.000734	0.00727
178900_s_at	F45D3.4	6.02	1.87e-06	8.11e-05
178922_at	T28F4.5 /// WBGene00012140	3.18	1.65e-09	4.31e-07
179053_at	T28F4.4 /// WBGene00012139	2.58	2.55e-08	3.45e-06
179069_at	C08E8.4 /// WBGene00007440	1.86	0.000929	0.00865
179076_at	K10G4.3 /// WBGene00010752	1.76	1.79e-05	0.00043
179171_at	T27F6.8 /// WBGene00012107	1.85	1.06e-05	0.000288
179235_at	C31H5.5 /// WBGene00007856	2.06	3.06e-10	1.49e-07
179272_at	C06B3.6 /// WBGene00007365	6.32	4.79e-08	5.4e-06
179323_s_at	M162.5 /// WBGene00010931	1.64	7.18e-05	0.00124
179325_at	T10G3.1 /// WBGene00011692	1.84	8.98e-06	0.000253
179338_at	frm-10	1.63	0.000236	0.00316
179396_at	C35A5.6	1.96	8.38e-06	0.00024
179402_at	F52H3.5 /// WBGene00009947	1.71	1.78e-05	0.000428
179489_s_at	R102.5	2.13	5.12e-06	0.00017
179492_at	F47B8.4 /// WBGene00009805	1.68	0.000415	0.00476
179499_s_at	fbxa-156 /// fbxa-157 /// WBGene00007392 /// WBGene00007393	1.78	1.02e-06	5.2e-05
179537_at	C50B8.4 /// WBGene00008226	1.74	1.24e-05	0.000324
179632_s_at	F45D3.3 /// WBGene00009723	2.22	0.000536	0.00573
179651_s_at	fbxa-156 /// WBGene00007392	1.78	1.15e-05	0.000306
179658_at	WBGene00012330 /// zip-3	1.69	8.64e-06	0.000246
179692_at	F20D1.3 /// WBGene00008975	1.98	1.14e-08	1.85e-06
179714_at	F13D12.3 /// WBGene00008739	1.87	5.39e-05	0.000991
179758_at	swt-1 /// WBGene00019300	2.92	2e-06	8.48e-05
179778_at	F27D9.2 /// WBGene00017861	1.85	2.43e-05	0.000547
179786_at	C08E8.4 /// WBGene00007440	3.01	4.39e-06	0.000151
179806_at	W05H9.1 /// WBGene00021048	2.42	8.86e-09	1.55e-06
179843_s_at	WBGene00050904 /// Y70C5A.3	1.69	0.000241	0.00322
179844_at	C49C8.3 /// WBGene00016767	1.61	6.48e-05	0.00114
179875_at	cbp-2 /// WBGene00010545	2	6.27e-06	0.000196
179894_at	F47B10.9 /// WBGene00009820	5.33	1.97e-09	4.72e-07
179927_at	T07D3.4 /// WBGene00020307	1.83	5.12e-05	0.000955
180013_at	fbxa-51 /// WBGene00020448	1.63	0.00181	0.0143
180204_at	F35E12.9	2.34	0.00013	0.002
180261_s_at	F52E4.5 /// WBGene00018702	2.92	2.6e-06	0.000102
180361_at	F42G2.2 /// WBGene00018351	2.69	9.69e-10	3.09e-07
180398_s_at	F15E6.4 /// WBGene00017485	3.4	5.89e-07	3.49e-05
180427_at	WBGene00022597 /// ZC395.5	3.93	9.35e-08	8.84e-06
180454_s_at	K03A11.5 /// WBGene00010522	1.94	1.82e-07	1.49e-05
180471_at	WBGene00012462 /// Y17G7B.8	2.04	5.64e-06	0.000182
180483_at	W02D7.8 /// WBGene00020943	2.01	6.05e-07	3.55e-05
180612_s_at	F53A9.8 /// WBGene00018731	2.35	2.99e-05	0.000633
180642_at	kreg-1 /// WBGene00018725	2.07	0.00496	0.03
180644_at	C42D4.1 /// WBGene00016594	2.16	1.86e-07	1.52e-05
180813_s_at	C01B4.7 /// WBGene00015271 /// WBGene00021219 /// Y19D10A.4	1.7	5.75e-05	0.00104
180823_at	WBGene00012819 /// Y43F8B.9	2.04	0.000224	0.00305
180842_s_at	ethe-1 /// WBGene00007886	3.51	4.65e-13	1.7e-09
180909_at	C32H11.4 /// WBGene00007867	2.55	3.72e-06	0.000134
180922_at	ets-9	1.7	1.31e-05	0.000338
180985_s_at	F46G10.2 /// WBGene00009797	1.77	1.51e-05	0.000375
181052_at	ttm-2 /// WBGene00017840	1.73	0.00068	0.00685
181063_at	K06A9.2 /// WBGene00019436	1.64	0.000467	0.00521
181230_at	WBGene00019327 /// zip-2	1.69	3.97e-06	0.000141
181270_at	dct-7 /// WBGene00017488	3.01	7.56e-06	0.000224
181537_s_at	K12H6.6	1.89	3.45e-05	0.000704
181664_at	R07E4.1	1.91	1.34e-06	6.27e-05
181694_at	F48D6.4	2.32	7.07e-05	0.00123
181750_s_at	twk-31	1.72	2e-05	0.00047
181797_at	F17H10.1 /// WBGene00008925	1.64	6.29e-06	0.000196
181817_s_at	C32E8.9 /// WBGene00016325	1.88	8.22e-09	1.51e-06
181990_at	F22G12.7 /// WBGene00044707	1.84	9.47e-08	8.89e-06
182068_at	T05F1.11 /// WBGene00011495	1.61	0.00248	0.0181
182091_s_at	T04A11.1 /// T04A11.4 /// WBGene00011416 /// WBGene00011419	3.55	2.5e-06	0.0001
182142_at	F28H1.1 /// WBGene00017908	1.81	0.000479	0.0053
182182_at	T28F2.2 /// WBGene00020901	2.07	4.46e-07	2.83e-05
182252_s_at	K02A6.3	2.05	1.09e-07	9.8e-06
182323_at	fbxa-105 /// WBGene00015362	2.16	0.000229	0.0031
182353_at	ist-1 /// WBGene00002163	1.65	9.85e-05	0.00161
182444_at	F18G5.6 /// WBGene00017582	1.89	4.41e-07	2.81e-05
182470_at	F09F7.6 /// WBGene00017303	9.26	9.48e-12	1.48e-08
182471_at	emre-1 /// WBGene00008980	1.77	2.88e-07	2.05e-05
182504_at	R08E5.1 /// WBGene00019961	1.87	0.000143	0.00215
182693_s_at	T04A11.2 /// T04A11.5 /// WBGene00011417 /// WBGene00011420	2.35	1.53e-05	0.000379
182733_at	oac-6 /// WBGene00007833	1.71	0.00011	0.00177
182747_at	R08E5.3 /// WBGene00019963	3.03	4.63e-08	5.26e-06
182793_at	C11G10.1 /// WBGene00007525	2	1.39e-05	0.000352
182815_at	T24C4.4 /// WBGene00020760	2.34	0.000307	0.00383
182843_at	WBGene00012850 /// Y44A6C.1	3.53	4.13e-06	0.000144
182846_s_at	M01H9.3	3.3	1.34e-09	3.76e-07
182849_at	Y37A1B.5	3.04	1.08e-09	3.36e-07
182922_s_at	C04F12.1 /// WBGene00007297	1.61	0.000355	0.00424
182933_at	C24B5.4 /// WBGene00016046	2.12	5.64e-06	0.000182
182980_at	T08B1.4	1.91	0.00023	0.0031
183014_at	F59A7.2 /// WBGene00019090	1.76	4.15e-06	0.000144
183066_at	fis-2	1.73	4.78e-06	0.000162
183118_s_at	C33A11.2 /// WBGene00007878	1.8	1.24e-05	0.000324
183125_at	F25E5.8	2.54	1.6e-05	0.000391
183190_at	C54E4.5 /// WBGene00016920	1.89	0.00173	0.0138
183206_at	F07C3.9 /// WBGene00017197	2.31	1.07e-06	5.31e-05
183367_at	M02D8.5 /// WBGene00019731	3.13	1.93e-09	4.72e-07
183561_s_at	F40F12.7 /// WBGene00009595	1.77	1.02e-06	5.2e-05
183600_at	F45E1.5 /// WBGene00018466	1.91	1.01e-06	5.2e-05
183621_at	F31F7.1	2.02	0.000261	0.0034
183633_at	C49C3.15 /// WBGene00008204	1.88	1.76e-09	4.53e-07
183676_s_at	numr-1 /// numr-2 /// WBGene00017267 /// WBGene00017270	3.67	1.28e-09	3.75e-07
183815_at	ttr-37 /// WBGene00017667	3.82	4.98e-09	1.09e-06
184013_at	D1005.4 /// WBGene00016998	1.96	2.52e-07	1.87e-05
184047_at	ugt-36 /// WBGene00017315	2.36	0.000153	0.00225
184166_at	F43C9.1 /// WBGene00018375	1.69	0.00773	0.0407
184191_at	cnc-4 /// WBGene00000558	6.36	2.56e-07	1.87e-05
184208_at	arrd-8 /// WBGene00012467	2.35	0.000101	0.00165
184266_at	sta-1	1.66	7.03e-05	0.00122
184400_at	F22H10.2 /// WBGene00017726	6.61	9.01e-08	8.57e-06
184433_at	K04F10.1 /// WBGene00019394	1.95	3.5e-06	0.000128
184451_at	WBGene00021965 /// Y57G7A.1	1.96	1.08e-06	5.37e-05
184538_s_at	sta-1	1.63	0.000111	0.00178
184547_at	K12C11.6 /// K12C11.7 /// WBGene00045052 /// WBGene00045053	1.69	8.72e-06	0.000247
184714_s_at	WBGene00021818 /// Y53G8B.2	3.16	2e-10	1.09e-07
184833_at	WBGene00021531 /// Y42G9A.1	1.84	3.78e-06	0.000136
184853_at	C18A11.1 /// WBGene00015947	3.18	3.01e-08	3.67e-06
184946_at	WBGene00012748 /// Y40H7A.11	1.75	4.87e-08	5.43e-06
184982_s_at	F56C11.3 /// WBGene00018955	1.73	8.19e-07	4.45e-05
185001_at	C08F11.13	6.08	5.24e-10	2.02e-07
185023_at	WBGene00013244 /// Y56A3A.33	1.6	0.000191	0.00269
185024_s_at	WBGene00013244 /// Y56A3A.33	1.98	5.16e-07	3.18e-05
185117_at	C44E12.1 /// WBGene00016657	2.68	2.2e-06	9.14e-05
185197_at	nipa-1	1.68	3.33e-06	0.000123
185247_at	C13A10.2 /// WBGene00015729	1.93	6.14e-08	6.57e-06
185253_at	C37C3.10 /// WBGene00016502	4.12	3.66e-10	1.63e-07
185259_at	atg-18	1.65	2.69e-06	0.000105
185275_at	hrg-2 /// WBGene00010473	1.95	0.00423	0.0267
185290_at	WBGene00012959 /// Y47H10A.3	2.05	1.19e-06	5.67e-05
185399_at	WBGene00013559 /// Y75B8A.28	1.98	0.000126	0.00196
185566_at	C05E11.3 /// WBGene00015494	1.79	0.000382	0.00449
185622_at	madf-10 /// WBGene00013717	1.95	1.35e-06	6.29e-05
185690_at	C25E10.8 /// WBGene00016097	1.65	3.21e-08	3.84e-06
185692_at	WBGene00012824 /// Y43F8B.14	1.78	6.65e-06	0.000204
185767_at	H01M10.1 /// WBGene00019143	2.74	9.82e-11	6.85e-08
185840_at	K11G12.6	2.04	7.94e-08	7.65e-06
185954_at	WBGene00013216 /// Y54G11A.7	2.1	3.9e-05	0.000776
185968_at	nhr-137	2.48	1.11e-06	5.41e-05
185969_s_at	C32F10.4 /// WBGene00016332	1.61	1.51e-05	0.000375
186143_at	H20E11.3	1.85	6.94e-07	3.98e-05
186150_s_at	R12C12.5 /// WBGene00020025	1.64	8.18e-06	0.000236
186182_s_at	hrg-1 /// WBGene00019830	3.06	5.31e-07	3.25e-05
186210_at	gmeb-1 /// WBGene00015285	1.63	7.27e-05	0.00125
186263_at	F43C11.7 /// WBGene00018384	2.92	3.97e-08	4.58e-06
186411_at	C34D10.1 /// WBGene00016406	1.62	2.84e-06	0.000109
186525_at	VF13D12L.3 /// WBGene00012149	1.88	2.4e-06	9.73e-05
186693_at	C40H1.2 /// WBGene00008038	2.18	1.4e-08	2.2e-06
186801_s_at	F45D11.14 /// F45D11.15 /// F45D11.16 /// WBGene00018459 /// WBGene00018460 /// WBGene00018461	35.75	1.22e-11	1.63e-08
186811_s_at	WBGene00014000 /// ZK550.6	4.26	3.22e-11	2.95e-08
186872_s_at	sma-10	1.75	7.31e-06	0.000219
186950_at	C05B5.8 /// WBGene00007324	1.91	3.35e-05	0.000689
187013_at	WBGene00022307 /// Y77E11A.2	1.8	4.62e-06	0.000157
187060_at	M01A8.1	1.63	1.74e-05	0.000421
187097_at	WBGene00013257 /// Y57A10A.14	1.74	0.00245	0.0179
187183_s_at	F59B10.4	1.61	0.00474	0.0291
187185_at	WBGene00022115 /// Y71F9AL.10	1.82	2.53e-05	0.000563
187191_at	tbc-6 /// WBGene00015410	1.84	0.000863	0.0082
187282_at	F22B7.9 /// WBGene00017698	2.64	1.49e-06	6.84e-05
187304_s_at	memo-1	1.7	0.000177	0.00254
187452_at	C31H2.4 /// WBGene00016294	1.7	0.000185	0.00262
187489_at	C09F5.1 /// WBGene00015647	1.64	0.00102	0.00919
187494_at	W03F9.1 /// WBGene00020999	1.69	7.18e-06	0.000216
187503_at	C14B9.3 /// WBGene00015753	1.64	3.22e-07	2.24e-05
187505_at	B0310.3 /// WBGene00015139	2.19	1.63e-05	0.000397
187542_s_at	T01G9.2	1.61	6.03e-08	6.49e-06
187597_at	mml-1	1.68	0.000141	0.00211
187614_at	WBGene00015479 /// wht-1	1.88	0.000358	0.00426
187618_at	gsy-1 /// WBGene00001793	1.61	0.000539	0.00575
187620_s_at	mmaa-1	1.99	2.63e-11	2.57e-08
187736_s_at	T03F1.6	2.16	0.000591	0.00618
187751_s_at	jmjd-3.1	1.84	0.000507	0.00548
187800_at	C16H3.3	1.65	0.000972	0.00889
187825_s_at	C17C3.1	1.76	3.36e-06	0.000124
187828_at	frm-4	1.68	7.32e-05	0.00125
187829_s_at	tag-234 /// WBGene00018874	2.65	2.17e-08	3.03e-06
187841_s_at	C07A12.7	1.66	7.1e-05	0.00123
187849_at	pqn-44	1.68	7.59e-06	0.000224
187863_s_at	F26F12.3	3.36	2.78e-06	0.000107
187941_at	daf-5 /// WBGene00000901	1.63	6.34e-05	0.00112
187973_s_at	egl-9	3.41	6.41e-09	1.29e-06
187992_at	skr-5 /// WBGene00004811	1.73	0.000213	0.00294
187999_at	lea-1	5.04	1.56e-07	1.3e-05
188008_s_at	WBGene00006984 /// zig-7	1.62	4.54e-07	2.87e-05
188031_s_at	vem-1	1.82	2.54e-05	0.000563
188078_at	lipl-2 /// WBGene00009773	2.15	5.39e-05	0.000991
188156_at	C52A10.1 /// WBGene00016862	2.67	2.04e-07	1.62e-05
188162_at	catp-3	3.39	0.000347	0.00416
188163_s_at	catp-3	3.97	4.88e-05	0.00092
188282_at	hsp-16.2 /// WBGene00002016	11.06	3.69e-06	0.000134
188289_s_at	tat-4	1.75	1.75e-06	7.8e-05
188395_at	F20C5.6 /// WBGene00008971	1.65	6.14e-05	0.00109
188431_s_at	dct-1	6.99	1.85e-10	1.08e-07
188444_at	hsp-16.41 /// WBGene00002018	18.77	8.95e-09	1.55e-06
188461_s_at	col-111 /// WBGene00000685	1.69	0.00509	0.0305
188495_at	pitr-5 /// WBGene00017312	2.01	0.000866	0.0082
188587_s_at	ctl-1 /// ctl-3 /// WBGene00000830 /// WBGene00013220	1.99	1.55e-08	2.34e-06
188607_at	nit-1 /// WBGene00014206	1.81	7.71e-06	0.000225
188666_at	gmeb-2 /// WBGene00010010	1.65	0.00723	0.0388
188790_at	F34H10.3 /// WBGene00009380	2.39	1.08e-08	1.8e-06
188800_at	DC2.5 /// WBGene00017082	3.18	4.39e-07	2.81e-05
188849_at	C56E6.2 /// WBGene00016970	5.06	2.18e-11	2.36e-08
188917_s_at	nurf-1	2.19	1.56e-05	0.000385
188978_s_at	cysl-2 /// WBGene00010759	3.28	8.09e-07	4.42e-05
189003_s_at	K02D7.1 /// WBGene00019298	2.71	6e-07	3.53e-05
189067_s_at	pamn-1 /// WBGene00020556	1.97	0.000838	0.00801
189081_at	C10C5.5 /// WBGene00007509	2.22	0.00659	0.0365
189087_s_at	hsp-16.1 /// hsp-16.11 /// WBGene00002015 /// WBGene00002017	13.65	9.16e-07	4.82e-05
189150_at	kgb-2 /// WBGene00002188	1.87	0.000332	0.00403
189186_at	dhs-30 /// WBGene00000993	1.61	7.91e-07	4.39e-05
189218_at	cyp-14A4 /// WBGene00011009	2.93	8.61e-06	0.000245
189221_at	cyp-37B1 /// WBGene00009226	7.15	6.57e-10	2.24e-07
189233_s_at	mak-2	1.62	0.00159	0.013
189247_at	C23H4.2 /// WBGene00007691	2.22	9.68e-09	1.63e-06
189309_at	cyp-33C7 /// WBGene00018260	1.64	0.000132	0.00201
189315_at	cyp-14A1 /// WBGene00010705	5.36	3.99e-10	1.7e-07
189336_at	cyp-14A2 /// WBGene00010706	2.15	0.000446	0.00501
189343_at	cyp-34A4 /// WBGene00020386	2.08	2e-05	0.000469
189344_s_at	cyp-14A5 /// WBGene00000373	2.8	6.12e-06	0.000193
189413_at	cyp-43A1 /// WBGene00017108	2.13	1.04e-07	9.49e-06
189457_at	cyp-34A9	2.38	2.23e-05	0.000513
189460_at	ckb-2 /// WBGene00000512	2.8	7.62e-07	4.28e-05
189480_at	WBGene00008748 /// yap-1	1.72	1.22e-05	0.000321
189485_at	cyp-34A8 /// WBGene00015043	1.74	0.00818	0.0424
189519_at	cyp-33C8 /// WBGene00019967	3.73	1.02e-06	5.2e-05
189541_at	duxl-1 /// WBGene00022554	1.85	5.13e-06	0.000171
189560_at	C46C2.2 /// WBGene00008110	1.96	7.7e-06	0.000225
189584_s_at	F41E6.5	4.22	1.98e-11	2.36e-08
189585_s_at	nex-2	1.74	2.83e-08	3.59e-06
189597_s_at	F59F4.1 /// WBGene00010336	2.65	1.78e-06	7.9e-05
189628_at	cah-4	2.36	9.36e-11	6.85e-08
189653_s_at	cysl-3	1.82	7.47e-05	0.00127
189710_at	bca-1 /// WBGene00000245	1.9	2.12e-08	2.98e-06
189718_at	tbb-6 /// WBGene00006539	5.38	9.02e-09	1.55e-06
189731_at	acs-12 /// WBGene00009106	2.22	1.09e-06	5.38e-05
189750_s_at	WBGene00014058 /// ZK673.2	1.65	1.17e-08	1.89e-06
189770_at	F57B9.1 /// WBGene00018996	2.45	2.2e-08	3.05e-06
189961_at	nhr-90 /// WBGene00003680	2.37	7.05e-08	7.02e-06
189965_at	nhr-211 /// WBGene00020152	1.62	8.32e-06	0.000239
189967_at	C06G3.6 /// WBGene00015552	1.72	0.000104	0.00168
189971_at	ech-9 /// WBGene00001158	3.19	2.76e-05	0.000595
189980_at	nhr-115	3.85	8.14e-09	1.51e-06
189984_s_at	anmt-3 /// WBGene00011573	1.8	2.42e-05	0.000545
190017_at	C45G7.4 /// WBGene00016671	2.04	0.000686	0.00689
190077_at	nhr-161 /// WBGene00016364	1.87	5.96e-05	0.00107
190095_at	nhr-228	1.81	1.44e-05	0.000361
190200_at	ddo-1	1.7	3.03e-05	0.000637
190208_at	H28G03.1	1.92	0.000233	0.00313
190237_at	nhr-132 /// WBGene00003722	2.18	1.62e-06	7.31e-05
190330_s_at	F25E2.3 /// WBGene00017781	1.97	2.88e-07	2.05e-05
190346_at	F10G8.9	1.74	2.01e-05	0.00047
190403_s_at	K04C1.3 /// WBGene00010553	3	1.97e-09	4.72e-07
190427_s_at	ftn-1 /// WBGene00001500	2.79	1.44e-05	0.000361
190554_at	nipi-3 /// WBGene00010700	2.02	1.21e-05	0.00032
190566_at	sqst-1	2.15	4.95e-07	3.09e-05
190585_at	WBGene00014173 /// ZK970.7	4.24	5.17e-05	0.00096
190604_at	aak-2	1.64	0.00278	0.0196
190628_at	F32A5.4	2.1	0.00156	0.0128
190693_at	ugt-19 /// WBGene00019515	3.18	1.11e-07	9.88e-06
190830_at	ttr-23 /// WBGene00011894	2.98	1.31e-09	3.75e-07
190849_at	ugt-41 /// WBGene00017336	1.72	0.00165	0.0134
190850_at	nhr-103 /// WBGene00003693	1.74	2.53e-06	0.000101
190863_at	xbp-1	1.88	1.41e-07	1.21e-05
190886_at	ugt-62 /// WBGene00010904	1.78	1.93e-08	2.79e-06
190895_at	ugt-2 /// WBGene00007073	2.36	4.82e-05	0.00091
190962_s_at	gst-19 /// WBGene00001767	1.85	8.81e-06	0.000249
190977_s_at	tatn-1 /// WBGene00009628	1.82	5.76e-07	3.46e-05
190978_at	sodh-1 /// WBGene00010790	8.08	5.7e-10	2.09e-07
191004_at	nhr-212	2.17	2.11e-07	1.66e-05
191053_at	ugt-4	2.13	4.26e-05	0.000825
191066_s_at	ugt-5	1.68	0.00496	0.03
191205_s_at	nhr-107 /// WBGene00003697	1.62	2.8e-05	0.000601
191216_s_at	atf-7	1.67	2.47e-05	0.000551
191219_at	WBGene00012757 /// Y41C4A.11	2.2	0.000112	0.00179
191298_s_at	pcp-2 /// WBGene00003957	2.19	3.34e-06	0.000123
191318_s_at	tps-1	1.67	3.59e-07	2.42e-05
191333_at	ttr-26 /// WBGene00013079	1.81	0.00237	0.0176
191424_s_at	haf-2 /// WBGene00001812	1.68	0.000387	0.00452
191434_at	ugt-54 /// WBGene00012013	2.96	3.23e-05	0.000667
191445_at	ugt-44 /// WBGene00008486	2.49	3.25e-05	0.00067
191465_at	nhr-230 /// WBGene00012446	1.73	2.69e-08	3.51e-06
191466_at	ugt-33 /// WBGene00007946	2.44	5.71e-08	6.24e-06
191521_s_at	F26A3.4 /// WBGene00009142	2.2	0.000264	0.00342
191539_at	tps-2 /// WBGene00006603	1.65	1.53e-06	6.99e-05
191541_at	cdr-2 /// WBGene00008296	2.29	8.39e-07	4.5e-05
191543_at	C04G6.5 /// WBGene00015455	1.9	4.79e-06	0.000162
191622_s_at	pcm-1	2.48	1.39e-05	0.000352
191632_at	T28H10.1 /// WBGene00012142	1.89	3.5e-07	2.4e-05
191646_at	fmo-4	2.15	9.05e-06	0.000254
191669_at	T18D3.7 /// WBGene00011824	1.65	2.73e-06	0.000106
191689_s_at	ugt-17	1.72	2.67e-05	0.000582
191695_at	mce-1 /// WBGene00008415	2.32	1.32e-10	8.41e-08
191712_s_at	icl-1	2.55	5.52e-08	6.08e-06
191736_s_at	mmcm-1 /// WBGene00014202	1.69	2.63e-06	0.000103
191759_at	fmo-2 /// WBGene00001477	2.17	4.08e-07	2.67e-05
191772_at	fbxl-1	2.04	3.01e-05	0.000636
191849_at	fmo-1 /// WBGene00001476	1.87	9.24e-06	0.000255
191850_s_at	fmo-1 /// WBGene00001476	2.17	1.04e-07	9.49e-06
191871_s_at	cdr-4 /// WBGene00010470	2.41	2.41e-05	0.000545
191879_at	D2045.8 /// WBGene00008425	1.87	4.11e-05	0.000807
191904_s_at	K09E9.1 /// WBGene00010724	2.34	7.48e-07	4.23e-05
192034_s_at	acs-22	1.68	0.000261	0.0034
192037_at	atgp-1	1.67	6.22e-06	0.000196
192058_at	R05G6.10 /// WBGene00019902	1.98	2.58e-06	0.000102
192177_s_at	WBGene00014013 /// ZK632.4	1.61	5.58e-06	0.000182
192181_at	T28H10.3 /// WBGene00012144	1.89	1.04e-06	5.23e-05
192189_at	nhr-57 /// WBGene00003647	3.73	1.25e-06	5.93e-05
192195_at	acs-2 /// WBGene00009221	9.17	1.94e-07	1.56e-05
192244_s_at	adm-2 /// WBGene00000074	1.64	0.000428	0.00486
192249_at	ets-4	1.7	0.000623	0.00641
192266_s_at	hsp-70 /// WBGene00002026	3.04	0.00224	0.0168
192333_at	pqm-1 /// WBGene00004096	1.78	6.59e-06	0.000203
192338_at	hsp-12.3 /// WBGene00002012	2.85	9.6e-07	4.99e-05
192469_at	stdh-1 /// WBGene00007363	2.37	1.41e-08	2.2e-06
192581_s_at	pck-1	3.1	1.37e-05	0.00035
192603_at	nhr-42 /// WBGene00003632	2.58	2.82e-07	2.03e-05
192737_at	scl-2 /// WBGene00009895	5.78	1.69e-10	1.03e-07
192777_at	nhr-18 /// WBGene00003617	1.87	2.44e-05	0.000547
192781_s_at	hlh-11	1.69	0.000258	0.00337
192803_at	C01G6.4 /// WBGene00007226	1.99	2.95e-08	3.66e-06
192806_at	F13D11.3 /// WBGene00017428	2.26	6.96e-07	3.98e-05
192807_s_at	F13D11.3 /// WBGene00017428	2.03	7.72e-07	4.32e-05
192899_at	F54B11.5 /// WBGene00010028	1.84	3.97e-07	2.63e-05
192901_s_at	C18B12.4 /// WBGene00007666	1.95	3.61e-11	3.11e-08
192950_at	bath-36 /// WBGene00013569	1.73	9.57e-06	0.000264
192959_at	ipla-2 /// WBGene00009801	2.42	2.03e-06	8.57e-05
192972_at	ldh-1 /// WBGene00002262	1.66	3.09e-06	0.000116
192992_at	Y51A2D.13	2.24	5.85e-07	3.48e-05
193009_at	hpd-1 /// WBGene00001993	2.31	7.61e-08	7.43e-06
193024_at	nnt-1 /// WBGene00003778	2.48	1.03e-07	9.49e-06
193049_at	nhr-34	1.71	0.000106	0.00171
193141_s_at	rnr-2 /// WBGene00004392	2.14	1.94e-07	1.56e-05
193178_at	pcs-1	1.93	2.16e-05	0.000498
193186_at	hrdl-1 /// WBGene00009164	1.61	0.00141	0.0118
193203_s_at	Y47D9A.1	1.76	0.000664	0.00673
193272_s_at	far-3 /// WBGene00001387	1.78	0.000952	0.00876
193418_s_at	gst-9 /// WBGene00001757	1.75	0.000307	0.00383
193454_at	haf-1 /// WBGene00001811	1.67	0.000813	0.00783
193462_at	gpa-1	2.51	0.000493	0.0054
193464_s_at	phy-2 /// WBGene00004025	7.44	7.34e-10	2.44e-07
193540_s_at	nhr-79 /// WBGene00003669	3.06	3.97e-09	8.95e-07
193567_at	nhr-65	1.6	0.000203	0.00283
193596_s_at	chd-3 /// WBGene00000482	1.97	0.000324	0.00397
193653_s_at	pcca-1 /// WBGene00017864	1.62	5.03e-05	0.000942
193701_s_at	nhr-53 /// WBGene00003643	1.77	0.0101	0.0491
193745_at	lgg-2	2.05	3.94e-05	0.000783
193758_at	skr-19 /// WBGene00004825	1.7	3.57e-08	4.21e-06
193770_s_at	skr-21 /// WBGene00004827	1.67	0.000566	0.00595
193849_at	F13D11.4 /// WBGene00017429	1.96	0.00337	0.0226
193914_at	gbh-2 /// WBGene00001523	3.23	7.04e-09	1.36e-06
193940_s_at	pek-1 /// WBGene00003970	3.15	1.96e-10	1.09e-07
194014_s_at	akt-2	2.16	6.84e-07	3.96e-05
194023_s_at	ugt-50	1.85	0.000385	0.00451
194030_s_at	dpy-18 /// WBGene00001077	2.07	9.13e-07	4.82e-05
194035_s_at	nhr-40	1.68	0.000405	0.00468
194058_s_at	akt-1	1.88	6.82e-09	1.33e-06
194090_s_at	nhr-21	1.61	1.4e-05	0.000355
194142_x_at	icl-1	2.38	2.85e-08	3.59e-06
194157_s_at	fipr-26 /// WBGene00009963	2.17	0.00546	0.032
