# Supplementary material for: Whole genome profiling of short-term hypoxia induced genes and identification of HIF-1 binding sites provide insights into HIF-1 function in Caenorhabditis elegans
Source: PLoS One. 2024 May 14;19(5):e0295094. doi: 10.1371/journal.pone.0295094 (PMC11093353; doi:10.1371/journal.pone.0295094)
Supplement: S3 Table — (XLSX) [file pone.0295094.s010.xlsx]

## Sheet: Sheet1
S3 Table. Genes down-regulated by short-term hypoxia in N2.
Probeset ID	Gene	Hypoxia induction in N2	p-value	q-value
171766_x_at	hpo-34	-2.0071	2.36e-05	0.00053816
171824_x_at	ftn-2 /// WBGene00001501	-1.84845	0.000227607	0.00308189
171855_x_at	tcc-1 /// WBGene00013340	-1.65451	0.00860322	0.0439411
172377_x_at	D2062.6 /// WBGene00017058	-1.67318	0.00593543	0.0337531
172455_x_at	hpo-34	-1.95043	0.000183342	0.0026084
172624_x_at	nspe-3 /// WBGene00012590	-2.01701	0.000252956	0.00332375
172635_x_at	nspe-7 /// WBGene00012593	-3.33879	0.0021116	0.0161548
172975_at	R151.2	-1.63409	0.00537366	0.0316049
173142_at	cbd-1 /// WBGene00010351	-1.84278	0.00599643	0.0340247
173238_s_at	cpt-4 /// WBGene00019644	-5.24643	1.02e-06	5.2e-05
173310_at	WBGene00021768 /// Y51F10.7	-1.76451	0.000243879	0.00323337
173495_at	K11G9.5 /// WBGene00019655	-2.40777	3.55e-07	2.41e-05
173613_s_at	Y62E10A.13	-2.06249	3.04e-05	0.000637846
173668_s_at	F52G2.3 /// WBGene00009943	-1.74813	1.75e-06	7.8e-05
173688_s_at	T22B7.7 /// WBGene00020674	-3.89643	4.11e-06	0.000144035
173724_at	mct-6 /// WBGene00015676	-1.75446	7e-08	7.02e-06
173725_s_at	elo-6 /// WBGene00001244	-2.7965	2.94e-08	3.66e-06
173837_s_at	D2023.1	-2.57742	2.28e-05	0.000521464
173862_s_at	F15E6.6 /// WBGene00017487	-2.21096	2.07e-08	2.96e-06
173865_at	sur-5 /// WBGene00006351	-1.82597	7.71e-08	7.48e-06
174269_at	srpa-68 /// WBGene00010097	-1.62397	0.000514795	0.00555384
174295_at	sptl-3 /// WBGene00011932	-1.72185	1.29e-05	0.000335181
174760_at	acs-13 /// WBGene00022037	-1.67923	0.00224162	0.0168444
174812_at	sams-1 /// WBGene00008205	-2.19895	3.18e-05	0.000660859
174833_at	acs-1	-2.79039	1.12e-08	1.85e-06
175154_s_at	C11D2.4 /// WBGene00015702	-1.70619	1.96e-06	8.36e-05
175238_s_at	pho-1 /// WBGene00004020	-1.66826	3.79e-05	0.000760956
175239_at	pud-3	-2.62128	0.000256004	0.00335478
175257_s_at	T05C3.6	-1.8295	2.95e-05	0.000625774
175445_at	T23G5.2	-1.62805	1.32e-06	6.2e-05
175502_at	ent-7	-2.0621	5.67e-05	0.00103346
175816_at	dat-1 /// WBGene00000934	-2.08753	1.9e-05	0.000449505
176030_at	C06E1.7 /// WBGene00015522	-1.69928	6.32e-05	0.0011165
176162_at	hprt-1 /// WBGene00013690	-2.22724	6.89e-13	2.02e-09
176453_at	ugt-31 /// WBGene00021464	-1.62428	0.00444804	0.027707
176505_at	WBGene00021190 /// Y14H12A.1	-2.89725	2.26e-07	1.75e-05
176729_at	WBGene00013727 /// Y111B2A.1	-1.649	3.19e-06	0.000119133
176886_at	WBGene00021276 /// Y23H5B.5	-1.74456	5.15e-06	0.000170771
176897_at	Y73E7A.3	-1.97277	0.000145429	0.00217856
176955_at	ech-7 /// WBGene00001156	-2.60716	3.14e-08	3.8e-06
177144_at	nhr-114	-2.14466	2.26e-05	0.000517113
177257_at	clec-258 /// WBGene00010928	-1.60199	0.000948299	0.00875664
177276_at	WBGene00022643 /// ZK6.8	-1.6039	5.22e-06	0.000172677
177832_at	K02E2.8	-1.63046	0.00330951	0.0222927
177974_s_at	wago-4 /// WBGene00010263	-1.66468	0.000700814	0.00699312
178128_at	F01D5.3 /// WBGene00008494	-1.80586	3.35e-05	0.000688988
178273_at	F01D5.2 /// WBGene00008493	-2.12804	6.96e-07	3.98e-05
178467_at	F36D1.8 /// WBGene00009467	-2.49781	5.76e-05	0.00104326
178563_at	T16G1.6 /// WBGene00011800	-1.78728	0.00228636	0.0170775
178680_at	M04C9.4 /// WBGene00010859	-2.75241	3.47e-10	1.59e-07
178853_at	F30F8.5	-1.8255	2.66e-07	1.94e-05
179164_at	swt-3 /// WBGene00007384	-2.55581	0.000893761	0.00839374
179165_at	W04A4.2 /// WBGene00012231	-1.67377	7.26e-05	0.00124573
179240_at	M03B6.1 /// WBGene00010833	-4.55299	7.25e-08	7.13e-06
179296_at	ent-4	-4.968	4.93e-11	4.01e-08
179313_at	gcsh-1 /// WBGene00008354	-8.57882	1.49e-12	2.73e-09
179318_at	F31D4.8 /// WBGene00009293	-3.63915	9.67e-09	1.63e-06
179378_at	C44F1.1 /// WBGene00008091	-1.92835	0.00178307	0.0140978
179435_at	T04B2.3	-2.15977	4.1e-05	0.000805623
179525_at	hrg-4	-2.15295	0.00769385	0.0405323
179681_at	fbxa-147 /// WBGene00011135	-1.82953	0.00309926	0.0211684
179733_s_at	K11G9.5 /// WBGene00019655	-2.08674	2.78e-05	0.000598347
179856_at	F22E5.1 /// WBGene00017703	-3.45673	4.08e-07	2.67e-05
179857_s_at	F22E5.1 /// WBGene00017703 /// WBGene00021298 /// Y27F2A.6	-3.16809	9.39e-07	4.9e-05
179909_at	oac-20 /// WBGene00009488	-1.80619	0.000311994	0.00388024
180165_at	F39G3.5	-1.62062	6.81e-06	0.000208211
180284_at	slc-36.4 /// WBGene00010421	-1.63741	8.41e-05	0.00141056
180470_at	ldp-1	-1.73774	2.67e-06	0.000104223
180541_s_at	hpo-15 /// WBGene00016061	-1.74693	0.00047273	0.0052548
180660_at	elo-9 /// WBGene00001247	-1.85036	3.8e-06	0.000135833
181076_at	C53H9.2	-1.65473	1.17e-06	5.64e-05
181184_at	str-168 /// WBGene00006212	-1.70501	1.22e-08	1.94e-06
181298_at	fbxa-209 /// WBGene00012533	-1.68058	0.0082155	0.042516
181431_at	B0507.3	-2.3835	1.31e-06	6.16e-05
181491_at	ent-7	-1.61627	0.000724755	0.00718901
181582_at	F18C12.3 /// WBGene00008934	-1.61721	5.13e-07	3.17e-05
181698_s_at	math-4	-1.93557	7.18e-05	0.00123776
181791_at	T06A1.5 /// WBGene00020280	-1.64992	9.09e-05	0.00150849
182077_at	C50A2.3 /// WBGene00016797	-3.12866	6.19e-09	1.26e-06
182180_at	C50D2.6 /// WBGene00016809	-1.98193	6.28e-06	0.000196064
182338_at	T05E7.1 /// WBGene00020258	-4.3363	2.55e-06	0.000101389
182388_at	F53C11.1 /// WBGene00009971	-1.91894	0.000644171	0.00657669
182517_at	C18G1.9 /// WBGene00015987	-1.80243	0.00848107	0.0435062
182519_at	F20D6.5 /// WBGene00017635	-1.70663	2.44e-05	0.000546786
182597_at	T07E3.4	-1.95873	0.000411235	0.0047291
182660_at	kel-8 /// WBGene00020952	-1.60857	6.82e-06	0.000208211
182751_at	C16D9.5 /// WBGene00015860	-1.84816	1.21e-05	0.000319412
182877_at	WBGene00022683 /// ZK185.3	-2.22847	2.75e-08	3.53e-06
182974_at	T01C8.3 /// WBGene00020144	-1.9558	0.000598981	0.00622375
183115_at	C34H4.2 /// WBGene00016425	-3.00358	0.00039567	0.00458975
183117_at	WBGene00022813 /// ZK742.3	-2.07501	2.73e-06	0.00010552
183122_at	C45E5.1 /// WBGene00016664	-2.14748	2.67e-05	0.000581985
183269_s_at	ugt-64 /// WBGene00015577	-1.89533	8.38e-05	0.00140722
183311_at	F40H3.1	-1.79883	0.00482895	0.0294046
183324_at	K10D11.5 /// WBGene00010749	-1.63061	9.84e-05	0.00161089
183360_s_at	jmjc-1	-1.63408	0.00184044	0.01445
183361_at	K01D12.8 /// WBGene00010467	-3.25599	5.84e-06	0.000186146
183379_at	K01D12.9 /// WBGene00010468	-1.77233	0.000251123	0.00330508
183433_at	galt-1 /// WBGene00019763	-1.79698	2.59e-06	0.000102004
183536_at	WBGene00021159 /// Y4C6B.5	-1.74392	5.69e-05	0.00103593
183602_at	trpp-12 /// WBGene00016614	-2.16739	2.1e-07	1.66e-05
183744_at	dgat-2 /// WBGene00010296	-2.57417	2.55e-06	0.000101389
183850_at	WBGene00013007 /// Y48E1B.8	-3.6769	4.71e-05	0.000893512
183851_at	D2062.7 /// WBGene00017059	-1.6834	0.00984525	0.0482569
184070_at	trpp-12 /// WBGene00016614	-2.35646	1.47e-09	3.99e-07
184143_at	scrm-7 /// WBGene00013052	-2.18403	1.32e-07	1.15e-05
184205_at	WBGene00013130 /// Y52B11B.1	-1.91523	0.0101916	0.0493927
184242_at	fbxa-216 /// WBGene00012953	-1.64825	1.28e-05	0.000331492
184291_s_at	T24C12.3 /// WBGene00020765	-1.6127	5.64e-06	0.000181651
184313_s_at	K11H12.4 /// WBGene00019660	-2.37859	0.0051248	0.0306832
184370_at	Y39D8A.1	-1.81127	0.000159639	0.00233649
184396_at	C46H11.2 /// WBGene00016728	-2.15656	0.00115807	0.0102375
184397_s_at	C46H11.2 /// WBGene00016728	-1.8967	0.00086753	0.00821055
184443_at	WBGene00012883 /// Y45F10D.2	-1.91014	0.00522681	0.0310907
184608_s_at	WBGene00002080 /// xpo-3	-1.65279	1.09e-06	5.38e-05
184839_at	atic-1	-1.69137	0.00207687	0.0159391
184840_at	WBGene00012910 /// Y46G5A.20	-1.84511	6.55e-06	0.000202864
185076_at	oac-32 /// WBGene00018708	-1.95725	0.000202183	0.00282376
185280_at	H43E16.1 /// WBGene00019273	-1.71036	1.15e-05	0.000305895
185456_at	H41C03.3 /// WBGene00019270	-2.009	1.03e-06	5.2e-05
185693_at	W02F12.2 /// WBGene00020947	-1.63588	0.00119843	0.0105263
185783_at	C47E12.11	-1.61899	0.00271984	0.0192687
185856_s_at	T10B11.8	-1.62814	0.000382575	0.00449007
185902_at	F21C10.9 /// WBGene00017658	-3.29253	9.7e-06	0.000266155
185917_at	T28C12.2 /// WBGene00020889	-1.88876	0.000151019	0.00223757
186008_at	F54B11.11 /// WBGene00010034	-1.70603	0.0012522	0.0108426
186200_s_at	cgt-3	-1.63681	2.29e-06	9.37e-05
186289_at	F55G1.15 /// WBGene00018907	-2.4483	0.000147539	0.00220117
186383_at	T19D12.4	-1.71708	0.00152412	0.0125729
186413_at	H20E11.1	-1.97628	0.000217	0.00297719
186430_at	B0207.11 /// WBGene00015034	-1.88981	0.00129191	0.0111185
186443_at	F42A10.7 /// WBGene00018343	-7.13506	2.26e-11	2.36e-08
186519_at	pud-4 /// WBGene00017498	-1.79024	0.0072162	0.0388043
186532_at	fard-1 /// WBGene00022200	-1.65979	0.00049529	0.00541115
186541_at	F43C1.5 /// WBGene00009649	-1.77519	4.36e-06	0.00014984
186726_at	nspe-1 /// WBGene00012591	-3.03766	9.12e-06	0.000254372
186789_s_at	F36G3.2 /// WBGene00009483	-1.76943	9.1e-06	0.000254372
186799_at	WBGene00013654 /// Y105C5B.15	-2.01636	3.07e-05	0.000642739
186837_at	acs-13 /// WBGene00022037	-1.7566	1.85e-05	0.000440421
186886_s_at	WBGene00012487 /// Y18D10A.23	-2.15941	0.00516979	0.0308517
187084_at	gst-10 /// WBGene00001758	-1.6047	0.000482693	0.00533317
187180_at	abhd-3.2	-2.77168	8.26e-08	7.91e-06
187186_at	gstk-1 /// WBGene00014251	-2.19667	5.36e-06	0.000176161
187352_at	C45G9.5 /// WBGene00016676	-1.66019	6.54e-08	6.65e-06
187462_at	ZK1307.1	-1.85643	0.000750797	0.00737245
187479_s_at	Y62E10A.13	-2.25111	8.16e-07	4.44e-05
187502_s_at	D1022.3 /// K02A2.1 /// WBGene00017022 /// WBGene00019288	-1.73481	0.000193615	0.00271704
187871_s_at	R102.4	-1.65954	2.71e-08	3.51e-06
187900_at	gur-4 /// WBGene00001805	-1.82076	0.000131528	0.00201146
187929_s_at	ndg-4	-1.7026	0.00252192	0.0183364
187964_at	lipl-1 /// WBGene00010062	-2.02411	0.00102069	0.00923077
188350_at	col-149 /// WBGene00000722	-2.36939	0.000488676	0.00537425
188378_s_at	ftn-2 /// WBGene00001501	-1.70311	1.32e-05	0.000340157
188410_at	nas-27 /// WBGene00003545	-3.28867	0.00397861	0.0255937
188470_s_at	WBGene00022610 /// ZC416.6	-2.27267	0.000172556	0.0024858
188504_at	W02B12.4 /// WBGene00012202	-1.66887	1.85e-06	8.11e-05
188640_at	glit-1 /// WBGene00018878	-2.05967	5.07e-06	0.000169694
188749_s_at	umps-1 /// WBGene00011559	-1.64135	5.42e-07	3.31e-05
188755_at	srd-63 /// WBGene00005140	-1.88297	2.25e-06	9.28e-05
188805_at	atic-1	-1.61816	0.00543757	0.031899
188813_at	grl-30 /// WBGene00001739	-1.65937	0.000329522	0.00400974
188865_at	B0545.4 /// WBGene00015247	-1.75631	0.000549649	0.00582266
188908_s_at	fbl-1	-2.381	0.00148947	0.0123706
188932_at	D1054.8 /// WBGene00008375	-1.77459	2.67e-05	0.000581985
188945_at	F20G2.2 /// WBGene00008986	-1.89676	4.27e-06	0.000147231
189163_at	cyp-25A2 /// WBGene00007964	-2.65229	0.00030697	0.00383403
189176_at	cyp-25A1 /// WBGene00007963	-2.52946	3.64e-06	0.000132471
189316_at	ckc-1	-1.704	6.31e-06	0.000196175
189318_at	elo-2 /// WBGene00001240	-3.80932	9.86e-14	4.82e-10
189333_at	F33D11.7 /// WBGene00018004	-1.67065	4.63e-05	0.000880064
189345_at	pho-13	-1.75793	3.74e-06	0.00013463
189350_at	cyp-29A2 /// WBGene00011830	-2.03157	0.00529821	0.0313373
189394_at	cyp-35A5 /// WBGene00019473	-1.98306	0.00118841	0.0104446
189500_at	ugt-48 /// WBGene00015965	-2.14504	6.43e-08	6.59e-06
189501_s_at	ugt-48 /// WBGene00015965	-2.18627	6.77e-08	6.84e-06
189700_at	C15B12.1 /// WBGene00015783	-1.93247	2.39e-07	1.83e-05
189736_s_at	cpt-4 /// WBGene00019644	-3.59852	1.06e-05	0.000288821
189747_at	F14E5.1 /// WBGene00008799	-1.97972	0.000138055	0.00208301
189748_s_at	acs-5 /// WBGene00013575	-1.69029	1.98e-07	1.58e-05
189773_s_at	C35A11.4 /// WBGene00016431	-2.59528	1.16e-09	3.45e-07
189818_at	mak-1	-1.71695	5.11e-05	0.000955346
189836_at	cept-1	-2.79166	2.69e-08	3.51e-06
189851_at	cdd-1 /// WBGene00000391	-2.77821	6.36e-08	6.59e-06
189883_at	F53H8.3 /// WBGene00018779	-2.57935	1.46e-07	1.25e-05
189904_at	clec-56 /// WBGene00008595	-1.8076	1.65e-06	7.45e-05
189913_at	K09C4.1	-1.65755	1.95e-06	8.36e-05
190121_s_at	nep-22 /// WBGene00020788	-1.69408	6.02e-05	0.00108278
190161_at	ncx-6 /// WBGene00003571	-1.81689	4.1e-05	0.000805388
190164_s_at	dnj-11 /// WBGene00001029	-1.63195	4.9e-08	5.43e-06
190186_s_at	tre-2 /// WBGene00006608	-2.13986	5.61e-06	0.000181651
190202_at	scav-4 /// WBGene00008692	-3.13952	3.72e-08	4.36e-06
190223_at	K11E4.2 /// WBGene00010774	-2.31805	4.32e-07	2.78e-05
190231_at	T01H8.2 /// WBGene00011353	-2.12817	3.65e-05	0.000736756
190236_s_at	nhr-80	-1.7298	1.21e-05	0.000319595
190295_at	tsp-7 /// WBGene00006633	-1.68138	4.16e-05	0.000812206
190359_at	acs-7 /// WBGene00007228	-1.60814	0.00444605	0.0277064
190396_s_at	aat-4 /// WBGene00000005	-2.00369	0.00123545	0.0107675
190400_at	acs-14 /// WBGene00008669	-2.18503	1.12e-09	3.41e-07
190497_at	clec-239 /// WBGene00013621	-1.71921	6.04e-05	0.00108367
190541_at	C30G12.2 /// WBGene00016274	-2.39696	2.44e-07	1.85e-05
190560_at	R07E3.4 /// WBGene00011105	-1.99417	1.29e-06	6.08e-05
190616_at	R12C12.1	-2.30055	3.72e-09	8.51e-07
190637_s_at	F55B11.1 /// WBGene00010083	-2.64474	1.06e-07	9.61e-06
190688_s_at	C53A3.2 /// F44E7.2 /// K09H11.7 /// WBGene00016892 /// WBGene00018424 /// WBGene00019604	-2.63934	0.000329133	0.00400974
190738_at	WBGene00022887 /// ZK1290.5	-2.0663	2.04e-06	8.58e-05
190778_at	cln-3.1	-2.78958	3.01e-09	7e-07
190786_s_at	WBGene00012445 /// Y16B4A.2	-1.66702	5.3e-06	0.000174497
190822_s_at	scav-5 /// WBGene00011076	-1.73178	0.000817909	0.00787019
190837_at	aqp-4 /// WBGene00000172	-1.72085	0.000158792	0.002333
190884_at	best-7 /// WBGene00007808	-1.6928	3.74e-05	0.000752418
190916_at	C23G10.6 /// WBGene00016013	-1.81551	8.08e-05	0.00136026
190968_at	F11D5.7 /// WBGene00043980	-1.76913	1.1e-05	0.000293992
191210_at	str-146 /// WBGene00006193	-2.68271	1.53e-05	0.000377532
191274_s_at	pcp-3 /// WBGene00003958	-2.955	1.34e-07	1.17e-05
191276_s_at	elo-5 /// WBGene00001243	-2.23302	4.06e-10	1.7e-07
191331_at	gst-28 /// WBGene00001776	-1.728	7.2e-06	0.000216106
191404_at	sptl-2	-1.61138	0.000316549	0.00391677
191418_at	ugt-16 /// WBGene00013901	-2.42396	0.000625478	0.00642615
191431_at	gst-26 /// WBGene00001774	-1.7916	5.96e-05	0.00107404
191512_at	sptl-3 /// WBGene00011932	-1.68905	7.52e-06	0.000223948
191554_at	ceh-60 /// WBGene00017690	-1.85531	2.46e-06	9.95e-05
191623_at	ugt-53 /// WBGene00020182	-1.89437	0.000445004	0.00500554
191652_at	cth-1 /// WBGene00009048	-1.6219	0.00185654	0.0145375
191747_s_at	W05E10.1 /// WBGene00012280	-2.49732	6.11e-09	1.26e-06
191778_s_at	ugt-12 /// WBGene00020592	-2.13306	2.97e-08	3.66e-06
191830_at	C52B11.5 /// WBGene00016874	-3.04401	8.39e-09	1.52e-06
192005_at	pkc-2	-1.68996	5.21e-05	0.000966015
192059_at	hmit-1.1 /// WBGene00013073	-3.54849	0.00235984	0.0175234
192093_s_at	ugt-60 /// WBGene00007402	-1.61703	2.87e-05	0.000613591
192112_s_at	tdo-2	-1.70519	0.000546112	0.00579357
192135_at	B0272.4 /// WBGene00007130	-1.64365	2.67e-05	0.000581985
192157_at	dhp-2 /// WBGene00000964	-1.62136	0.000379133	0.00446509
192190_at	hacd-1 /// WBGene00019978	-5.59715	3.79e-08	4.41e-06
192255_at	F14D7.6	-2.18059	8.44e-06	0.000240899
192357_at	fat-5 /// WBGene00001397	-2.3064	0.000132078	0.00201566
192383_s_at	R151.2	-1.8673	2.78e-07	2.02e-05
192417_at	acs-1	-2.48485	1.5e-07	1.27e-05
192492_at	sams-1 /// WBGene00008205	-2.42353	7.67e-05	0.00129847
192493_s_at	sams-1 /// WBGene00008205	-2.23862	0.000311241	0.00387417
192502_at	cpt-5 /// WBGene00008629	-2.78324	8.25e-06	0.000237026
192541_s_at	nhr-31	-1.62136	0.00225038	0.0168902
192578_at	fat-7 /// WBGene00001399	-1.78648	0.000949983	0.00875664
192610_at	nas-12 /// WBGene00003531	-1.67851	0.000167943	0.00242651
192786_s_at	B0286.3 /// WBGene00015116	-1.9315	0.000128639	0.00198593
192924_s_at	odc-1 /// WBGene00003844	-3.40614	1.92e-09	4.72e-07
192930_s_at	fkb-4 /// WBGene00001429	-1.77682	0.00878319	0.0444644
192962_at	T11G6.3 /// WBGene00011718	-1.67044	9.64e-07	4.99e-05
193007_s_at	pgp-1 /// WBGene00003995	-3.52111	2.27e-08	3.1e-06
193068_at	pept-1 /// WBGene00003877	-2.45648	1.86e-08	2.72e-06
193098_at	cln-3.3 /// WBGene00000541	-2.42101	5.57e-06	0.000181651
193111_s_at	sur-5 /// WBGene00006351	-1.90434	0.000149408	0.00221777
193115_s_at	C16A3.10	-1.71731	5.86e-05	0.00105815
193213_at	ifc-1 /// WBGene00002055	-1.64181	3.62e-06	0.000132243
193236_at	ptps-1	-1.98215	7.43e-07	4.22e-05
193259_at	elt-2 /// WBGene00001250	-1.71372	1.61e-08	2.41e-06
193639_at	acl-1 /// WBGene00010339	-1.77342	7.93e-07	4.39e-05
193659_at	gpdh-1 /// WBGene00009824	-2.0616	0.00585386	0.0334882
193673_s_at	WBGene00012834 /// Y43F8C.13	-1.90159	0.000105683	0.0017052
193837_at	cbl-1	-1.70849	0.000388434	0.00452372
194054_s_at	acox-3 /// F08A8.4 /// WBGene00008566 /// WBGene00008567	-2.04425	0.000225519	0.00305927
194057_at	acox-1	-2.1425	7.88e-05	0.00133008
194059_at	acox-2 /// WBGene00008565	-3.35872	0.0020299	0.0156359
