# Supplementary material for: Whole genome profiling of short-term hypoxia induced genes and identification of HIF-1 binding sites provide insights into HIF-1 function in Caenorhabditis elegans
Source: PLoS One. 2024 May 14;19(5):e0295094. doi: 10.1371/journal.pone.0295094 (PMC11093353; doi:10.1371/journal.pone.0295094)
Supplement: S4 Table — (XLSX) [file pone.0295094.s011.xlsx]

## Sheet: Annotation
S4 Table. Enriched biological terms for genes up-regulated by short-term hypoxia in N2.
Wormbase.ID	Sequence.ID	Category.1	Category.2	Category.3	Automated.Description
WBGene00000074	C04A11.4	Proteolysis general	Proteolysis general: metallopeptidase	Proteolysis general: metallopeptidase	adm-2 is an ortholog of human ADAM15 (ADAM metallopeptidase domain 15), ADAM8, and ADAM33 (ADAM metallopeptidase domain 33)\; is predicted to have metalloendopeptidase activity.
WBGene00000102	C12D8.10	Signaling	Signaling: AKT	Signaling: AKT	akt-1 is an ortholog of human AKT1 (AKT serine\/threonine kinase 1), AKT2 (AKT serine\/threonine kinase 2), and AKT3 (AKT serine\/threonine kinase 3)\; exhibits calmodulin binding activity, phosphatidylinositol-3,4,5-trisphosphate binding activity, and protein serine\/threonine kinase activity\; is involved in several processes, including cellular protein modification process, chemosensory behavi…
WBGene00000103	F28H6.1	Signaling	Signaling: AKT	Signaling: AKT	akt-2 is an ortholog of human AKT1 (AKT serine\/threonine kinase 1), AKT2 (AKT serine\/threonine kinase 2), and AKT3 (AKT serine\/threonine kinase 3)\; exhibits phosphatidylinositol-3,4,5-trisphosphate binding activity and protein serine\/threonine kinase activity\; is involved in several processes, including cellular protein modification process, determination of adult lifespan, and insulin rece…
WBGene00000223	C07G2.2	Transcription factor	Transcription factor: bZIP	Transcription factor: bZIP	atf-7 exhibits mitogen-activated protein kinase binding activity\; is involved in several processes, including defense response to Gram-negative bacterium, regulation of cellular biosynthetic process, and regulation of defense response\; localizes to the nucleus\; is expressed in the body wall musculature, the hypodermis, the intestine, the nervous system, and the rectal epithelial cell.
WBGene00000224	F26D10.9	Transmembrane transport	Transmembrane transport: amino acid	Transmembrane transport: amino acid	atgp-1 is an ortholog of human SLC3A1 (solute carrier family 3 member 1)\; is predicted to have catalytic activity\; localizes to the plasma membrane.
WBGene00000245	T13C5.5	Metabolism	Metabolism: carbonic anhydrase	Metabolism: carbonic anhydrase	bca-1 is predicted to have carbonate dehydratase activity and zinc ion binding activity.
WBGene00000282	R01E6.3	Metabolism	Metabolism: carbonic anhydrase	Metabolism: carbonic anhydrase	cah-4 is an ortholog of human CA2 (carbonic anhydrase 2) and CA3 (carbonic anhydrase 3)\; exhibits carbonate dehydratase activity\; is involved in small molecule metabolic process\; is expressed in several tissues, including the alimentary system, the excretory cell, the hypodermis, the muscular system, and the nervous system\; human orthologs of this gene are implicated in autosomal recessive os…
WBGene00000373	F08F3.7	Stress response	Stress response: pathogen	Stress response: pathogen: CYP	cyp-14A5 is an ortholog of human CYP2C18 (cytochrome P450 family 2 subfamily C member 18), CYP2F1 (cytochrome P450 family 2 subfamily F member 1), and CYP2E1 (cytochrome P450 family 2 subfamily E member 1)\; is predicted to have heme binding activity, iron ion binding activity, and oxidoreductase activity\; is involved in response to gamma radiation\; human orthologs of this gene are implicated i…
WBGene00000482	T14G8.1	Transcription: chromatin	Transcription: chromatin modification	Transcription: chromatin modification: unassigned	chd-3 is an ortholog of human CHD4 (chromodomain helicase DNA binding protein 4)\; is predicted to have DNA helicase activity\; is involved in cell fate determination, negative regulation of Ras protein signal transduction, and negative regulation of vulval development\; is expressed in several tissues, including the embryonic cell, the head, the hypodermis, the pharynx, and the reproductive syst…
WBGene00000512	B0285.9	Metabolism	Metabolism: lipid	Metabolism: lipid: phospholipid	ckb-2 is an ortholog of human CHKA and CHKB\; exhibits choline kinase activity\; is involved in CDP-choline pathway\; is expressed in several tissues, including the alimentary system, the excretory gland cell, the head, the hmc, and the reproductive system\; human orthologs of this gene are implicated in megaconial type congenital muscular dystrophy.
WBGene00000558	R09B5.9	Stress response	Stress response: pathogen	Stress response: pathogen: caenacin	cnc-4 is involved in defense response to fungus and innate immune response\; is expressed in the hypodermis and the intestine.
WBGene00000665	C29E4.1	Extracellular material	Extracellular material: collagen	Extracellular material: collagen	col-90 is an ortholog of human SFTPD (surfactant protein D)\; is predicted to be a structural constituent of cuticle.
WBGene00000685	F29B9.9	Extracellular material	Extracellular material: collagen	Extracellular material: collagen	col-111 is an ortholog of human OTOL1, C1QTNF7 (C1q and TNF related 7), and C1QTNF9 (C1q and TNF related 9)\; is predicted to be a structural constituent of cuticle.
WBGene00000830	Y54G11A.6	Stress response	Stress response: oxidative	Stress response: oxidative	ctl-1 is an ortholog of human CAT\; exhibits catalase activity\; human orthologs of this gene are implicated in acatalasia.
WBGene00000901	W01G7.1	Stress response	Stress response: dauer	Stress response: dauer	daf-5 is an ortholog of human SKOR1 (SKI family transcriptional corepressor 1) and SKOR2 (SKI family transcriptional corepressor 2)\; is predicted to have SMAD binding activity\; is involved in several processes, including dauer larval development, determination of adult lifespan, and negative regulation of transcription by RNA polymerase II\; localizes to the cytoplasm and nucleus\; is expressed…
WBGene00000910	F01G10.8	Stress response	Stress response: dauer	Stress response: dauer	daf-14 is an ortholog of human SMAD5 (SMAD 5)\; is involved in several processes, including dauer larval development, determination of adult lifespan, and negative regulation of dauer larval development\; is expressed in several tissues, including the anal sphincter muscle, the epithelial system, the head, and the intestine.
WBGene00000993	T25G12.7	Metabolism	Metabolism: short chain dehydrogenase	Metabolism: short chain dehydrogenase	dhs-30 is an ortholog of human DHRS7B (dehydrogenase\/reductase 7B)\; is predicted to encode a protein with the following domains: Short-chain dehydrogenase\/reductase SDR and NAD(P)-binding domain superfamily.
WBGene00001077	Y47D3B.10	Extracellular material	Extracellular material: PGI	Extracellular material: PGI	dpy-18 is an ortholog of human P4HA1, P4HA2, and P4HA3\; exhibits procollagen-proline 4-dioxygenase activity\; is involved in several processes, including cuticle development involved in collagen and cuticulin-based cuticle molting cycle, embryo development, and embryonic body morphogenesis\; localizes to the endoplasmic reticulum\; is expressed in the hypodermis, the muscle cell, the nervous sys…
WBGene00001158	F01G10.3	Metabolism	Metabolism: lipid	Metabolism: lipid: beta oxidation	ech-9 is an ortholog of human EHHADH\; is predicted to have 3-hydroxyacyl-CoA dehydrogenase activity and metal ion binding activity\; human orthologs of this gene are implicated in Fanconi syndrome.
WBGene00001160	F42A10.4	Signaling	Signaling: calcium	Signaling: calcium: calmodulin dependent	efk-1 is an ortholog of human EEF2K (eukaryotic elongation factor 2 kinase)\; exhibits elongation factor-2 kinase activity\; is involved in protein phosphorylation.
WBGene00001178	F22E12.4	Protein modification	Protein modification: unassigned	Protein modification: unassigned	egl-9 is an ortholog of human EGLN1 (egl-9 family hypoxia inducible factor 1), EGLN2, and EGLN3\; exhibits peptidyl-proline 4-dioxygenase activity\; is involved in peptidyl-proline hydroxylation to 4-hydroxy-L-proline, regulation of protein localization, and response to hypoxia\; localizes to the dendrite and nucleus\; is expressed in the ventral nerve cord.
WBGene00001387	F15B9.1	Metabolism	Metabolism: lipid	Metabolism: lipid: binding	far-3 is predicted to have lipid binding activity\; is expressed in the hypodermis, the intestine, the male, and the vulva.
WBGene00001425	F13B9.8	Metabolism	Metabolism: mitochondria	Metabolism: mitochondria: morphology	fis-2 is an ortholog of human FIS1 (fission, mitochondrial 1)\; is involved in apoptotic process\; localizes to the mitochondrion.
WBGene00001476	K08C7.2	Metabolism	Metabolism: FMO	Metabolism: FMO	fmo-1 is an ortholog of human FMO5 (flavin containing monooxygenase 5)\; is predicted to have N,N-dimethylaniline monooxygenase activity, NADP binding activity, and flavin adenine dinucleotide binding activity\; is expressed in the excretory gland cell, the head, the intestine, and the rectal gland cell.
WBGene00001477	K08C7.5	Metabolism	Metabolism: FMO	Metabolism: FMO	fmo-2 is an ortholog of human FMO5 (flavin containing monooxygenase 5)\; is predicted to have N,N-dimethylaniline monooxygenase activity, NADP binding activity, and flavin adenine dinucleotide binding activity\; localizes to the cytoplasm\; is expressed in the excretory gland cell, the intestine, and the nervous system.
WBGene00001479	F53F4.5	Metabolism	Metabolism: FMO	Metabolism: FMO	fmo-4 is an ortholog of human FMO5 (flavin containing monooxygenase 5)\; is predicted to have N,N-dimethylaniline monooxygenase activity, NADP binding activity, and flavin adenine dinucleotide binding activity\; is expressed in several tissues, including the epithelial system, the intestine, the nervous system, and the reproductive system.
WBGene00001491	C24A11.8	Signaling	Signaling: FERM	Signaling: FERM	frm-4 is an ortholog of human FRMD3 (FERM domain containing 3) and FRMD5 (FERM domain containing 5)\; is expressed in several tissues, including the alimentary system, the epithelial system, the head, the nervous system, and the reproductive system\; human FRMD5 exhibits integrin binding activity and protein kinase binding activity.
WBGene00001496	F25H9.5	Signaling	Signaling: FERM	Signaling: FERM	frm-10 is an ortholog of human FRMD8 (FERM domain containing 8)\; is predicted to encode a protein with the following domains: FERM\/acyl-CoA-binding protein superfamily and FERM superfamily, second domain.
WBGene00001500	C54F6.14	Metabolism	Metabolism: mitochondria	Metabolism: mitochondria: unassigned	ftn-1 is an ortholog of human FTH1 (ferritin heavy chain 1), FTHL17 (ferritin heavy chain like 17), and FTMT (ferritin mitochondrial)\; exhibits identical protein binding activity\; is involved in cellular iron ion homeostasis\; is expressed in the intestine and the pharyngeal-intestinal valve\; human orthologs of this gene are implicated in hemochromatosis type 5 and neurodegeneration with brain…
WBGene00001523	M05D6.7	Metabolism	Metabolism: glutathione	Metabolism: glutathione	gbh-2 is an ortholog of human TMLHE\; is predicted to have iron ion binding activity and trimethyllysine dioxygenase activity.
WBGene00001564	C05E4.9	Metabolism	Metabolism: glycolysis	Metabolism: glycolysis	icl-1 is predicted to have isocitrate lyase activity and malate synthase activity\; is involved in determination of adult lifespan\; localizes to the mitochondrion\; is expressed in the hypodermal cell and the pharynx.
WBGene00001577	T12A7.1	Unassigned	Unassigned	Unassigned	gem-4 is an ortholog of human CPNE5 (copine 5), CPNE8 (copine 8), and CPNE9 (copine 9)\; is expressed in several tissues, including the alimentary system, the hmc, the reproductive system, and the somatic gonad precursor\; is predicted to encode a protein with the following domains: C2 domain, von Willebrand factor, type A, Copine, C2 domain superfamily, and von Willebrand factor A-like domain su…
WBGene00001663	T19C4.6	Signaling	Signaling: heteromeric G protein	Signaling: heteromeric G protein: G alpha subunit	gpa-1 is an ortholog of human GNAI1 (G protein subunit alpha i1)\; is predicted to have several functions, including G-protein beta\/gamma-subunit complex binding activity, GTP binding activity, and GTPase activity\; is expressed in the head, the male, the nervous system, and the sensillum.
WBGene00001757	R05F9.5	Stress response	Stress response: detoxification	Stress response: detoxification: GST	gst-9 is an ortholog of human GSTA4 (glutathione S-transferase alpha 4), GSTA5 (glutathione S-transferase alpha 5), and HPGDS (hematopoietic prostaglandin D synthase)\; is predicted to have glutathione transferase activity.
WBGene00001767	F37B1.8	Stress response	Stress response: detoxification	Stress response: detoxification: GST	gst-19 is an ortholog of human GSTA4 (glutathione S-transferase alpha 4), GSTA5 (glutathione S-transferase alpha 5), and HPGDS (hematopoietic prostaglandin D synthase)\; is predicted to have transferase activity.
WBGene00001793	Y46G5A.31	Metabolism	Metabolism: carbohydrate	Metabolism: carbohydrate	gsy-1 is an ortholog of human GYS1 (glycogen synthase 1) and GYS2 (glycogen synthase 2)\; is predicted to have glycogen (starch) synthase activity.
WBGene00001811	C30H6.6	Transmembrane transport	Transmembrane transport: ABC	Transmembrane transport: ABC	haf-1 is an ortholog of human ABCB10 (ATP binding cassette subfamily B member 10)\; exhibits peptide transmembrane transporter activity\; is involved in mitochondrial unfolded protein response and protein import into mitochondrial matrix\; localizes to the integral component of mitochondrial inner membrane.
WBGene00001812	F43E2.4	Transmembrane transport	Transmembrane transport: ABC	Transmembrane transport: ABC	haf-2 is an ortholog of human ABCB9 (ATP binding cassette subfamily B member 9) and XXbac-BPG246D15.9\; is predicted to have ATP binding activity, ATPase activity, coupled to transmembrane movement of substances, and peptide transmembrane transporter activity\; is involved in RNA interference\; is expressed in the intestine and the muscle cell.
WBGene00001843	W06D4.1	Metabolism	Metabolism: amino acid	Metabolism: amino acid: breakdown	hgo-1 is an ortholog of human HGD\; is predicted to have homogentisate 1,2-dioxygenase activity and metal ion binding activity\; localizes to the striated muscle dense body\; is expressed in the body wall musculature, the hypodermis, the intestine, the pharynx, and the vulval muscle\; human orthologs of this gene are implicated in alkaptonuria.
WBGene00001955	F58A4.7	Transcription factor	Transcription factor: bHLH	Transcription factor: bHLH	hlh-11 is an ortholog of human TFAP4 (transcription factor AP-4)\; is predicted to have DNA binding activity and protein dimerization activity\; is expressed in several tissues, including the excretory cell, the male, the midbody, the muscle cell, and the somatic nervous system.
WBGene00001993	T21C12.2	Metabolism	Metabolism: amino acid	Metabolism: amino acid: breakdown	hpd-1 is an ortholog of human HPD\; is predicted to have 4-hydroxyphenylpyruvate dioxygenase activity\; is expressed in the hypodermis and the intestine\; human orthologs of this gene are implicated in tyrosinemia type III.
WBGene00002012	F38E11.1	Stress response	Stress response: heat	Stress response: heat	hsp-12.3 is an ortholog of human CRYAA (crystallin alpha A), CRYAB (crystallin alpha B), and HSPB2 (heat shock protein family B (small) member 2)\; exhibits heat shock protein binding activity and unfolded protein binding activity.
WBGene00002015	T27E4.8	Stress response	Stress response: heat	Stress response: heat	hsp-16.1 is an ortholog of human CRYAA (crystallin alpha A), CRYAB (crystallin alpha B), and HSPB1 (heat shock protein family B (small) member 1)\; is predicted to have unfolded protein binding activity\; is involved in response to heat\; localizes to the Golgi medial cisterna\; is expressed in several tissues, including the alimentary system, the coelomocyte, the gonad, the muscular system, and …
WBGene00002016	Y46H3A.3	Stress response	Stress response: heat	Stress response: heat	hsp-16.2 is an ortholog of human CRYAA (crystallin alpha A), CRYAB (crystallin alpha B), and HSPB1 (heat shock protein family B (small) member 1)\; is predicted to have unfolded protein binding activity\; is involved in response to heat\; localizes to the cytoplasm\; is expressed in several tissues, including the alimentary system, the coelomocyte, the muscular system, the nervous system, and the…
WBGene00002018	Y46H3A.2	Stress response	Stress response: heat	Stress response: heat	hsp-16.41 is an ortholog of human CRYAA (crystallin alpha A), CRYAB (crystallin alpha B), and HSPB1 (heat shock protein family B (small) member 1)\; is predicted to have unfolded protein binding activity\; is involved in defense response to Gram-negative bacterium and response to heat\; is expressed in several tissues, including the alimentary system, the coelomocyte, the gonad, the muscular syst…
WBGene00002019	T27E4.3	Stress response	Stress response: heat	Stress response: heat	hsp-16.48 is an ortholog of human CRYAA (crystallin alpha A), CRYAB (crystallin alpha B), and HSPB1 (heat shock protein family B (small) member 1)\; is predicted to have unfolded protein binding activity\; is involved in determination of adult lifespan and response to heat\; is expressed in several tissues, including the alimentary system, the coelomocyte, the gonad, the muscular system, and the …
WBGene00002026	C12C8.1	Stress response	Stress response: heat	Stress response: heat	hsp-70 is predicted to have ATP binding activity\; is involved in determination of adult lifespan and response to heat\; colocalizes with the chaperonin-containing T-complex\; is expressed in the anal depressor muscle, the mu_int_L, and the mu_int_R.
WBGene00002163	C54D1.3	Signaling	Signaling: unassigned	Signaling: unassigned	ist-1 is predicted to have insulin receptor binding activity, phosphatidylinositol 3-kinase binding activity, and transmembrane receptor protein tyrosine kinase adaptor activity\; is involved in dauer larval development, insulin receptor signaling pathway, and short-term memory.
WBGene00002188	ZC416.4	Stress response	Stress response: signaling	Stress response: signaling	kgb-2 is an ortholog of human MAPK10 (mitogen-activated protein kinase 10)\; is predicted to have ATP binding activity and MAP kinase activity.
WBGene00002262	F13D12.2	Metabolism	Metabolism: glycolysis	Metabolism: glycolysis	ldh-1 is an ortholog of human LDHB, LDHAL6A, and LDHAL6B\; is predicted to have L-lactate dehydrogenase activity\; is expressed in several tissues, including the body wall musculature, the epithelial system, the nervous system, the reproductive system, and the tail.
WBGene00002263	K08H10.1	Unassigned	Unassigned	Unassigned	lea-1 is an ortholog of human PLIN4 (perilipin 4)\; is predicted to have lipid binding activity\; is involved in hyperosmotic response, response to desiccation, and response to heat\; is expressed in several tissues including the body wall musculature and the gonad.
WBGene00002271	R07B1.10	Stress response	Stress response: pathogen	Stress response: pathogen: lectin	lec-8 is an ortholog of human LGALS3 (galectin 3)\; exhibits glycolipid binding activity\; is involved in response to toxic substance\; localizes to the cytoplasmic vesicle\; is expressed in the intestine, the pharyngeal-intestinal valve, the tail, the virL, and the virR.
WBGene00002981	ZK593.6	Lysosome	Lysosome: autophagy	Lysosome: autophagy	lgg-2 is an ortholog of human MAP1LC3A (microtubule associated protein 1 light chain 3 alpha) and MAP1LC3B (microtubule associated protein 1 light chain 3 beta)\; is involved in defense response to Gram-positive bacterium and positive regulation of autophagosome maturation\; localizes to the autophagosome membrane\; is expressed in the hypodermis, the muscle cell, the pharynx, the spermatheca, an…
WBGene00002990	C37F5.1	Transcription factor	Transcription factor: ETS	Transcription factor: ETS	lin-1 is an ortholog of human ELK1 (ELK1, ETS transcription factor), ELK3 (ELK3, ETS transcription factor), and ELK4 (ELK4, ETS transcription factor)\; exhibits sequence-specific DNA binding activity\; contributes to RNA polymerase II regulatory region sequence-specific DNA binding activity\; is involved in several processes, including negative regulation of transcription by RNA polymerase II, ov…
WBGene00003124	K10B3.9	Metabolism	Metabolism: mitochondria	Metabolism: mitochondria: unassigned	mai-1 is an ortholog of human ATP5IF1 (ATP synthase inhibitory factor subunit 1)\; exhibits ATPase inhibitor activity\; is involved in negative regulation of ATPase activity\; localizes to the cytoplasm\; is expressed in the coelomocyte, the cuticle, the hypodermis, the rectum, and the vulva.
WBGene00003378	T20B12.6	Transcription factor	Transcription factor: bZIP	Transcription factor: bZIP	mml-1 is an ortholog of human MLXIPL (MLX interacting protein like)\; is predicted to have DNA binding activity and protein dimerization activity\; is involved in determination of adult lifespan and negative regulation of transcription by RNA polymerase II\; localizes to the mitochondrion and nucleus\; is expressed in several tissues, including the ABalaaa, the ABalaaaa, the digestive tract, the …
WBGene00003473	K11G9.6	Stress response	Stress response: heavy metal	Stress response: heavy metal	mtl-1 is predicted to have cadmium ion binding activity, copper ion binding activity, and zinc ion binding activity\; is involved in several processes, including response to cadmium ion, response to heat, and response to lead ion\; is expressed in the intestine and the pharynx.
WBGene00003589	T07C4.9	Metabolism	Metabolism: lipid	Metabolism: lipid: binding	nex-2 is an ortholog of human ANXA7 (annexin A7)\; exhibits anion binding activity, heparan sulfate proteoglycan binding activity, and heparin binding activity\; is expressed in the pharynx.
WBGene00003599	W04H10.3	Proteolysis proteasome	Proteolysis proteasome: E3	Proteolysis proteasome: E3: RING finger	nhl-3 is an ortholog of human RFPL4AL1 (ret finger protein like 4A like 1), RFPL1 (ret finger protein like 1), and RFPL4B (ret finger protein like 4B)\; is predicted to have zinc ion binding activity.
WBGene00003617	F44C8.3	Transcription factor	Transcription factor: NHR	Transcription factor: NHR	nhr-18 is predicted to have DNA-binding activity transcription factor activity, sequence-specific DNA binding activity, and zinc ion binding activity\; is expressed in the anal depressor muscle, the intestinal muscle, and the vulval muscle.
WBGene00003620	F21D12.1	Transcription factor	Transcription factor: NHR	Transcription factor: NHR	nhr-21 is predicted to have DNA-binding activity transcription factor activity, sequence-specific DNA binding activity, and zinc ion binding activity\; is expressed in the spermatheca.
WBGene00003627	F58G6.5	Transcription factor	Transcription factor: NHR	Transcription factor: NHR	nhr-34 is an ortholog of human HNF4A (hepatocyte nuclear factor 4 alpha) and HNF4G (hepatocyte nuclear factor 4 gamma)\; is predicted to have several functions, including regulation of cellular process, sequence-specific DNA binding activity, and zinc ion binding activity.
WBGene00003630	T03G6.2	Transcription factor	Transcription factor: NHR	Transcription factor: NHR	nhr-40 is predicted to have DNA-binding activity transcription factor activity, sequence-specific DNA binding activity, and zinc ion binding activity\; is expressed in several tissues, including the alimentary system, the muscular system, the nervous system, the reproductive system, and the ventral cord blast cell.
WBGene00003632	C33G8.6	Transcription factor	Transcription factor: NHR	Transcription factor: NHR	nhr-42 is predicted to have DNA-binding activity transcription factor activity, sequence-specific DNA binding activity, and zinc ion binding activity\; is expressed in the head, the hypodermis, the intestine, and the pharynx.
WBGene00003643	K06B4.11	Transcription factor	Transcription factor: NHR	Transcription factor: NHR	nhr-53 is predicted to have DNA-binding activity transcription factor activity, sequence-specific DNA binding activity, and zinc ion binding activity.
WBGene00003647	T05B4.2	Stress response	Stress response: pathogen	Stress response: pathogen: transcriptional regulator	nhr-57 is predicted to have DNA-binding activity transcription factor activity, sequence-specific DNA binding activity, and zinc ion binding activity\; is involved in response to hypoxia\; is expressed in several tissues, including the ABplaappa, the ABplaappp, the alimentary system, the excretory system, and the nervous system.
WBGene00003655	Y17D7A.3	Transcription factor	Transcription factor: NHR	Transcription factor: NHR	nhr-65 is predicted to have DNA-binding activity transcription factor activity, sequence-specific DNA binding activity, and zinc ion binding activity\; is expressed in several tissues, including the alimentary system, the excretory cell, the hypodermis, the muscle cell, and the nervous system.
WBGene00003669	T26H2.9	Transcription factor	Transcription factor: NHR	Transcription factor: NHR	nhr-79 is predicted to have DNA-binding activity transcription factor activity, sequence-specific DNA binding activity, and zinc ion binding activity\; is expressed in several tissues, including anterior hypodermis, the Dpaa, the Eala, the amphid sensillum, and the intestine.
WBGene00003680	ZK488.2	Transcription factor	Transcription factor: NHR	Transcription factor: NHR	nhr-90 is predicted to have DNA-binding activity transcription factor activity, sequence-specific DNA binding activity, and zinc ion binding activity\; is expressed in amphid neurons, phasmid neurons, and the intestine.
WBGene00003693	F44C8.4	Transcription factor	Transcription factor: NHR	Transcription factor: NHR	nhr-103 is predicted to have DNA-binding activity transcription factor activity, sequence-specific DNA binding activity, and zinc ion binding activity.
WBGene00003697	C33G8.11	Transcription factor	Transcription factor: NHR	Transcription factor: NHR	nhr-107 is predicted to have DNA-binding activity transcription factor activity, sequence-specific DNA binding activity, and zinc ion binding activity.
WBGene00003705	T27B7.4	Transcription factor	Transcription factor: NHR	Transcription factor: NHR	nhr-115 is predicted to have DNA-binding activity transcription factor activity, sequence-specific DNA binding activity, and zinc ion binding activity\; is involved in innate immune response.
WBGene00003722	R11G11.1	Transcription factor	Transcription factor: NHR	Transcription factor: NHR	nhr-132 is predicted to have DNA-binding activity transcription factor activity, sequence-specific DNA binding activity, and zinc ion binding activity\; is expressed in the excretory cell and the vulva.
WBGene00003727	C56E10.4	Transcription factor	Transcription factor: NHR	Transcription factor: NHR	nhr-137 is an ortholog of human HNF4A (hepatocyte nuclear factor 4 alpha) and HNF4G (hepatocyte nuclear factor 4 gamma)\; is predicted to have DNA-binding activity transcription factor activity, sequence-specific DNA binding activity, and zinc ion binding activity\; is expressed in the nervous system.
WBGene00003769	B0213.6	Stress response	Stress response: pathogen	Stress response: pathogen: NLP	nlp-31 exhibits double-stranded DNA binding activity\; is involved in defense response to Gram-negative bacterium, defense response to fungus, and killing of cells of other organism\; is expressed in the hypodermis.
WBGene00003778	C15H9.1	Stress response	Stress response: unassigned	Stress response: unassigned	nnt-1 is an ortholog of human NNT\; is predicted to have NAD(P)+ transhydrogenase activity\; localizes to the mitochondrion\; is expressed in several tissues, including the alimentary system, the coelomocyte, the hypodermis, and the nervous system.
WBGene00003954	C10F3.5	Stress response	Stress response: unassigned	Stress response: unassigned	pcm-1 is an ortholog of human PCMT1 (protein-L-isoaspartate (D-aspartate) O-methyltransferase)\; exhibits protein-L-isoaspartate (D-aspartate) O-methyltransferase activity\; is involved in several processes, including cellular protein modification process, multicellular organismal response to stress, and regulation of autophagy\; localizes to the axon, cytosol, and neuronal cell body\; is express…
WBGene00003957	F23B2.12	Proteolysis general	Proteolysis general: carboxypeptidase	Proteolysis general: carboxypeptidase	pcp-2 is an ortholog of human PRSS16 (serine protease 16)\; is predicted to have serine-type peptidase activity\; localizes to the membrane raft.
WBGene00003960	F54D5.1	Extracellular material	Extracellular material: PGI	Extracellular material: PGI	pcs-1 exhibits glutathione gamma-glutamylcysteinyltransferase activity\; is involved in several processes, including detoxification of cadmium ion, detoxification of inorganic compound, and phytochelatin biosynthetic process\; is expressed in several tissues, including the alimentary system, the coelomocyte, the hypodermis, and the muscular system.
WBGene00003970	F46C3.1	Stress response	Stress response: ER	Stress response: ER	pek-1 is an ortholog of human EIF2AK3\; exhibits eukaryotic translation initiation factor 2alpha kinase activity\; is involved in several processes, including endoplasmic reticulum unfolded protein response, negative regulation of cell growth, and negative regulation of gene expression\; is expressed in the intestine, the muscle cell, and the nervous system\; human orthologs of this gene are impl…
WBGene00004025	F35G2.4	Extracellular material	Extracellular material: PGI	Extracellular material: PGI	phy-2 is an ortholog of human P4HA1, P4HA2, and P4HA3\; exhibits peptidyl-proline 4-dioxygenase activity\; is involved in macromolecule modification and oxidation-reduction process\; localizes to the endoplasmic reticulum\; is expressed in the excretory cell, the hypodermis, and the spermatheca.
WBGene00004096	F40F8.7	Nucleic acid	Nucleic acid: binding	Nucleic acid: binding: zinc finger	pqm-1 is predicted to have nucleic acid binding activity\; is involved in defense response to Gram-negative bacterium, determination of adult lifespan, and innate immune response\; localizes to the cytoplasm and nucleus\; is expressed in head neurons, the head muscle, and the pseudocoelom.
WBGene00004131	F55A12.9	Unassigned	Unassigned	Unassigned: prion domain	pqn-44 is an ortholog of human TENT5B (terminal nucleotidyltransferase 5B), TENT5C (terminal nucleotidyltransferase 5C), and TENT5D (terminal nucleotidyltransferase 5D)\; is predicted to have RNA adenylyltransferase activity\; is expressed in several tissues, including the alimentary system, the nervous system, the reproductive system, and the seam cell.
WBGene00004392	C03C10.3	Metabolism	Metabolism: nucleotide	Metabolism: nucleotide	rnr-2 is an ortholog of human RRM2 and RRM2B\; is predicted to have metal ion binding activity and ribonucleoside-diphosphate reductase activity, thioredoxin disulfide as acceptor\; is involved in embryo development\; is expressed in the gonad and the intestine\; human orthologs of this gene are implicated in mitochondrial DNA depletion syndrome 8a.
WBGene00004727	R11G1.4	Signaling	Signaling: S/T kinase	Signaling: S/T kinase	sax-1 is an ortholog of human STK38 (serine\/threonine kinase 38) and STK38L (serine\/threonine kinase 38 like)\; is predicted to have ATP binding activity and protein serine\/threonine kinase activity\; is involved in several processes, including cell projection assembly, establishment or maintenance of cell polarity, and negative regulation of cell growth\; localizes to several cellular compone…
WBGene00004811	F47H4.10	Proteolysis proteasome	Proteolysis proteasome: E3	Proteolysis proteasome: E3: SCF	skr-5 is an ortholog of human CTD-2410N18.5 and SKP1 (S-phase kinase associated protein 1)\; is predicted to have ligase activity\; is involved in determination of adult lifespan\; is expressed in the hypodermis, the intestinal cell, and the vulval muscle.
WBGene00004825	R12H7.3	Proteolysis proteasome	Proteolysis proteasome: E3	Proteolysis proteasome: E3: SCF	skr-19 is an ortholog of human CTD-2410N18.5 and SKP1 (S-phase kinase associated protein 1)\; is predicted to have ligase activity.
WBGene00004827	K08H2.1	Proteolysis proteasome	Proteolysis proteasome: E3	Proteolysis proteasome: E3: SCF	skr-21 is an ortholog of human CTD-2410N18.5 and SKP1 (S-phase kinase associated protein 1)\; is predicted to have ligase activity.
WBGene00004878	Y69A2AR.4	Transmembrane transport	Transmembrane transport: metal ion	Transmembrane transport: metal ion	smf-3 is an ortholog of human SLC11A1 (solute carrier family 11 member 1) and SLC11A2 (solute carrier family 11 member 2)\; is predicted to have transition metal ion transmembrane transporter activity\; is involved in response to manganese ion, response to oxidative stress, and transition metal ion homeostasis\; localizes to the apical plasma membrane and intracellular\; is expressed in several t…
WBGene00005832	C25F9.1	Transmembrane protein	Transmembrane protein: seven transmembrane receptor	Transmembrane protein: seven transmembrane receptor: srw	srw-85 is predicted to have G protein-coupled peptide receptor activity\; is expressed in the nervous system.
WBGene00006539	T04H1.9	Cytoskeleton	Cytoskeleton: microtubule	Cytoskeleton: microtubule: tubulin	tbb-6 is an ortholog of human TUBB1 (tubulin beta 1 class VI) and TUBB8 (tubulin beta 8 class VIII)\; is predicted to have GTP binding activity and GTPase activity\; is expressed in the pharynx.
WBGene00006602	ZK54.2	Metabolism	Metabolism: carbohydrate	Metabolism: carbohydrate	tps-1 is predicted to have alpha,alpha-trehalose-phosphate synthase (UDP-forming) activity\; is expressed in several tissues, including the intestine, the muscular system, the nervous system, and the reproductive system.
WBGene00006603	F19H8.1	Metabolism	Metabolism: carbohydrate	Metabolism: carbohydrate	tps-2 is predicted to have alpha,alpha-trehalose-phosphate synthase (UDP-forming) activity\; is expressed in several tissues, including the Eal, the Eala, the Ealp, the Ear, and the muscular system.
WBGene00006650	F09E10.11	Non-coding RNA	Non-coding RNA: ncRNA	Non-coding RNA: ncRNA	tts-1 is enriched in the muscle cell based on RNA-seq and microarray studies\; is affected by several genes including daf-16, daf-2, and glp-1 based on microarray and RNA-seq studies\; is affected by fifteen chemicals including Ethanol, Nitric Oxide, and methylmercury hydroxide based on RNA-seq and microarray studies.
WBGene00006683	Y47D3B.5	Transmembrane transport	Transmembrane transport: potassium channel	Transmembrane transport: potassium channel	twk-31 is predicted to have potassium channel activity.
WBGene00006890	K07E3.8	Transmembrane transport	Transmembrane transport: unassigned	Transmembrane transport: unassigned	vem-1 is an ortholog of human PGRMC1 (progesterone receptor membrane component 1) and PGRMC2 (progesterone receptor membrane component 2)\; is involved in innate immune response\; localizes to the axon\; is expressed in the cephalic sensillum, the head, and the nervous system.
WBGene00006959	R74.3	Stress response	Stress response: ER	Stress response: ER	xbp-1 is an ortholog of human XBP1 (X-box binding protein 1)\; exhibits RNA polymerase II regulatory region sequence-specific DNA binding activity\; is involved in nematode larval development, positive regulation of transcription from RNA polymerase II promoter involved in unfolded protein response, and response to tunicamycin\; localizes to the nucleus\; is expressed widely\; is used to study Al…
WBGene00006984	F54D7.4	Extracellular material	Extracellular material: matrix	Extracellular material: matrix	zig-7 is an ortholog of human Bsg, emb, and VSTM2L (V-set and transmembrane domain containing 2 like)\; is expressed in the body wall musculature\; human BSG exhibits cadherin binding activity.
WBGene00007007	C44C8.6	Signaling	Signaling: MAPK	Signaling: MAPK	mak-2 is an ortholog of human MAPKAPK2 (mitogen-activated protein kinase-activated protein kinase 2) and MAPKAPK3 (mitogen-activated protein kinase-activated protein kinase 3)\; exhibits mitogen-activated protein kinase binding activity\; is involved in several processes, including behavioral response to nicotine, positive regulation of 3'-UTR-mediated mRNA stabilization, and regulation of nervou…
WBGene00007073	AC3.8	Stress response	Stress response: detoxification	Stress response: detoxification: ugt	ugt-2 is an ortholog of human UGT3A1 (UDP glycosyltransferase family 3 member A1) and UGT3A2 (UDP glycosyltransferase family 3 member A2)\; is predicted to have transferase activity, transferring hexosyl groups.
WBGene00007226	C01G6.4	Proteolysis proteasome	Proteolysis proteasome: E3	Proteolysis proteasome: E3: RING finger	C01G6.4 is an ortholog of human RNF11 (ring finger protein 11)\; is expressed in several tissues, including the alimentary system, the muscular system, and the nervous system\; human RNF11 exhibits ubiquitin-protein transferase activity.
WBGene00007275	C03D6.1	Unassigned	Unassigned	Unassigned	C03D6.1 is predicted to have nucleic acid binding activity\; is expressed in the tail.
WBGene00007297	C04F12.1	Non-coding RNA	Non-coding RNA: small RNA	Non-coding RNA: small RNA: argonaute	C04F12.1 is an ortholog of human AGO1 (argonaute 1, RISC catalytic component), AGO4 (argonaute 4, RISC catalytic component), and AGO2 (argonaute 2, RISC catalytic component)\; is predicted to have nucleic acid binding activity.
WBGene00007324	C05B5.8	Transmembrane protein	Transmembrane protein: unassigned	Transmembrane protein: unassigned	C05B5.8 is enriched in the epithelial system, the excretory cell, the muscle cell, the nervous system, and the sensillum based on tiling array and RNA-seq studies\; is affected by several genes including daf-2, age-1, and dpy-10 based on microarray, tiling array, and RNA-seq studies\; is affected by nine chemicals including hydrogen sulfide, methylmercuric chloride, and Rotenone based on microarr…
WBGene00007363	C06B3.4	Metabolism	Metabolism: lipid	Metabolism: lipid: sterol	stdh-1 is an ortholog of human HSD17B12 (hydroxysteroid 17-beta dehydrogenase 12)\; is predicted to have oxidoreductase activity\; is expressed in the body wall musculature, the head, the intestine, the nervous system, and the tail.
WBGene00007365	C06B3.6	Metabolism	Metabolism: lipid	Metabolism: lipid: unassigned	C06B3.6 is enriched in the PLM, the coelomocyte, the germline precursor cell, the intestine, and the muscle cell based on tiling array, RNA-seq, and microarray studies\; is affected by several genes including daf-2, clk-1, and sir-2.1 based on microarray and RNA-seq studies\; is affected by sixteen chemicals including diallyl trisulfide, Ethanol, and 1-methylnicotinamide based on microarray and R…
WBGene00007392	C06H5.1	Proteolysis proteasome	Proteolysis proteasome: E3	Proteolysis proteasome: E3: F box	fbxa-156 is enriched in the intestine based on tiling array studies\; is affected by several genes including daf-2, dpy-10, and hsf-1 based on microarray and RNA-seq studies\; is affected by eleven chemicals including 1-methylnicotinamide, D-glucopyranose, and 4-bromodiphenyl ether based on RNA-seq and microarray studies\; is predicted to encode a protein with the following domains: F-box domain …
WBGene00007422	C08B6.1	Stress response	Stress response: detoxification	Stress response: detoxification: ugt	ugt-17 is an ortholog of human UGT3A1 (UDP glycosyltransferase family 3 member A1) and UGT3A2 (UDP glycosyltransferase family 3 member A2)\; is predicted to have transferase activity, transferring hexosyl groups.
WBGene00007440	C08E8.4	Metabolism	Metabolism: short chain dehydrogenase	Metabolism: short chain dehydrogenase	C08E8.4 is involved in innate immune response.
WBGene00007460	C08F11.13	Transmembrane protein	Transmembrane protein: unassigned	Transmembrane protein: unassigned	C08F11.13 is enriched in the intestine and the nervous system based on microarray, tiling array, and RNA-seq studies\; is affected by several genes including daf-16, daf-2, and glp-1 based on microarray and RNA-seq studies\; is affected by fifteen chemicals including Ethanol, 1-methylnicotinamide, and D-glucopyranose based on RNA-seq and microarray studies.
WBGene00007509	C10C5.5	Metabolism	Metabolism: amino acid	Metabolism: amino acid: unassigned	C10C5.5 is an ortholog of human ACY1\; is predicted to have aminoacylase activity.
WBGene00007525	C11G10.1	Transmembrane protein	Transmembrane protein: unassigned	Transmembrane protein: unassigned	C11G10.1 is enriched in the hypodermis based on tiling array studies\; is affected by several genes including daf-16, daf-2, and clk-1 based on tiling array, RNA-seq, and microarray studies\; is affected by seven chemicals including multi-walled carbon nanotube, Zidovudine, and Quercetin based on RNA-seq and microarray studies.
WBGene00007553	C13G3.1	Unassigned	Unassigned	Unassigned: regulated by multiple stresses	C13G3.1 is enriched in the germ line, the hypodermis, and the nervous system based on tiling array, RNA-seq, and microarray studies\; is affected by several genes including daf-2, hsf-1, and clk-1 based on microarray, tiling array, and RNA-seq studies\; is affected by eleven chemicals including aldicarb, hydrogen sulfide, and Rotenone based on microarray and RNA-seq studies.
WBGene00007574	C14B1.3	Proteolysis proteasome	Proteolysis proteasome: E3	Proteolysis proteasome: E3: F box	C14B1.3 is an ortholog of human FBXO2 (F-box protein 2), FBXO44 (F-box protein 44), and FBXO6 (F-box protein 6)\; human FBXO6 exhibits ubiquitin-protein transferase activity.
WBGene00007666	C18B12.4	Proteolysis proteasome	Proteolysis proteasome: E3	Proteolysis proteasome: E3: RING finger	C18B12.4 is an ortholog of human RNF13 (ring finger protein 13), RNF167 (ring finger protein 167), and ZNRF4 (zinc and ring finger 4)\; human RNF167 exhibits ubiquitin-protein transferase activity.
WBGene00007691	C23H4.2	Unassigned	Unassigned	Unassigned: hydrolase	C23H4.2 is predicted to have hydrolase activity.
WBGene00007811	C29F7.2	Unassigned	Unassigned	Unassigned	C29F7.2 is expressed in the pharynx\; is predicted to encode a protein with the following domains: Protein kinase-like domain superfamily, Uncharacterised oxidoreductase Dhs-27, and CHK kinase-like.
WBGene00007833	C31A11.5	Metabolism	Metabolism: lipid	Metabolism: lipid: o-acyl transferase	oac-6 is predicted to have transferase activity, transferring acyl groups other than amino-acyl groups.
WBGene00007855	C31H5.4	Unassigned	Unassigned	Unassigned: regulated by multiple stresses	C31H5.4 is enriched in several tissues, including the hypodermis, the intestine, the muscle cell, and the nervous system based on tiling array, RNA-seq, and microarray studies\; is affected by several genes including daf-16, daf-2, and clk-1 based on RNA-seq and microarray studies\; is affected by ten chemicals including 1-methylnicotinamide, Rotenone, and bisphenol S based on RNA-seq and microar…
WBGene00007856	C31H5.5	Unassigned	Unassigned	Unassigned: regulated by multiple stresses	C31H5.5 is enriched in the alimentary system, the digestive tract, the muscle cell, and the nervous system based on microarray, tiling array, and RNA-seq studies\; is affected by several genes including daf-16, daf-2, and daf-12 based on tiling array, RNA-seq, and microarray studies\; is affected by five chemicals including Rotenone, stavudine, and Cadmium based on RNA-seq and microarray studies.
WBGene00007867	C32H11.4	Stress response	Stress response: pathogen	Stress response: pathogen: CUB	C32H11.4 is involved in innate immune response.
WBGene00007878	C33A11.2	Development	Development: apoptosis	Development: apoptosis	C33A11.2 is an ortholog of human DRAM1 and DRAM2\; is expressed in several tissues, including the alimentary system, the coelomocyte, the gonad, the head, and the nervous system\; is predicted to encode a protein with the following domain: Frag1\/DRAM\/Sfk1.
WBGene00007886	C33A12.7	Metabolism	Metabolism: glutathione	Metabolism: glutathione	ethe-1 is an ortholog of human ETHE1\; human orthologs of this gene are implicated in ethylmalonic encephalopathy\; human ETHE1 exhibits iron ion binding activity and sulfur dioxygenase activity.
WBGene00007931	C34D1.4	Transmembrane protein	Transmembrane protein: unassigned	Transmembrane protein: unassigned	C34D1.4 is enriched in the OLL and the PVD based on microarray studies\; is affected by several genes including daf-2, daf-12, and sir-2.1 based on microarray, tiling array, and RNA-seq studies\; is affected by seven chemicals including Rotenone, levamisole, and Cry5B based on RNA-seq and microarray studies.
WBGene00007944	C34F6.10	Extracellular material	Extracellular material: matrix	Extracellular material: matrix	C34F6.10 is an ortholog of human FNDC3A (fibronectin type III domain containing 3A) and FNDC3B (fibronectin type III domain containing 3B)\; is expressed in the RIH and the body wall musculature\; human FNDC3A exhibits RNA binding activity.
WBGene00007946	C35A5.2	Stress response	Stress response: detoxification	Stress response: detoxification: ugt	ugt-33 is an ortholog of human UGT3A1 (UDP glycosyltransferase family 3 member A1) and UGT3A2 (UDP glycosyltransferase family 3 member A2)\; is predicted to have transferase activity, transferring hexosyl groups.
WBGene00007950	NA	NA	NA	NA	NA
WBGene00007973	C36B1.6	Transmembrane protein	Transmembrane protein: unassigned	Transmembrane protein: unassigned	C36B1.6 is enriched in the intestine based on tiling array and RNA-seq studies\; is affected by several genes including clk-1, elt-2, and eat-2 based on RNA-seq and microarray studies\; is affected by nine chemicals including hydrogen sulfide, Rotenone, and Tunicamycin based on microarray and RNA-seq studies.
WBGene00007989	C37A5.2	Stress response	Stress response: pathogen	Stress response: pathogen: NLP-like	fipr-22 is enriched in GABAergic neurons, the excretory cell, and the hypodermis based on tiling array and RNA-seq studies\; is affected by several genes including daf-16, daf-2, and daf-12 based on microarray and RNA-seq studies\; is affected by ten chemicals including Rotenone, D-glucose, and indole based on RNA-seq and microarray studies.
WBGene00007990	C37A5.4	Unassigned	Unassigned	Unassigned: regulated by multiple stresses	fipr-23 is affected by several genes including daf-16, daf-2, and skn-1 based on tiling array, RNA-seq, and microarray studies\; is affected by twelve chemicals including Rotenone, multi-walled carbon nanotube, and indole based on RNA-seq and microarray studies.
WBGene00008038	C40H1.2	Pseudogene	Pseudogene	Pseudogene	C40H1.2 is enriched in the intestine based on RNA-seq studies\; is affected by several genes including daf-16, daf-2, and hsf-1 based on microarray and RNA-seq studies\; is affected by ten chemicals including tryptophan, methylmercuric chloride, and Tunicamycin based on microarray and RNA-seq studies\; is predicted to encode a protein with the following domain: Alpha\/Beta hydrolase fold.
WBGene00008110	C46C2.2	Transmembrane transport	Transmembrane transport: solute carrier	Transmembrane transport: solute carrier	C46C2.2 is an ortholog of human SLC22A17 (solute carrier family 22 member 17), SLC22A4, and SLC22A23 (solute carrier family 22 member 23)\; is predicted to have transmembrane transporter activity.
WBGene00008127	C47A10.5	Metabolism	Metabolism: amino acid	Metabolism: amino acid: breakdown	ddo-1 is an ortholog of human DDO and dao\; exhibits D-aspartate oxidase activity, D-glutamate oxidase activity, and cofactor binding activity\; is involved in oxidation-reduction process\; is expressed in the hypodermis and the intestinal cell.
WBGene00008204	C49C3.15	Unassigned	Unassigned	Unassigned	C49C3.15 is enriched in the OLL, the PVD, the Z1, the Z4, and the intestine based on microarray and RNA-seq studies\; is affected by several genes including daf-2, pgl-1, and sma-4 based on microarray and RNA-seq studies\; is affected by Humic Substances and Sirolimus based on microarray studies.
WBGene00008226	C50B8.4	Transmembrane protein	Transmembrane protein: unassigned	Transmembrane protein: unassigned	C50B8.4 is enriched in the alimentary system, the digestive tract, and the nervous system based on microarray, tiling array, and RNA-seq studies\; is affected by several genes including npr-1, dpy-7, and fog-2 based on microarray and RNA-seq studies\; is affected by six chemicals including levamisole, stavudine, and Zidovudine based on microarray and RNA-seq studies.
WBGene00008296	C54D10.1	Stress response	Stress response: heavy metal	Stress response: heavy metal	cdr-2 is an ortholog of human FAXC\; is involved in regulation of protein deneddylation and stress response to cadmium ion\; is expressed in several tissues, including the alimentary system, the nervous system, and the reproductive system.
WBGene00008366	D1046.5	Transmembrane protein	Transmembrane protein: unassigned	Transmembrane protein: unassigned	tpra-1 is an ortholog of human TPRA1 (transmembrane protein adipocyte associated 1)\; is expressed in head neurons and the tail\; is predicted to encode a protein with the following domain: Transmembrane protein adipocyte-associated 1.
WBGene00008392	D1086.5	Unassigned	Unassigned	Unassigned: regulated by multiple stresses	D1086.5 is enriched in dopaminergic neurons, the OLL, the PVD, and the muscle cell based on microarray and tiling array studies\; is affected by several genes including daf-2, hsf-1, and eat-2 based on microarray and RNA-seq studies\; is affected by seven chemicals including 1-methylnicotinamide, methylmercuric chloride, and Tunicamycin based on RNA-seq and microarray studies\; is predicted to en…
WBGene00008415	D2030.5	Metabolism	Metabolism: lipid	Metabolism: lipid: beta oxidation	mce-1 is an ortholog of human MCEE\; localizes to the mitochondrion\; is expressed in the body wall musculature, the hypodermis, the intestine, and the pharynx\; is used to study methylmalonic acidemia.
WBGene00008425	D2045.8	Transmembrane transport	Transmembrane transport: potassium channel	Transmembrane transport: potassium channel	D2045.8 is an ortholog of human KCTD10 (potassium channel tetramerization domain containing 10), KCTD13, and TNFAIP1 (TNF alpha induced protein 1)\; human TNFAIP1 exhibits GTP-Rho binding activity and identical protein binding activity.
WBGene00008436	DH11.2	Unassigned	Unassigned	Unassigned: regulated by multiple stresses	DH11.2 is enriched in the AFD, the ASER, the PLM, the intestine, and the muscle cell based on RNA-seq and microarray studies\; is affected by several genes including daf-16, daf-2, and daf-12 based on microarray, tiling array, and RNA-seq studies\; is affected by sixteen chemicals including 1-methylnicotinamide, Rotenone, and D-glucopyranose based on RNA-seq and microarray studies.
WBGene00008486	F01D4.2	Stress response	Stress response: detoxification	Stress response: detoxification: ugt	ugt-44 is an ortholog of human UGT3A1 (UDP glycosyltransferase family 3 member A1) and UGT3A2 (UDP glycosyltransferase family 3 member A2)\; is predicted to have transferase activity, transferring hexosyl groups\; is involved in innate immune response.
WBGene00008519	F02C12.5	Stress response	Stress response: detoxification	Stress response: detoxification: CYP	cyp-13B1 is an ortholog of human TBXAS1 (thromboxane A synthase 1) and members of the human CYP3 (Cytochrome P450 family 3) gene family including CYP3A4, CYP3A7, and CYP3A5\; is predicted to have heme binding activity, iron ion binding activity, and oxidoreductase activity.
WBGene00008538	F02H6.5	Stress response	Stress response: unassigned	Stress response: unassigned	sqrd-1 is an ortholog of human SQRDL\; is predicted to have oxidoreductase activity.
WBGene00008602	F09B9.1	Metabolism	Metabolism: lipid	Metabolism: lipid: o-acyl transferase	oac-14 is predicted to have transferase activity, transferring acyl groups other than amino-acyl groups.
WBGene00008667	F10G8.9	Metabolism	Metabolism: lipid	Metabolism: lipid: fatty acid	F10G8.9 is an ortholog of human OXSM\; is predicted to have transferase activity.
WBGene00008739	F13D12.3	Unassigned	Unassigned	Unassigned	F13D12.3 is expressed in the head and the rectal epithelium.
WBGene00008748	F13E6.4	Signaling	Signaling: hippo	Signaling: hippo	yap-1 is an ortholog of human WWTR1 and YAP1\; exhibits RNA polymerase II transcription factor binding activity and protein kinase binding activity\; is involved in positive regulation of transcription by RNA polymerase II\; localizes to the RNA polymerase II transcription factor complex, axoneme, and ciliary base\; is expressed in several tissues, including ciliated neurons, the alimentary syste…
WBGene00008922	F17C11.11	Stress response	Stress response: unassigned	Stress response: unassigned	F17C11.11 is enriched in the AFD, the NSM, the body wall musculature, and the intestine based on RNA-seq and microarray studies\; is affected by several genes including daf-12, hsf-1, and elt-2 based on microarray, tiling array, and RNA-seq studies\; is affected by ten chemicals including 1-methylnicotinamide, Tunicamycin, and levamisole based on RNA-seq and microarray studies.
WBGene00008925	F17H10.1	Unassigned	Unassigned	Unassigned	F17H10.1 is an ortholog of human SERAC1 (serine active site containing 1)\; human orthologs of this gene are implicated in 3-methylglutaconic aciduria with deafness, encephalopathy, and Leigh-like syndrome\; is predicted to encode a protein with the following domain: Alpha\/Beta hydrolase fold.
WBGene00008940	F18H3.4	Stress response	Stress response: pathogen	Stress response: pathogen: unassigned	F18H3.4 is involved in innate immune response.
WBGene00008971	F20C5.6	Unassigned	Unassigned	Unassigned: regulated by multiple stresses	F20C5.6 is enriched in the coelomocyte, the intestine, and the nervous system based on microarray, tiling array, and RNA-seq studies\; is affected by several genes including clk-1, sir-2.1, and dpy-7 based on microarray, RNA-seq, and tiling array studies\; is affected by thirteen chemicals including 1-methylnicotinamide, Rotenone, and bisphenol S based on RNA-seq and microarray studies.
WBGene00008975	F20D1.3	Unassigned	Unassigned	Unassigned: regulated by multiple stresses	F20D1.3 is expressed in the anterior gonad arm\; is predicted to encode a protein with the following domain: Kelch-type beta propeller.
WBGene00008980	F20D1.10	Transmembrane protein	Transmembrane protein: unassigned	Transmembrane protein: unassigned	emre-1 is an ortholog of human SMDT1\; is involved in mitochondrial calcium ion homeostasis and mitochondrial calcium ion transmembrane transport\; localizes to the mitochondrion\; is expressed in the body wall musculature and the nervous system.
WBGene00009042	F22B5.4	Transmembrane protein	Transmembrane protein: unassigned	Transmembrane protein: unassigned	F22B5.4 is enriched in the male and the nervous system based on tiling array, RNA-seq, and microarray studies\; is affected by several genes including daf-16, hsf-1, and clk-1 based on microarray, tiling array, and RNA-seq studies\; is affected by fifteen chemicals including Heme, aldicarb, and methylmercuric chloride based on microarray and RNA-seq studies.
WBGene00009106	F25C8.4	Metabolism	Metabolism: lipid	Metabolism: lipid: fatty acid	acs-12 is predicted to have catalytic activity.
WBGene00009142	F26A3.4	Signaling	Signaling: phosphatase	Signaling: phosphatase: dual specificity	F26A3.4 is an ortholog of human DUSP14 (dual specificity phosphatase 14)\; is predicted to have protein tyrosine\/serine\/threonine phosphatase activity\; localizes to the striated muscle dense body\; is expressed in the nervous system.
WBGene00009164	F26E4.11	Proteolysis proteasome	Proteolysis proteasome: E3	Proteolysis proteasome: E3: unassigned	hrdl-1 is an ortholog of human AMFR (autocrine motility factor receptor)\; is predicted to have metal ion binding activity\; is involved in growth and regulation of neuron death.
WBGene00009180	F26H11.2	Transcription: chromatin	Transcription: chromatin modification	Transcription: chromatin modification: NURF	nurf-1 is an ortholog of human BPTF (bromodomain PHD finger transcription factor)\; is predicted to have metal ion binding activity and methylated histone binding activity\; is involved in positive regulation of transcription by RNA polymerase II\; is expressed in several tissues, including the alimentary system, the epithelial system, the head, the reproductive system, and the tail.
WBGene00009221	F28F8.2	Metabolism	Metabolism: lipid	Metabolism: lipid: fatty acid	acs-2 is an ortholog of human ACSF2 (acyl-CoA synthetase 2)\; is predicted to have catalytic activity\; is involved in fatty acid metabolic process\; localizes to the mitochondrion\; is expressed in the alimentary system, the digestive tract, the hypodermis, the muscular system, and the nervous system.
WBGene00009226	F28G4.1	Stress response	Stress response: detoxification	Stress response: detoxification: CYP	cyp-37B1 is an ortholog of human CYP19A1 (cytochrome P450 family 19 subfamily A member 1) and CYP4V2 (cytochrome P450 family 4 subfamily V member 2)\; is predicted to have heme binding activity, iron ion binding activity, and oxidoreductase activity\; is involved in defense response to Gram-positive bacterium\; is expressed in the intestinal cell.
WBGene00009243	F29C6.1	Unassigned	Unassigned	Unassigned: regulated by multiple stresses	F29C6.1 is enriched in the PLM, the germ line, the hypodermis, and the pharyngeal muscle cell based on tiling array, RNA-seq, and proteomic studies\; is affected by several genes including daf-2, dpy-10, and clk-1 based on RNA-seq and microarray studies\; is affected by four chemicals including Rotenone, Alovudine, and stavudine based on RNA-seq and microarray studies.
WBGene00009380	F34H10.3	Unassigned	Unassigned	Unassigned: regulated by multiple stresses	F34H10.3 is enriched in the AFD, the ASER, the OLL, and the PVD based on microarray and RNA-seq studies\; is affected by several genes including daf-2, daf-12, and dpy-10 based on microarray, tiling array, and RNA-seq studies\; is affected by five chemicals including Cry5B, levamisole, and Sodium Chloride based on RNA-seq and microarray studies.
WBGene00009433	F35E12.9	Unassigned	Unassigned	Unassigned	F35E12.9 is enriched in the OLL, the PVD, and the intestine based on tiling array, RNA-seq, and microarray studies\; is affected by several genes including daf-16, daf-2, and skn-1 based on microarray and RNA-seq studies\; is affected by ten chemicals including Tunicamycin, D-glucopyranose, and D-glucose based on microarray and RNA-seq studies\; is predicted to encode a protein with the following…
WBGene00009453	F36A2.3	Metabolism	Metabolism: glycolysis	Metabolism: glycolysis	F36A2.3 is predicted to have oxidoreductase activity.
WBGene00009595	F40F12.7	Transcription: chromatin	Transcription: chromatin modification	Transcription: chromatin modification: acetyltransferase	cbp-3 is an ortholog of human EP300 (E1A binding protein p300)\; is predicted to have histone acetyltransferase activity, transcription coregulator activity, and zinc ion binding activity.
WBGene00009628	F42D1.2	Metabolism	Metabolism: amino acid	Metabolism: amino acid: breakdown	tatn-1 is an ortholog of human TAT\; is predicted to have L-tyrosine:2-oxoglutarate aminotransferase activity and pyridoxal phosphate binding activity\; is involved in dauer entry\; is expressed in several tissues, including the alimentary system, the hypodermis, the muscular system, and the reproductive system\; human orthologs of this gene are implicated in tyrosinemia type II.
WBGene00009677	F44A6.5	Unassigned	Unassigned	Unassigned	F44A6.5 is enriched in the ASER, the PLM, the germline precursor cell, and the intestine based on tiling array and RNA-seq studies\; is affected by several genes including daf-16, daf-2, and age-1 based on microarray and RNA-seq studies\; is affected by thirteen chemicals including Ethanol, Tunicamycin, and bisphenol S based on RNA-seq and microarray studies.
WBGene00009723	F45D3.3	Unassigned	Unassigned	Unassigned: regulated by multiple stresses	F45D3.3 is enriched in the PLM, the germline precursor cell, and the intestine based on tiling array, RNA-seq, and microarray studies\; is affected by several genes including daf-2, hsf-1, and sir-2.1 based on microarray, tiling array, and RNA-seq studies\; is affected by nine chemicals including Ethanol, Rotenone, and bisphenol A based on RNA-seq and microarray studies.
WBGene00009724	F45D3.4	Unassigned	Unassigned	Unassigned: regulated by multiple stresses	F45D3.4 is enriched in several tissues, including the body wall musculature, the germline precursor cell, the hypodermis, the intestine, and the nervous system based on microarray, tiling array, and RNA-seq studies\; is affected by several genes including daf-16, daf-2, and let-60 based on microarray and RNA-seq studies\; is affected by fifteen chemicals including Ethanol, 1-methylnicotinamide, a…
WBGene00009773	F46B6.8	Metabolism	Metabolism: lipid	Metabolism: lipid: lipase	lipl-2 is an ortholog of human LIPJ (lipase J), LIPK (lipase K), and LIPF (lipase F, gastric type)\; is predicted to have hydrolase activity, acting on ester bonds\; human orthologs of this gene are implicated in autosomal recessive congenital ichthyosis 8 and lysosomal and lipase deficiency.
WBGene00009797	F46G10.2	Transmembrane protein	Transmembrane protein: unassigned	Transmembrane protein: unassigned	F46G10.2 is enriched in the body wall musculature, the male, the nervous system, and the sensillum based on microarray and RNA-seq studies\; is affected by several genes including daf-2, daf-12, and dpy-10 based on microarray, tiling array, and RNA-seq studies\; is affected by six chemicals including Rotenone, Zidovudine, and Cry5B based on RNA-seq and microarray studies.
WBGene00009801	F47A4.5	Signaling	Signaling: lipid	Signaling: lipid: phospholipase A	ipla-2 is an ortholog of human ESPN (espin), ESPNL (espin like), and PLA2G6 (phospholipase A2 group VI)\; is predicted to have hydrolase activity\; is involved in intestinal lipid catabolic process and response to starvation\; localizes to the cytoplasm\; human orthologs of this gene are implicated in autosomal recessive Parkinson's disease 14, neurodegeneration with brain iron accumulation 2a, a…
WBGene00009803	F47B8.2	Transmembrane protein	Transmembrane protein: unassigned	Transmembrane protein: unassigned	F47B8.2 is enriched in several tissues, including the hypodermis, the muscle cell, and the nervous system based on tiling array, RNA-seq, and microarray studies\; is affected by several genes including daf-16, daf-2, and glp-1 based on microarray, tiling array, and RNA-seq studies\; is affected by twenty-one chemicals including Ethanol, methylmercuric chloride, and Mercuric Chloride based on RNA-…
WBGene00009805	F47B8.4	Stress response	Stress response: pathogen	Stress response: pathogen: unassigned	F47B8.4 is predicted to have electron transfer activity and protein disulfide oxidoreductase activity\; is involved in innate immune response.
WBGene00009820	F47B10.9	Unassigned	Unassigned	Unassigned: regulated by multiple stresses	F47B10.9 is enriched in the Z1.p, the Z4.a, the male distal tip cell, and the somatic gonad precursor based on RNA-seq studies\; is affected by several genes including daf-16, daf-2, and let-60 based on microarray, RNA-seq, and tiling array studies\; is affected by six chemicals including Rotenone, levamisole, and tert-Butylhydroperoxide based on RNA-seq and microarray studies\; is predicted to e…
WBGene00009895	F49E11.10	Extracellular material	Extracellular material: secreted protein	Extracellular material: secreted protein	scl-2 is an ortholog of human GLIPR1 (GLI pathogenesis related 1) and members of the human CRISP (Cysteine rich secretory protein family) gene family including CRISP2, CRISP3, and CRISP1\; is expressed in the intestinal cell\; is predicted to encode a protein with the following domains: Cysteine-rich secretory protein, allergen V5\/Tpx-1-related, CAP domain, and CAP superfamily.
WBGene00009947	F52H3.5	Stress response	Stress response: unassigned	Stress response: unassigned	ttc-36 is an ortholog of human TTC36 (tetratricopeptide repeat domain 36)\; is expressed in the hypodermis, the intestine, and the pharynx\; is predicted to encode a protein with the following domains: Tetratricopeptide-like helical domain superfamily, Tetratricopeptide repeat, and Tetratricopeptide repeat protein 36.
WBGene00009957	F53B2.8	Unassigned	Unassigned	Unassigned	F53B2.8 is enriched in the intestine and the muscle cell based on tiling array and RNA-seq studies\; is affected by several genes including daf-16, daf-2, and glp-1 based on microarray, tiling array, and RNA-seq studies\; is affected by twenty-five chemicals including Ethanol, Nitric Oxide, and 1-methylnicotinamide based on RNA-seq and microarray studies.
WBGene00009963	F53B6.8	Unassigned	Unassigned	Unassigned: regulated by multiple stresses	fipr-26 is enriched in dopaminergic neurons, the cephalic sheath cell, the excretory cell, the hypodermis, and the intestine based on tiling array studies\; is affected by several genes including daf-16, daf-2, and daf-12 based on microarray, tiling array, and RNA-seq studies\; is affected by seventeen chemicals including methylmercuric chloride, Rotenone, and multi-walled carbon nanotube based o…
WBGene00010010	F53H4.5	Transcription factor	Transcription factor: unassigned	Transcription factor: unassigned	gmeb-2 is an ortholog of human GMEB1 and GMEB2\; is predicted to have DNA binding activity and transcription coactivator activity\; is expressed in the pharynx.
WBGene00010028	F54B11.5	Proteolysis proteasome	Proteolysis proteasome: E3	Proteolysis proteasome: E3: RING finger	F54B11.5 is an ortholog of human RNF141 (ring finger protein 141)\; human RNF141 exhibits ubiquitin-protein transferase activity.
WBGene00010238	F58B4.5	Unassigned	Unassigned	Unassigned: regulated by multiple stresses	F58B4.5 is enriched in the intestine based on tiling array, RNA-seq, and microarray studies\; is affected by several genes including daf-16, daf-2, and daf-12 based on microarray, proteomic, and RNA-seq studies\; is affected by sixteen chemicals including tryptophan, 1-methylnicotinamide, and nicotinic acid based on microarray and RNA-seq studies\; is predicted to encode a protein with the follow…
WBGene00010320	F59B10.4	Transmembrane protein	Transmembrane protein: unassigned	Transmembrane protein: unassigned	F59B10.4 is enriched in the excretory cell, the germline precursor cell, the male, and the nervous system based on tiling array, RNA-seq, and microarray studies\; is affected by several genes including daf-16, daf-2, and daf-12 based on microarray and RNA-seq studies\; is affected by eight chemicals including Rotenone, Rifampin, and stavudine based on RNA-seq and microarray studies.
WBGene00010328	F59C6.11	Cytoskeleton	Cytoskeleton: claudin	Cytoskeleton: claudin	F59C6.11 is enriched in the OLL, the PVD, the intestine, and the pharyngeal muscle cell based on microarray, tiling array, and RNA-seq studies\; is affected by several genes including daf-16, daf-2, and glp-1 based on tiling array, RNA-seq, and microarray studies\; is affected by five chemicals including Rotenone, Cry5B, and stavudine based on RNA-seq and microarray studies\; is predicted to enco…
WBGene00010336	F59F4.1	Metabolism	Metabolism: lipid	Metabolism: lipid: beta oxidation	acox-1.6 is an ortholog of human ACOX1\; is predicted to have FAD binding activity and acyl-CoA oxidase activity\; is expressed in the intestine and the pharynx\; human orthologs of this gene are implicated in peroxisomal acyl-CoA oxidase deficiency.
WBGene00010341	F59F5.2	Development	Development: somatic	Development: somatic	glo-3 is involved in gastrulation\; localizes to the gut granule membrane\; is expressed in the intestine.
WBGene00010407	H19N07.3	Unassigned	Unassigned	Unassigned	H19N07.3 localizes to the nucleus\; is expressed in the somatic cell.
WBGene00010470	K01D12.11	Stress response	Stress response: heavy metal	Stress response: heavy metal	cdr-4 is an ortholog of human FAXC\; is involved in stress response to cadmium ion\; localizes to the lysosome\; is expressed in the pm5, the pm6, and the pm7.
WBGene00010473	K01D12.14	Transmembrane protein	Transmembrane protein: unassigned	Transmembrane protein: unassigned	hrg-2 is an ortholog of human FAXC\; exhibits heme binding activity\; is expressed in the hypodermis.
WBGene00010522	K03A11.5	Transmembrane protein	Transmembrane protein: unassigned	Transmembrane protein: unassigned	K03A11.5 is enriched in the intestine and the nervous system based on microarray, tiling array, and RNA-seq studies\; is affected by several genes including daf-16, daf-2, and glp-1 based on microarray, tiling array, and RNA-seq studies\; is affected by six chemicals including bisphenol S, stavudine, and Sodium Chloride based on RNA-seq and microarray studies.
WBGene00010545	K03H1.10	Transcription: chromatin	Transcription: chromatin modification	Transcription: chromatin modification: acetyltransferase	cbp-2 is an ortholog of human EP300 (E1A binding protein p300)\; is predicted to have histone acetyltransferase activity, transcription coregulator activity, and zinc ion binding activity.
WBGene00010553	K04C1.3	Transcription factor	Transcription factor: ZF	Transcription factor: ZF	K04C1.3 is predicted to have DNA-binding activity transcription factor activity and sequence-specific DNA binding activity.
WBGene00010700	K09A9.1	Signaling	Signaling: MAPK	Signaling: MAPK	nipi-3 is an ortholog of human TRIB1, TRIB2, and TRIB3\; is predicted to have ATP binding activity and protein kinase activity\; is involved in determination of adult lifespan, positive regulation of transcription from RNA polymerase II promoter involved in defense response to fungus, and regulation of defense response to fungus\; is expressed in several tissues, including the alimentary system, …
WBGene00010705	K09A11.2	Stress response	Stress response: detoxification	Stress response: detoxification: CYP	cyp-14A1 is an ortholog of human CYP2C18 (cytochrome P450 family 2 subfamily C member 18), CYP2F1 (cytochrome P450 family 2 subfamily F member 1), and CYP2E1 (cytochrome P450 family 2 subfamily E member 1)\; is predicted to have heme binding activity, iron ion binding activity, and oxidoreductase activity\; human orthologs of this gene are implicated in hereditary spastic paraplegia 56, lung canc…
WBGene00010706	K09A11.3	Stress response	Stress response: detoxification	Stress response: detoxification: CYP	cyp-14A2 is an ortholog of human CYP2C18 (cytochrome P450 family 2 subfamily C member 18), CYP2F1 (cytochrome P450 family 2 subfamily F member 1), and CYP2E1 (cytochrome P450 family 2 subfamily E member 1)\; is predicted to have heme binding activity, iron ion binding activity, and oxidoreductase activity\; is expressed in the intestine\; human orthologs of this gene are implicated in hereditary …
WBGene00010724	K09E9.1	Transmembrane transport	Transmembrane transport: solute carrier	Transmembrane transport: solute carrier	K09E9.1 is enriched in the ASER, the body wall musculature, and the intestine based on tiling array, RNA-seq, and microarray studies\; is affected by several genes including daf-16, daf-2, and daf-12 based on tiling array, microarray, and RNA-seq studies\; is affected by eight chemicals including 1-methylnicotinamide, Rotenone, and D-glucopyranose based on RNA-seq and microarray studies\; is pred…
WBGene00010752	K10G4.3	Unassigned	Unassigned	Unassigned: regulated by multiple stresses	K10G4.3 is enriched in the intestine and the nervous system based on microarray, tiling array, and RNA-seq studies\; is affected by several genes including daf-16, daf-2, and hsf-1 based on microarray and RNA-seq studies\; is affected by nine chemicals including bisphenol A, 4-bromodiphenyl ether, and stavudine based on RNA-seq and microarray studies.
WBGene00010759	K10H10.2	Metabolism	Metabolism: amino acid	Metabolism: amino acid: synthesis	cysl-2 is an ortholog of human Cbs\; exhibits L-3-cyanoalanine synthase activity and cysteine synthase activity\; is involved in cysteine biosynthetic process from serine\; is used to study Down syndrome.
WBGene00010790	K12G11.3	Metabolism	Metabolism: mitochondria	Metabolism: mitochondria: unassigned	sodh-1 is predicted to have alcohol dehydrogenase (NAD) activity and metal ion binding activity\; is involved in defense response to Gram-positive bacterium\; is expressed in the hypodermis, the muscle cell, and the nervous system.
WBGene00010795	M01A8.1	Unassigned	Unassigned	Unassigned: membrane spanning domain	M01A8.1 is enriched in dopaminergic neurons, the body wall musculature, and the intestine based on tiling array, RNA-seq, and microarray studies\; is affected by several genes including daf-2, clk-1, and sir-2.1 based on microarray and RNA-seq studies\; is affected by fourteen chemicals including aldicarb, Tunicamycin, and D-glucose based on microarray and RNA-seq studies.
WBGene00010827	M02B1.2	Transmembrane protein	Transmembrane protein: unassigned	Transmembrane protein: unassigned	M02B1.2 is expressed in the AIYL and the AIYR.
WBGene00010904	M88.1	Stress response	Stress response: detoxification	Stress response: detoxification: ugt	ugt-62 is an ortholog of human UGT1A6 (UDP glucuronosyltransferase family 1 member A6), UGT1A5 (UDP glucuronosyltransferase family 1 member A5), and UGT3A2 (UDP glycosyltransferase family 3 member A2)\; is predicted to have glucuronosyltransferase activity.
WBGene00010931	M162.5	Transmembrane transport	Transmembrane transport: solute carrier	Transmembrane transport: solute carrier	M162.5 is enriched in dopaminergic neurons, the cephalic sheath cell, the coelomocyte, the hypodermis, and the ventral nerve cord based on tiling array and proteomic studies\; is affected by several genes including daf-16, daf-2, and daf-12 based on microarray and RNA-seq studies\; is affected by twelve chemicals including hydrogen sulfide, methylmercuric chloride, and Mercuric Chloride based on …
WBGene00010935	M163.1	Unassigned	Unassigned	Unassigned: regulated by multiple stresses	M163.1 is enriched in the coelomocyte, the muscular system, the nervous system, the sensillum, and the somatic gonad precursor based on microarray, tiling array, and RNA-seq studies\; is affected by several genes including daf-2, daf-12, and hsf-1 based on microarray, tiling array, and RNA-seq studies\; is affected by thirteen chemicals including 1-methylnicotinamide, Rotenone, and Tunicamycin ba…
WBGene00010998	R03G8.3	Transmembrane protein	Transmembrane protein: unassigned	Transmembrane protein: unassigned	R03G8.3 is predicted to have catalytic activity.
WBGene00011009	R04D3.1	Stress response	Stress response: detoxification	Stress response: detoxification: CYP	cyp-14A4 is an ortholog of human CYP2C18 (cytochrome P450 family 2 subfamily C member 18), CYP2F1 (cytochrome P450 family 2 subfamily F member 1), and CYP2E1 (cytochrome P450 family 2 subfamily E member 1)\; is predicted to have heme binding activity, iron ion binding activity, and oxidoreductase activity\; human orthologs of this gene are implicated in hereditary spastic paraplegia 56, lung canc…
WBGene00011060	R06C1.6	Unassigned	Unassigned	Unassigned	R06C1.6 is enriched in the muscle cell and the nervous system based on tiling array, RNA-seq, and microarray studies\; is affected by several genes including daf-2, clk-1, and eat-2 based on microarray, tiling array, and RNA-seq studies\; is affected by four chemicals including Zidovudine, Sodium Chloride, and Sirolimus based on RNA-seq and microarray studies.
WBGene00011063	R06C7.4	Extracellular material	Extracellular material: secreted protein	Extracellular material: secreted protein	cpg-3 is expressed in the germ line\; is predicted to encode a protein with the following domain: Chondroitin proteoglycan 3.
WBGene00011089	R07B7.5	Metabolism	Metabolism: amino acid	Metabolism: amino acid: breakdown	kmo-1 is an ortholog of human KMO\; is predicted to have kynurenine 3-monooxygenase activity.
WBGene00011292	R102.5	Cytoskeleton	Cytoskeleton: unassigned	Cytoskeleton: unassigned	allo-1 localizes to the endoplasmic reticulum, sarcomere, and striated muscle dense body.
WBGene00011305	R186.1	Trafficking	Trafficking: ER/Golgi	Trafficking: ER/Golgi: COP I	R186.1 is an ortholog of human Tango2\; is predicted to encode a protein with the following domain: Transport and Golgi organisation protein 2.
WBGene00011344	T01G9.2	Unassigned	Unassigned	Unassigned	T01G9.2 is an ortholog of human C16orf70\; localizes to the striated muscle dense body.
WBGene00011416	T04A11.1	Metabolism	Metabolism: unassigned	Metabolism: unassigned	T04A11.1 is an ortholog of human PBLD\; is predicted to have catalytic activity.
WBGene00011417	T04A11.2	Unassigned	Unassigned	Unassigned	T04A11.2 is an ortholog of human PBLD\; is predicted to have catalytic activity.
WBGene00011495	T05F1.11	Stress response	Stress response: thioredoxin	Stress response: thioredoxin	T05F1.11 is an ortholog of human NXNL2 (nucleoredoxin like 2)\; is predicted to encode a protein with the following domains: Thioredoxin-like fold and Thioredoxin-like superfamily.
WBGene00011564	T07C5.1	Stress response	Stress response: detoxification	Stress response: detoxification: ugt	ugt-50 is an ortholog of human UGT3A1 (UDP glycosyltransferase family 3 member A1) and UGT3A2 (UDP glycosyltransferase family 3 member A2)\; is predicted to have glucuronosyltransferase activity\; is expressed in the amphid sensillum, the head, the intestine, and the nervous system.
WBGene00011573	T07C12.9	Neuronal function	Neuronal function: synaptic function	Neuronal function: synaptic function: neurotransmitter metabolism	anmt-3 is an ortholog of human NNMT\; is predicted to have methyltransferase activity\; is expressed in the body wall musculature and the pharyngeal muscle cell.
WBGene00011692	T10G3.1	Unassigned	Unassigned	Unassigned	T10G3.1 is enriched in the OLL, the PVD, and the muscle cell based on tiling array and microarray studies\; is affected by several genes including daf-16, daf-2, and clk-1 based on microarray and RNA-seq studies\; is affected by eight chemicals including Cry5B, levamisole, and stavudine based on RNA-seq and microarray studies.
WBGene00011733	T12D8.5	Stress response	Stress response: heavy metal	Stress response: heavy metal	T12D8.5 is enriched in dopaminergic neurons, the OLL, the PVD, and the intestine based on microarray, tiling array, and RNA-seq studies\; is affected by several genes including daf-16, daf-2, and let-60 based on microarray, proteomic, and RNA-seq studies\; is affected by sixteen chemicals including hydrogen sulfide, Rotenone, and Tunicamycin based on microarray and RNA-seq studies.
WBGene00011737	T12G3.1	Signaling	Signaling: unassigned	Signaling: unassigned	sqst-1 is an ortholog of human SQSTM1 (sequestosome 1)\; is predicted to have zinc ion binding activity\; localizes to the cytoplasm\; is expressed in several tissues, including the hypodermal cell, the intestine, the muscular system, the nervous system, and the reproductive system.
WBGene00011824	T18D3.7	Unassigned	Unassigned	Unassigned	T18D3.7 is an ortholog of human TSC22D3\; is predicted to have DNA-binding activity transcription factor activity\; is expressed in several tissues, including the alimentary system, the anal region, the head, and the muscular system.
WBGene00011839	T19C4.5	Globin	Globin	Globin	T19C4.5 is predicted to have heme binding activity and oxygen carrier activity\; is expressed in the AIYL and the AIYR.
WBGene00011894	T21C9.8	Unassigned	Unassigned	Unassigned: regulated by multiple stresses	ttr-23 is enriched in several tissues, including the alimentary system and the nervous system based on microarray, tiling array, and RNA-seq studies\; is affected by several genes including daf-16, daf-2, and glp-1 based on tiling array, RNA-seq, and microarray studies\; is affected by seventeen chemicals including Heme, hydrogen sulfide, and Tunicamycin based on microarray and RNA-seq studies\; …
WBGene00011984	T24C2.5	Unassigned	Unassigned	Unassigned	T24C2.5 is enriched in dopaminergic neurons and the intestine based on tiling array, RNA-seq, and microarray studies\; is affected by several genes including daf-16, daf-2, and daf-12 based on tiling array, microarray, and RNA-seq studies\; is affected by four chemicals including Rotenone, D-glucopyranose, and Humic Substances based on RNA-seq and microarray studies.
WBGene00012013	T25B9.7	Stress response	Stress response: detoxification	Stress response: detoxification: ugt	ugt-54 is an ortholog of human UGT3A1 (UDP glycosyltransferase family 3 member A1) and UGT3A2 (UDP glycosyltransferase family 3 member A2)\; is predicted to have transferase activity, transferring hexosyl groups.
WBGene00012034	T26C5.4	Unassigned	Unassigned	Unassigned: regulated by multiple stresses	T26C5.4 is enriched in dopaminergic neurons, the hypodermis, and the intestine based on tiling array and microarray studies\; is affected by several genes including daf-16, daf-2, and clk-1 based on microarray, RNA-seq, and tiling array studies\; is affected by seven chemicals including methylmercuric chloride, Rotenone, and D-glucose based on microarray and RNA-seq studies.
WBGene00012107	T27F6.8	Proteolysis proteasome	Proteolysis proteasome: E3	Proteolysis proteasome: E3: F box	T27F6.8 is enriched in the germline precursor cell, the hypodermis, and the intestine based on tiling array, RNA-seq, and microarray studies\; is affected by several genes including daf-16, daf-2, and daf-12 based on microarray and RNA-seq studies\; is affected by twelve chemicals including Rotenone, D-glucose, and bisphenol A based on RNA-seq and microarray studies\; is predicted to encode a pro…
WBGene00012113	T28B8.1	Unassigned	Unassigned	Unassigned	T28B8.1 is expressed in the head muscle, the nervous system, the pharyngeal muscle cell, and the vulval muscle.
WBGene00012139	T28F4.4	Unassigned	Unassigned	Unassigned	T28F4.4 is an ortholog of human ARMC5 (armadillo repeat containing 5)\; is predicted to encode a protein with the following domains: Armadillo-like helical and Armadillo-type fold.
WBGene00012140	T28F4.5	Unassigned	Unassigned	Unassigned	T28F4.5 is an ortholog of human DAPL1 and dap\; human DAP exhibits death domain binding activity.
WBGene00012142	T28H10.1	Metabolism	Metabolism: unassigned	Metabolism: unassigned	T28H10.1 is an ortholog of human AASDHPPT\; is predicted to have holo-[acyl-carrier-protein] synthase activity and magnesium ion binding activity.
WBGene00012144	T28H10.3	Proteolysis general	Proteolysis general: aspartate	Proteolysis general: aspartate: unassigned	T28H10.3 is an ortholog of human LGMN\; is predicted to have peptidase activity\; is expressed in several tissues, including the Eala, the Ealp, the Eara, the Earp, and the Epla.
WBGene00012149	VF13D12L.3	Metabolism	Metabolism: unassigned	Metabolism: unassigned	VF13D12L.3 is predicted to have oxidoreductase activity.
WBGene00012185	W01F3.2	Unassigned	Unassigned	Unassigned: regulated by multiple stresses	W01F3.2 is an ortholog of human MMP24 (matrix metallopeptidase 24), MMP13, and MMP23B\; human MMP13 exhibits collagen binding activity, metal ion binding activity, and metalloendopeptidase activity.
WBGene00012239	W04A8.4	DNA	DNA: nuclease	DNA: nuclease	W04A8.4 is predicted to have 3'-5' exonuclease activity and nucleic acid binding activity\; localizes to the endoplasmic reticulum.
WBGene00012330	W07G1.3	Transcription factor	Transcription factor: bZIP	Transcription factor: bZIP	zip-3 is an ortholog of human ATF5 (activating transcription factor 5)\; is predicted to have DNA-binding activity transcription factor activity.
WBGene00012404	Y6G8.2	Unassigned	Unassigned	Unassigned: regulated by multiple stresses	Y6G8.2 is enriched in the OLL, the PVD, and the intestine based on microarray and RNA-seq studies\; is affected by several genes including daf-16, daf-2, and glp-1 based on microarray and RNA-seq studies\; is affected by four chemicals including Tunicamycin, D-glucopyranose, and tert-Butylhydroperoxide based on microarray and RNA-seq studies\; is predicted to encode a protein with the following d…
WBGene00012446	Y17D7A.1	Transcription factor	Transcription factor: NHR	Transcription factor: NHR	nhr-230 is predicted to have DNA-binding activity transcription factor activity, sequence-specific DNA binding activity, and zinc ion binding activity.
WBGene00012462	Y17G7B.8	Stress response	Stress response: pathogen	Stress response: pathogen: unassigned	Y17G7B.8 is involved in innate immune response.
WBGene00012467	Y17G7B.14	Signaling	Signaling: heteromeric G protein	Signaling: heteromeric G protein: arrestin	arrd-8 is an ortholog of human ARRDC1 (arrestin domain containing 1)\; human ARRDC1 exhibits several functions, including arrestin family protein binding activity, identical protein binding activity, and protein binding activity, bridging involved in substrate recognition for ubiquitination.
WBGene00012538	Y37A1B.5	Unassigned	Unassigned	Unassigned	Y37A1B.5 is an ortholog of human SELENBP1\; is predicted to have selenium binding activity\; is expressed in the hypodermis.
WBGene00012748	Y40H7A.11	Transmembrane protein	Transmembrane protein: unassigned	Transmembrane protein: unassigned	Y40H7A.11 is an ortholog of human CDIP1 and LITAF\; human LITAF exhibits RNA polymerase II proximal promoter sequence-specific DNA binding activity, WW domain binding activity, and zinc ion binding activity.
WBGene00012757	Y41C4A.11	Trafficking	Trafficking: ER/Golgi	Trafficking: ER/Golgi: COP I	Y41C4A.11 is an ortholog of human COPB2 (coatomer protein complex subunit beta 2)\; is involved in endoplasmic reticulum unfolded protein response\; is expressed in the pharynx.
WBGene00012819	Y43F8B.9	Unassigned	Unassigned	Unassigned: regulated by multiple stresses	Y43F8B.9 is enriched in the hypodermis and the intestine based on tiling array studies\; is affected by several genes including daf-16, daf-2, and hsf-1 based on microarray, tiling array, and RNA-seq studies\; is affected by eleven chemicals including methylmercuric chloride, Rotenone, and bisphenol S based on microarray and RNA-seq studies.
WBGene00012824	Y43F8B.14	Unassigned	Unassigned	Unassigned	Y43F8B.14 is predicted to have ATP binding activity.
WBGene00012850	Y44A6C.1	Unassigned	Unassigned	Unassigned: regulated by multiple stresses	Y44A6C.1 is enriched in the amphid sensillum, the head, the muscle cell, and the nervous system based on tiling array, RNA-seq, and microarray studies\; is affected by several genes including daf-16, daf-2, and daf-12 based on microarray, tiling array, and RNA-seq studies\; is affected by ten chemicals including methylmercuric chloride, levamisole, and tert-Butylhydroperoxide based on microarray …
WBGene00012959	Y47H10A.3	Unassigned	Unassigned	Unassigned: regulated by multiple stresses	Y47H10A.3 is enriched in the intestine based on RNA-seq studies\; is affected by several genes including daf-16, skn-1, and clk-1 based on microarray, tiling array, and RNA-seq studies\; is affected by six chemicals including methylmercuric chloride, Tunicamycin, and bisphenol A based on microarray and RNA-seq studies\; is predicted to encode a protein with the following domain: RAI1-like family.
WBGene00013079	Y51A2D.11	Unassigned	Unassigned	Unassigned: regulated by multiple stresses	ttr-26 is enriched in dopaminergic neurons, the body wall musculature, the male, and the pharynx based on microarray and tiling array studies\; is affected by several genes including daf-16, daf-2, and let-7 based on microarray, proteomic, and RNA-seq studies\; is affected by twenty chemicals including 1-methylnicotinamide, methylmercuric chloride, and Rotenone based on RNA-seq and microarray stu…
WBGene00013080	Y51A2D.13	Signaling	Signaling: lipid	Signaling: lipid: phospholipase D	Y51A2D.13 is an ortholog of human PLD3 (phospholipase D 3), PLD4 (phospholipase D 4), and PLD5 (phospholipase D 5)\; is predicted to have catalytic activity\; human orthologs of this gene are implicated in Alzheimer's disease 19.
WBGene00013111	Y51H4A.17	Transcription factor	Transcription factor: ZF	Transcription factor: ZF	sta-1 is an ortholog of human STAT1 (signal transducer and activator of transcription 1), STAT3 (signal transducer and activator of transcription 3), and STAT4 (signal transducer and activator of transcription 4)\; exhibits sequence-specific DNA binding activity\; is involved in dauer larval development and positive regulation of transcription by RNA polymerase II\; localizes to the cytoplasm and…
WBGene00013216	Y54G11A.7	Unassigned	Unassigned	Unassigned	Y54G11A.7 is an ortholog of human TTC38 (tetratricopeptide repeat domain 38)\; is expressed in several tissues, including the alimentary system, the epithelial system, and the nervous system\; is predicted to encode a protein with the following domains: Tetratricopeptide-like helical domain superfamily and Tetratricopeptide repeat protein 38.
WBGene00013244	Y56A3A.33	mRNA functions	mRNA functions: processing	mRNA functions: processing: nuclease	Y56A3A.33 is an ortholog of human REXO1 (RNA exonuclease 1 homolog)\; is predicted to have nucleic acid binding activity.
WBGene00013257	Y57A10A.14	Transmembrane protein	Transmembrane protein: unassigned	Transmembrane protein: unassigned	Y57A10A.14 is enriched in the intestine based on tiling array and RNA-seq studies\; is affected by several genes including daf-16, glp-1, and skn-1 based on microarray and RNA-seq studies\; is affected by eight chemicals including Rotenone, stavudine, and Zidovudine based on RNA-seq and microarray studies.
WBGene00013559	Y75B8A.28	Unassigned	Unassigned	Unassigned	Y75B8A.28 is enriched in the intestine based on tiling array and RNA-seq studies\; is affected by several genes including daf-16, daf-2, and daf-12 based on microarray, tiling array, and RNA-seq studies\; is affected by eight chemicals including Heme, D-glucose, and nanoparticle based on microarray and RNA-seq studies.
WBGene00013569	Y75B12B.4	Unassigned	Unassigned	Unassigned: regulated by multiple stresses	bath-36 is enriched in the body wall muscle cell, the germ line, and the nervous system based on tiling array, RNA-seq, and microarray studies\; is affected by several genes including daf-16, daf-2, and glp-1 based on microarray, tiling array, and RNA-seq studies\; is affected by six chemicals including Rotenone, stavudine, and Zidovudine based on RNA-seq and microarray studies\; is predicted to …
WBGene00013717	Y106G6H.4	Unassigned	Unassigned	Unassigned: MADF domain	madf-10 is predicted to have DNA binding activity\; is expressed in several tissues, including the ABalaaaal, the ABalaaaar, the ABalaaapa, the ABalaaapp, and the nervous system.
WBGene00013898	ZC443.3	Ribosome	Ribosome: EIF	Ribosome: EIF	ZC443.3 is expressed in several tissues including the pharynx.
WBGene00013905	ZC455.5	Stress response	Stress response: detoxification	Stress response: detoxification: ugt	ugt-4 is an ortholog of human UGT3A1 (UDP glycosyltransferase family 3 member A1) and UGT3A2 (UDP glycosyltransferase family 3 member A2)\; is predicted to have glucuronosyltransferase activity.
WBGene00013906	ZC455.6	Stress response	Stress response: detoxification	Stress response: detoxification: ugt	ugt-5 is an ortholog of human UGT3A1 (UDP glycosyltransferase family 3 member A1) and UGT3A2 (UDP glycosyltransferase family 3 member A2)\; is predicted to have glucuronosyltransferase activity.
WBGene00014000	ZK550.6	Metabolism	Metabolism: unassigned	Metabolism: unassigned	ZK550.6 is an ortholog of human PHYH\; is predicted to have L-ascorbic acid binding activity, metal ion binding activity, and phytanoyl-CoA dioxygenase activity\; is expressed in the intestine\; human orthologs of this gene are implicated in Refsum disease.
WBGene00014013	ZK632.4	Metabolism	Metabolism: carbohydrate	Metabolism: carbohydrate	ZK632.4 is an ortholog of human MPI\; is predicted to have mannose-6-phosphate isomerase activity and zinc ion binding activity\; is expressed in the hypodermis, the intestine, and the nervous system\; human orthologs of this gene are implicated in congenital disorder of glycosylation type I.
WBGene00014030	ZK637.13	Globin	Globin	Globin	glb-1 is predicted to have several functions, including heme binding activity, iron ion binding activity, and oxygen binding activity\; is expressed in several tissues, including the head, the hypodermis, the nervous system, and the reproductive system.
WBGene00014058	ZK673.2	Metabolism	Metabolism: nucleotide	Metabolism: nucleotide	ZK673.2 is an ortholog of human AK3 (adenylate kinase 3) and AK4 (adenylate kinase 4)\; is predicted to have ATP binding activity and adenylate kinase activity.
WBGene00014140	ZK899.1	Unassigned	Unassigned	Unassigned	ZK899.1 is enriched in the hypodermis, the intestine, the muscle cell, and the nervous system based on tiling array, RNA-seq, and microarray studies\; is affected by several genes including daf-2, daf-12, and eat-2 based on microarray, tiling array, and RNA-seq studies\; is affected by seven chemicals including stavudine, Sodium Chloride, and Cry5B based on RNA-seq and microarray studies.
WBGene00014173	ZK970.7	Unassigned	Unassigned	Unassigned	ZK970.7 is involved in response to gamma radiation.
WBGene00014202	ZK1058.1	Metabolism	Metabolism: B12	Metabolism: B12	mmcm-1 is an ortholog of human MUT\; is predicted to have cobalamin binding activity, metal ion binding activity, and methylmalonyl-CoA mutase activity\; localizes to the mitochondrion\; is used to study methylmalonic acidemia\; human orthologs of this gene are implicated in methylmalonic aciduria due to methylmalonyl-CoA mutase deficiency.
WBGene00014206	ZK1058.6	Metabolism	Metabolism: unassigned	Metabolism: unassigned	nit-1 is expressed in several tissues, including MS, the E, the Ea, the Ep, and the MSa\; is predicted to encode a protein with the following domains: Carbon-nitrogen hydrolase and Carbon-nitrogen hydrolase superfamily.
WBGene00014213	ZK1073.1	Unassigned	Unassigned	Unassigned	ZK1073.1 is an ortholog of human NDRG1, NDRG3, and NDRG4\; human orthologs of this gene are implicated in Charcot-Marie-Tooth disease type 4D\; human NDRG1 exhibits Rab GTPase binding activity, cadherin binding activity, and tubulin binding activity.
WBGene00014669	C06G8.3	Transmembrane transport	Transmembrane transport: solute carrier	Transmembrane transport: solute carrier	zipt-2.1 is an ortholog of human SLC39A2 (solute carrier family 39 member 2)\; is predicted to have metal ion transmembrane transporter activity.
WBGene00014793	H40L08.2	Unassigned	Unassigned	Unassigned	H40L08.2 is affected by several genes including daf-16, daf-2, and glp-1 based on microarray and RNA-seq studies\; is affected by nine chemicals including Heme, Rotenone, and procyanidin based on microarray and RNA-seq studies.
WBGene00014836	T09F5.12	Unassigned	Unassigned	Unassigned: regulated by multiple stresses	T09F5.12 is enriched in the AFD and the PLM based on RNA-seq studies\; is affected by several genes including dpy-10, hsf-1, and eat-2 based on RNA-seq and microarray studies\; is affected by nine chemicals including methylmercury hydroxide, Rotenone, and 4-bromodiphenyl ether based on RNA-seq and microarray studies.
WBGene00015043	B0213.14	Stress response	Stress response: detoxification	Stress response: detoxification: CYP	cyp-34A8 is an ortholog of human CYP21A2 (cytochrome P450 family 21 subfamily A member 2) and members of the human CYP2 (Cytochrome P450 family 2) gene family including CYP2R1, CYP2U1, and CYP2J2\; is predicted to have heme binding activity, iron ion binding activity, and oxidoreductase activity\; human orthologs of this gene are implicated in congenital adrenal hyperplasia.
WBGene00015044	B0213.15	Stress response	Stress response: detoxification	Stress response: detoxification: CYP	cyp-34A9 is an ortholog of human CYP21A2 (cytochrome P450 family 21 subfamily A member 2) and members of the human CYP2 (Cytochrome P450 family 2) gene family including CYP2R1, CYP2U1, and CYP2J2\; is predicted to have heme binding activity, iron ion binding activity, and oxidoreductase activity\; is expressed in the intestine\; human orthologs of this gene are implicated in congenital adrenal hy…
WBGene00015057	B0222.9	Metabolism	Metabolism: nucleotide	Metabolism: nucleotide	gad-3 is an ortholog of human AOX1 and XDH\; is predicted to have several functions, including 2 iron, 2 sulfur cluster binding activity, flavin adenine dinucleotide binding activity, and oxidoreductase activity\; is involved in endoplasmic reticulum unfolded protein response.
WBGene00015139	B0310.3	Unassigned	Unassigned	Unassigned: membrane spanning domain	B0310.3 is enriched in the AFD, the ASER, the body wall muscle cell, and the male based on tiling array and RNA-seq studies\; is affected by several genes including daf-2, clk-1, and eat-2 based on microarray and RNA-seq studies\; is affected by five chemicals including Tunicamycin, levamisole, and tert-Butylhydroperoxide based on microarray and RNA-seq studies.
WBGene00015251	B0546.4	Unassigned	Unassigned	Unassigned: regulated by multiple stresses	B0546.4 is an ortholog of human YPEL5 (yippee like 5)\; is predicted to have metal ion binding activity.
WBGene00015271	C01B4.7	Transmembrane transport	Transmembrane transport: major facilitator	Transmembrane transport: major facilitator	C01B4.7 is enriched in the hypodermis based on RNA-seq studies\; is affected by several genes including daf-16, hsf-1, and clk-1 based on microarray, quantitative PCR, and RNA-seq studies\; is affected by four chemicals including methylmercuric chloride, Mercuric Chloride, and Rifampin based on microarray and RNA-seq studies\; is predicted to encode a protein with the following domains: Major fac…
WBGene00015285	C01B12.2	Transcription factor	Transcription factor: unassigned	Transcription factor: unassigned	gmeb-1 is an ortholog of human GMEB1 and GMEB2\; is predicted to have DNA binding activity and transcription coactivator activity\; is expressed in head neurons, the anal region, and the tail.
WBGene00015350	C02F5.7	Proteolysis proteasome	Proteolysis proteasome: E3	Proteolysis proteasome: E3: F box	fbxl-1 is an ortholog of human FBXL2 (F-box and leucine rich repeat protein 2) and FBXL20 (F-box and leucine rich repeat protein 20)\; human FBXL2 exhibits phosphatidylinositol 3-kinase regulatory subunit binding activity and protein phosphatase binding activity.
WBGene00015362	C02H6.2	Proteolysis proteasome	Proteolysis proteasome: E3	Proteolysis proteasome: E3: F box	fbxa-105 is involved in innate immune response.
WBGene00015410	C04A2.1	Unassigned	Unassigned	Unassigned	tbc-6 is an ortholog of human GRTP1\; is predicted to encode a protein with the following domains: Rab-GTPase-TBC domain and Rab-GTPase-TBC domain superfamily.
WBGene00015455	C04G6.5	Stress response	Stress response: pathogen	Stress response: pathogen: unassigned	C04G6.5 is involved in innate immune response.
WBGene00015479	C05D10.3	Transmembrane transport	Transmembrane transport: ABC	Transmembrane transport: ABC	wht-1 is an ortholog of human ABCG1 (ATP binding cassette subfamily G member 1) and ABCG4 (ATP binding cassette subfamily G member 4)\; is predicted to have ATP binding activity and ATPase activity\; is involved in RNA interference\; is expressed in the intestine.
WBGene00015494	C05E11.3	Transmembrane protein	Transmembrane protein: unassigned	Transmembrane protein: unassigned	C05E11.3 is an ortholog of human LAPTM4A, LAPTM4B, and LAPTM5\; human LAPTM4B exhibits ceramide binding activity, enzyme binding activity, and phosphatidylinositol bisphosphate binding activity.
WBGene00015552	C06G3.6	Cytoskeleton	Cytoskeleton: unassigned	Cytoskeleton: unassigned	C06G3.6 is an ortholog of human SQSTM1 (sequestosome 1)\; is predicted to have zinc ion binding activity.
WBGene00015561	C07A12.7	Unassigned	Unassigned	Unassigned	C07A12.7 is an ortholog of human TOM1 and TOM1L2\; human TOM1L2 exhibits clathrin binding activity and protein kinase binding activity.
WBGene00015647	C09F5.1	Transmembrane protein	Transmembrane protein: unassigned	Transmembrane protein: unassigned	C09F5.1 is enriched in GABAergic neurons, the PLM, the excretory cell, the germ line, and the hypodermis based on tiling array and RNA-seq studies\; is affected by several genes including daf-16, daf-2, and npr-1 based on tiling array, microarray, and RNA-seq studies\; is affected by seven chemicals including Alovudine, stavudine, and Zidovudine based on RNA-seq and microarray studies\; is predic…
WBGene00015660	C09H5.2	Transmembrane transport	Transmembrane transport: unassigned	Transmembrane transport: unassigned	catp-3 is an ortholog of human ATP4A (ATPase H+\/K+ transporting subunit alpha) and ATP12A (ATPase H+\/K+ transporting non-gastric alpha2 subunit) and members of the human ATP1 (ATPase Na+\/K+ transporting subunits) gene family including ATP1A4, ATP1A1, and ATP1A2\; is predicted to have ATP binding activity and hydrolase activity.
WBGene00015729	C13A10.2	Unassigned	Unassigned	Unassigned: regulated by multiple stresses	C13A10.2 is enriched in the coelomocyte, the nervous system, the pharynx, and the sensillum based on tiling array, RNA-seq, and microarray studies\; is affected by several genes including elt-2, lin-35, and pgl-1 based on microarray and RNA-seq studies\; is affected by nine chemicals including Rotenone, 4-bromodiphenyl ether, and levamisole based on RNA-seq and microarray studies.
WBGene00015753	C14B9.3	Unassigned	Unassigned	Unassigned	C14B9.3 is an ortholog of human PGAP2.
WBGene00015776	C14F5.1	Development	Development: apoptosis	Development: apoptosis	dct-1 is an ortholog of human BNIP3 (BCL2 interacting protein 3) and BNIP3L\; exhibits protease binding activity and protein homodimerization activity\; is involved in several processes, including apoptotic process, autophagy of mitochondrion, and determination of adult lifespan\; localizes to the mitochondrial outer membrane and protein-containing complex\; is expressed in the body wall musculat…
WBGene00015868	C16H3.3	Unassigned	Unassigned	Unassigned: regulated by multiple stresses	C16H3.3 is enriched in the alimentary system, the digestive tract, and the nervous system based on microarray and RNA-seq studies\; is affected by several genes including daf-16, daf-2, and daf-12 based on microarray, tiling array, and RNA-seq studies\; is affected by ten chemicals including 1-methylnicotinamide, Rotenone, and Cholestanol based on RNA-seq and microarray studies.
WBGene00015887	C17C3.1	Metabolism	Metabolism: lipid	Metabolism: lipid: beta oxidation	C17C3.1 is an ortholog of human ACOT8 (acyl-CoA thioesterase 8)\; is predicted to have acyl-CoA hydrolase activity.
WBGene00015947	C18A11.1	Unassigned	Unassigned	Unassigned: regulated by multiple stresses	C18A11.1 is enriched in several tissues, including the alimentary system, the coelomocyte, and the nervous system based on microarray, tiling array, and RNA-seq studies\; is affected by several genes including daf-16, daf-2, and dpy-10 based on microarray, proteomic, and RNA-seq studies\; is affected by sixteen chemicals including 1-methylnicotinamide, methylmercuric chloride, and bisphenol A bas…
WBGene00016046	C24B5.4	Unassigned	Unassigned	Unassigned: hydrolase	C24B5.4 is an ortholog of human C11orf54\; is expressed in the body wall musculature\; human C11orf54 exhibits hydrolase activity, acting on ester bonds and zinc ion binding activity.
WBGene00016052	C24B9.9	Transmembrane protein	Transmembrane protein: unassigned	Transmembrane protein: unassigned	dod-3 is an ortholog of human DEPDC4 and DEPDC7.
WBGene00016097	C25E10.8	Proteolysis general	Proteolysis general: inhibitor	Proteolysis general: inhibitor: TIL domain	C25E10.8 is expressed in the intestine\; is predicted to encode a protein with the following domains: Trypsin Inhibitor-like, cysteine rich domain and Serine protease inhibitor-like superfamily.
WBGene00016294	C31H2.4	Metabolism	Metabolism: amino acid	Metabolism: amino acid: breakdown	C31H2.4 is an ortholog of human HPD and HPDL\; is predicted to have 4-hydroxyphenylpyruvate dioxygenase activity and metal ion binding activity.
WBGene00016325	C32E8.9	Metabolism	Metabolism: lipid	Metabolism: lipid: beta oxidation	C32E8.9 is an ortholog of human ECHDC1\; is predicted to have catalytic activity\; is expressed in the hypodermis and the intestine.
WBGene00016332	C32F10.4	Transmembrane protein	Transmembrane protein: unassigned	Transmembrane protein: unassigned	C32F10.4 is enriched in the intestine and the nervous system based on microarray and RNA-seq studies\; is affected by several genes including daf-2, glp-1, and let-60 based on microarray and RNA-seq studies\; is affected by sixteen chemicals including 1-methylnicotinamide, methylmercuric chloride, and Tunicamycin based on RNA-seq and microarray studies.
WBGene00016364	C33G8.7	Transcription factor	Transcription factor: NHR	Transcription factor: NHR	nhr-161 is predicted to have DNA-binding activity transcription factor activity, sequence-specific DNA binding activity, and zinc ion binding activity.
WBGene00016406	C34D10.1	Transmembrane protein	Transmembrane protein: unassigned	Transmembrane protein: unassigned	C34D10.1 is an ortholog of human MOSPD1\; is predicted to encode a protein with the following domains: Major sperm protein (MSP) domain, PapD-like superfamily, Immunoglobulin-like fold, and Motile sperm domain-containing protein 1.
WBGene00016407	C34D10.2	Proteolysis proteasome	Proteolysis proteasome: E3	Proteolysis proteasome: E3: RING finger	C34D10.2 is an ortholog of human UNKL (unkempt family like zinc finger) and unk\; is predicted to have metal ion binding activity.
WBGene00016500	C37C3.8	Signaling	Signaling: unassigned	Signaling: unassigned	memo-1 is an ortholog of human MEMO1\; is expressed in several tissues, including the alimentary system, the nervous system, the reproductive system, and the vulval precursor cell\; is predicted to encode a protein with the following domain: MEMO1 family.
WBGene00016502	C37C3.10	Unassigned	Unassigned	Unassigned: regulated by multiple stresses	C37C3.10 is enriched in the intestine based on tiling array studies\; is affected by several genes including pmk-1, npr-1, and alg-1 based on microarray and RNA-seq studies\; is affected by twelve chemicals including tryptophan, Tunicamycin, and Mianserin based on microarray and RNA-seq studies.
WBGene00016594	NA	NA	NA	NA	NA
WBGene00016657	C44E12.1	Metabolism	Metabolism: unassigned	Metabolism: unassigned	C44E12.1 is predicted to have hydrolase activity.
WBGene00016671	C45G7.4	Proteolysis proteasome	Proteolysis proteasome: E3	Proteolysis proteasome: E3: RING finger	C45G7.4 is predicted to have metal ion binding activity.
WBGene00016767	C49C8.3	Unassigned	Unassigned	Unassigned: regulated by multiple stresses	C49C8.3 is enriched in the germ line and the intestine based on tiling array and RNA-seq studies\; is affected by several genes including daf-16, daf-2, and daf-12 based on microarray, RNA-seq, and tiling array studies\; is affected by eight chemicals including Rotenone, manganese chloride, and Mianserin based on RNA-seq and microarray studies.
WBGene00016862	C52A10.1	Stress response	Stress response: unassigned	Stress response: unassigned	C52A10.1 is predicted to have hydrolase activity.
WBGene00016865	C52B9.2	Transcription factor	Transcription factor: ETS	Transcription factor: ETS	ets-9 is an ortholog of human ETS1 (ETS proto-oncogene 1, transcription factor), ETS2 (ETS proto-oncogene 2, transcription factor), and ETV2 (ETS variant 2)\; is predicted to have DNA-binding activity transcription factor activity and sequence-specific DNA binding activity.
WBGene00016920	C54E4.5	Metabolism	Metabolism: carbohydrate	Metabolism: carbohydrate	C54E4.5 is an ortholog of human MIOX\; is predicted to have inositol oxygenase activity and iron ion binding activity.
WBGene00016970	C56E6.2	Signaling	Signaling: small GTPase	Signaling: small GTPase: Rab	C56E6.2 is predicted to have GTP binding activity and GTPase activity.
WBGene00016998	D1005.4	Transmembrane protein	Transmembrane protein: unassigned	Transmembrane protein: unassigned	D1005.4 is enriched in the Z1.p, the Z4.a, the gon_male_dtc anterior, the gon_male_dtc posterior, and the intestine based on tiling array, RNA-seq, and microarray studies\; is affected by several genes including daf-16, elt-2, and sir-2.1 based on RNA-seq and microarray studies\; is affected by six chemicals including hydrogen sulfide, Mianserin, and Zidovudine based on microarray and RNA-seq stu…
WBGene00017012	D1009.1	Metabolism	Metabolism: lipid	Metabolism: lipid: fatty acid	acs-22 is an ortholog of human SLC27A1 (solute carrier family 27 member 1) and SLC27A4 (solute carrier family 27 member 4)\; is predicted to have catalytic activity\; localizes to the endoplasmic reticulum\; is expressed in head neurons, the hypodermis, and the pharynx.
WBGene00017045	D2007.5	Lysosome	Lysosome: autophagy	Lysosome: autophagy	atg-13 is an ortholog of human ATG13 (autophagy related 13)\; is expressed in the muscular system and the nervous system\; is predicted to encode a protein with the following domain: HORMA domain superfamily.
WBGene00017082	DC2.5	Metabolism	Metabolism: short chain dehydrogenase	Metabolism: short chain dehydrogenase	DC2.5 is an ortholog of human WWOX (WW domain containing oxidoreductase)\; is predicted to encode a protein with the following domains: Short-chain dehydrogenase\/reductase SDR and NAD(P)-binding domain superfamily.
WBGene00017108	E03E2.1	Stress response	Stress response: detoxification	Stress response: detoxification: CYP	cyp-43A1 is predicted to have heme binding activity, iron ion binding activity, and oxidoreductase activity.
WBGene00017197	F07C3.9	Transmembrane protein	Transmembrane protein: unassigned	Transmembrane protein: unassigned	F07C3.9 is enriched in the ASER, the intestine, and the pharyngeal muscle cell based on tiling array and RNA-seq studies\; is affected by several genes including daf-16, daf-2, and elt-2 based on tiling array, microarray, and RNA-seq studies\; is affected by nine chemicals including Tunicamycin, D-glucose, and levamisole based on microarray and RNA-seq studies.
WBGene00017270	F08F8.5	Unassigned	Unassigned	Unassigned	numr-1 is expressed in several tissues, including the alimentary system, the muscle cell, and the nervous system\; is predicted to encode a protein with the following domain: Uncharacterized strongylid L4 protein.
WBGene00017303	F09F7.6	Unassigned	Unassigned	Unassigned: regulated by multiple stresses	F09F7.6 is enriched in dopaminergic neurons, the ASER, the hypodermis, the intestine, and the muscle cell based on tiling array, RNA-seq, and microarray studies\; is affected by several genes including daf-16, daf-2, and daf-12 based on microarray, tiling array, and RNA-seq studies\; is affected by eighteen chemicals including aldicarb, hydrogen sulfide, and methylmercuric chloride based on micro…
WBGene00017304	F09F7.7	Metabolism	Metabolism: unassigned	Metabolism: unassigned	nmad-1 is an ortholog of human ALKBH4 (alkB homolog 4, lysine demethylase)\; exhibits oxidative DNA demethylase activity\; is involved in oxidative DNA demethylation\; is expressed in the alimentary system, the digestive tract, the epithelial system, and the muscular system.
WBGene00017312	F09G2.3	Transmembrane transport	Transmembrane transport: solute carrier	Transmembrane transport: solute carrier	pitr-5 is an ortholog of human SLC20A1 (solute carrier family 20 member 1) and SLC20A2 (solute carrier family 20 member 2)\; is predicted to have inorganic phosphate transmembrane transporter activity\; human orthologs of this gene are implicated in basal ganglia calcification.
WBGene00017315	F09G2.6	Stress response	Stress response: detoxification	Stress response: detoxification: ugt	ugt-36 is an ortholog of human UGT3A1 (UDP glycosyltransferase family 3 member A1) and UGT3A2 (UDP glycosyltransferase family 3 member A2)\; is predicted to have transferase activity, transferring hexosyl groups.
WBGene00017336	F10D2.11	Stress response	Stress response: detoxification	Stress response: detoxification: ugt	ugt-41 is an ortholog of human UGT3A1 (UDP glycosyltransferase family 3 member A1) and UGT3A2 (UDP glycosyltransferase family 3 member A2)\; is predicted to have transferase activity, transferring hexosyl groups.
WBGene00017422	F13C5.1	Unassigned	Unassigned	Unassigned	F13C5.1 is enriched in the amphid sensillum and the nervous system based on microarray, tiling array, and RNA-seq studies\; is affected by several genes including clk-1, lin-39, and pgl-1 based on RNA-seq and microarray studies\; is affected by seven chemicals including methylmercuric chloride, 4-bromodiphenyl ether, and stavudine based on microarray and RNA-seq studies.
WBGene00017428	F13D11.3	Signaling	Signaling: phosphatase	Signaling: phosphatase: dual specificity	F13D11.3 is an ortholog of human DUSP14 (dual specificity phosphatase 14) and DUSP28 (dual specificity phosphatase 28)\; is predicted to have protein tyrosine\/serine\/threonine phosphatase activity.
WBGene00017429	F13D11.4	Metabolism	Metabolism: lipid	Metabolism: lipid: sterol	F13D11.4 is predicted to have 3-beta-hydroxy-delta5-steroid dehydrogenase activity.
WBGene00017485	F15E6.4	Unassigned	Unassigned	Unassigned: regulated by multiple stresses	F15E6.4 is enriched in the ASER, the PLM, and the hypodermis based on tiling array and RNA-seq studies\; is affected by several genes including daf-16, daf-2, and clk-1 based on microarray and RNA-seq studies\; is affected by ten chemicals including methylmercuric chloride, Rotenone, and Tunicamycin based on microarray and RNA-seq studies.
WBGene00017488	F15E6.8	Unassigned	Unassigned	Unassigned: regulated by multiple stresses	dct-7 is affected by several genes including daf-16, daf-2, and daf-12 based on microarray and RNA-seq studies\; is affected by twelve chemicals including methylmercuric chloride, Tunicamycin, and multi-walled carbon nanotube based on microarray and RNA-seq studies.
WBGene00017571	F18E9.5	Transcription: chromatin	Transcription: chromatin modification	Transcription: chromatin modification: demethylase	jmjd-3.1 is an ortholog of human KDM6A (lysine demethylase 6A), KDM6B, and UTY (ubiquitously transcribed tetratricopeptide repeat containing, Y-linked)\; exhibits histone demethylase activity (H3-K27 specific)\; is involved in histone H3-K27 demethylation and transdifferentiation\; localizes to the nucleus\; is expressed in the PDA and the Y cell\; human orthologs of this gene are implicated in K…
WBGene00017582	F18G5.6	Stress response	Stress response: pathogen	Stress response: pathogen: unassigned	F18G5.6 is involved in innate immune response.
WBGene00017667	F21E9.3	Development	Development: apoptosis	Development: apoptosis	ttr-37 is enriched in several tissues, including the alimentary system and the nervous system based on tiling array, microarray, and RNA-seq studies\; is affected by several genes including daf-16, daf-2, and glp-1 based on microarray, tiling array, and RNA-seq studies\; is affected by seventeen chemicals including diallyl trisulfide, hydrogen sulfide, and Rotenone based on microarray and RNA-seq…
WBGene00017687	F22A3.1	Transcription factor	Transcription factor: ETS	Transcription factor: ETS	ets-4 is an ortholog of human SPDEF (SAM pointed domain containing ETS transcription factor)\; is predicted to have DNA-binding activity transcription factor activity and sequence-specific DNA binding activity\; localizes to the nucleus\; is expressed in several tissues, including the alimentary system, the epithelial system, the head, the reproductive system, and the ventral cord blast cell.
WBGene00017698	F22B7.9	Protein modification	Protein modification: methyltransferase	Protein modification: methyltransferase	F22B7.9 is an ortholog of human FAM86C1, FAM86B2 (family with sequence similarity 86 member B2), and FAM86B1 (family with sequence similarity 86 member B1)\; is expressed in several tissues, including anterior hypodermis, the Ea, the Eal, the Eala, and the Ealp\; is predicted to encode a protein with the following domain: S-adenosyl-L-methionine-dependent methyltransferase.
WBGene00017726	F22H10.2	Stress response	Stress response: pathogen	Stress response: pathogen: unassigned	F22H10.2 is involved in innate immune response.
WBGene00017756	F23F12.12	Unassigned	Unassigned	Unassigned: regulated by multiple stresses	F23F12.12 is enriched in the AFD and the ASER based on RNA-seq studies\; is affected by several genes including daf-16, daf-2, and glp-1 based on microarray and RNA-seq studies\; is affected by fifteen chemicals including hydrogen sulfide, Rotenone, and Deoxyglucose based on microarray and RNA-seq studies.
WBGene00017781	F25E2.3	Metabolism	Metabolism: lipid	Metabolism: lipid: beta oxidation	F25E2.3 is an ortholog of human ACOT8 (acyl-CoA thioesterase 8)\; is predicted to have acyl-CoA hydrolase activity.
WBGene00017789	F25E5.8	Unassigned	Unassigned	Unassigned: regulated by multiple stresses	F25E5.8 is enriched in the hypodermis, the intestine, and the nervous system based on microarray, tiling array, RNA-seq, and proteomic studies\; is affected by several genes including daf-16, daf-2, and age-1 based on microarray, tiling array, and RNA-seq studies\; is affected by ten chemicals including diallyl trisulfide, Ethanol, and methylmercuric chloride based on microarray and RNA-seq studi…
WBGene00017834	F26F12.3	Unassigned	Unassigned	Unassigned: regulated by multiple stresses	F26F12.3 is enriched in the intestine and the nervous system based on microarray, tiling array, and RNA-seq studies\; is affected by several genes including daf-16, daf-2, and daf-12 based on microarray, tiling array, and RNA-seq studies\; is affected by seventeen chemicals including Ethanol, 1-methylnicotinamide, and methylmercuric chloride based on RNA-seq and microarray studies.
WBGene00017840	F26G1.4	Signaling	Signaling: heteromeric G protein	Signaling: heteromeric G protein: arrestin	ttm-2 is an ortholog of human ARRDC1 (arrestin domain containing 1) and ARRDC5\; is involved in response to nematicide.
WBGene00017861	F27D9.2	Transmembrane transport	Transmembrane transport: major facilitator	Transmembrane transport: major facilitator	F27D9.2 is an ortholog of human MFSD8\; human orthologs of this gene are implicated in neuronal ceroid lipofuscinosis 7\; is predicted to encode a protein with the following domains: Major facilitator superfamily and MFS transporter superfamily.
WBGene00017864	F27D9.5	Metabolism	Metabolism: lipid	Metabolism: lipid: beta oxidation	pcca-1 is an ortholog of human PCCA\; is predicted to have ATP binding activity and propionyl-CoA carboxylase activity\; localizes to the mitochondrion\; is expressed in the body wall musculature, the head, the intestine, and the nervous system\; is used to study propionic acidemia\; human orthologs of this gene are implicated in propionic acidemia.
WBGene00017908	F28H1.1	Unassigned	Unassigned	Unassigned: regulated by multiple stresses	F28H1.1 is enriched in the ASER, the Z1.p, the Z4.a, the gon_male_dtc anterior, and the gon_male_dtc posterior based on RNA-seq studies\; is affected by several genes including daf-16, sir-2.1, and pgl-1 based on tiling array, microarray, and RNA-seq studies\; is affected by eleven chemicals including 1-methylnicotinamide, Mercuric Chloride, and D-glucopyranose based on RNA-seq and microarray stu…
WBGene00017964	F31F7.1	Unassigned	Unassigned	Unassigned	F31F7.1 is involved in innate immune response.
WBGene00017970	F32A5.4	Unassigned	Unassigned	Unassigned: regulated by multiple stresses	F32A5.4 is enriched in the Psub1 and the RID based on RNA-seq studies\; is affected by several genes including daf-16, daf-2, and glp-1 based on microarray, RNA-seq, proteomic, and tiling array studies\; is affected by fifteen chemicals including methylmercury hydroxide, methylmercuric chloride, and Rotenone based on RNA-seq and microarray studies\; is predicted to encode a protein with the follo…
WBGene00018259	F41B4.3	Stress response	Stress response: ER	Stress response: ER	F41B4.3 is involved in endoplasmic reticulum unfolded protein response.
WBGene00018260	F41B5.2	Stress response	Stress response: heavy metal	Stress response: heavy metal	cyp-33C7 is an ortholog of human CYP2J2 (cytochrome P450 family 2 subfamily J member 2), CYP2R1 (cytochrome P450 family 2 subfamily R member 1), and CYP2U1 (cytochrome P450 family 2 subfamily U member 1)\; is predicted to have heme binding activity, iron ion binding activity, and oxidoreductase activity\; human orthologs of this gene are implicated in hereditary spastic paraplegia 56, lung cancer…
WBGene00018286	F41E6.5	Metabolism	Metabolism: mitochondria	Metabolism: mitochondria: unassigned	F41E6.5 is an ortholog of human HAO1 and HAO2\; is predicted to have FMN binding activity and oxidoreductase activity\; is expressed in the intestine and the pharynx.
WBGene00018294	F41E6.13	Lysosome	Lysosome: autophagy	Lysosome: autophagy	atg-18 is an ortholog of human WIPI1 (WD repeat domain, phosphoinositide interacting 1) and WIPI2 (WD repeat domain, phosphoinositide interacting 2)\; exhibits phosphatidylinositol phosphate binding activity\; is involved in several processes, including apoptotic cell clearance, autophagy, and dauer larval development\; localizes to the phagocytic vesicle\; is expressed in several tissues, includ…
WBGene00018351	F42G2.2	Unassigned	Unassigned	Unassigned: regulated by multiple stresses	F42G2.2 is enriched in the Z1, the Z4, the intestine, and the pharyngeal muscle cell based on tiling array and RNA-seq studies\; is affected by several genes including daf-2, dpy-10, and hsf-1 based on microarray and RNA-seq studies\; is affected by nine chemicals including Heme, D-glucopyranose, and sesamin based on microarray and RNA-seq studies\; is predicted to encode a protein with the follo…
WBGene00018375	F43C9.1	Proteolysis proteasome	Proteolysis proteasome: E3	Proteolysis proteasome: E3: F box	F43C9.1 is enriched in the intestine based on tiling array and RNA-seq studies\; is affected by several genes including daf-16, daf-2, and skn-1 based on microarray and RNA-seq studies\; is affected by ten chemicals including hydrogen sulfide, tryptophan, and Tunicamycin based on microarray and RNA-seq studies\; is predicted to encode a protein with the following domains: F-box domain and F-box-l…
WBGene00018384	F43C11.7	Extracellular material	Extracellular material: matrix	Extracellular material: matrix	F43C11.7 is an ortholog of human TRIM11, TRIM38, and TRIM41\; is predicted to have zinc ion binding activity\; is involved in defense response to Gram-positive bacterium and determination of adult lifespan.
WBGene00018400	F43H9.4	Protein modification	Protein modification: carbohydrate	Protein modification: carbohydrate	F43H9.4 is an ortholog of human GLYATL3, GLYATL1P3, and GLYATL2\; is predicted to have glycine N-acyltransferase activity.
WBGene00018459	F45D11.14	Unassigned	Unassigned	Unassigned	F45D11.14 is expressed in the hypodermis and the intestine\; is predicted to encode a protein with the following domain: Protein of unknown function DUF684.
WBGene00018466	F45E1.5	Proteolysis general	Proteolysis general: carboxypeptidase	Proteolysis general: carboxypeptidase	F45E1.5 is enriched in the intestine based on RNA-seq studies\; is affected by several genes including daf-16, daf-2, and clk-1 based on RNA-seq and microarray studies.
WBGene00018564	F47D12.9	Unassigned	Unassigned	Unassigned	F47D12.9 is an ortholog of human DCAF4 (DDB1 and CUL4 associated factor 4), DCAF4L1 (DDB1 and CUL4 associated factor 4 like 1), and DCAF4L2 (DDB1 and CUL4 associated factor 4 like 2)\; is predicted to encode a protein with the following domains: WD40\/YVTN repeat-like-containing domain superfamily and WD40-repeat-containing domain superfamily.
WBGene00018602	F48D6.4	Unassigned	Unassigned	Unassigned: regulated by multiple stresses	F48D6.4 is enriched in the ASER, the intestine, and the muscle cell based on tiling array, RNA-seq, and microarray studies\; is affected by several genes including daf-16, daf-2, and dpy-10 based on microarray and RNA-seq studies\; is affected by twelve chemicals including Ethanol, methylmercuric chloride, and Rotenone based on RNA-seq and microarray studies.
WBGene00018702	F52E4.5	Unassigned	Unassigned	Unassigned: regulated by multiple stresses	F52E4.5 is enriched in dopaminergic neurons, the NSM, the PLM, and the hypodermis based on tiling array and RNA-seq studies\; is affected by several genes including daf-16, daf-2, and glp-1 based on microarray, proteomic, tiling array, and RNA-seq studies\; is affected by seven chemicals including stavudine, Zidovudine, and Cry5B based on RNA-seq and microarray studies\; is predicted to encode a …
WBGene00018725	F53A9.2	Stress response	Stress response: heavy metal	Stress response: heavy metal	kreg-1 is involved in stress response to copper ion.
WBGene00018729	F53A9.6	Stress response	Stress response: pathogen	Stress response: pathogen: unassigned	F53A9.6 is involved in innate immune response.
WBGene00018731	F53A9.8	Stress response	Stress response: pathogen	Stress response: pathogen: unassigned	F53A9.8 is involved in defense response to Gram-positive bacterium\; is expressed in the intestine.
WBGene00018782	F54A3.3	Chaperone	Chaperone: T complex	Chaperone: T complex	cct-3 is an ortholog of human CCT3 (chaperonin containing TCP1 subunit 3)\; is predicted to have ATP binding activity and unfolded protein binding activity.
WBGene00018874	F55C12.7	Unassigned	Unassigned	Unassigned	tag-234 is enriched in the intestine based on tiling array and RNA-seq studies\; is affected by several genes including daf-16, daf-2, and glp-1 based on microarray and RNA-seq studies\; is affected by twelve chemicals including 1-methylnicotinamide, methylmercuric chloride, and levamisole based on RNA-seq and microarray studies.
WBGene00018955	F56C11.3	Unassigned	Unassigned	Unassigned	F56C11.3 is an ortholog of human GFER\; is predicted to have thiol oxidase activity\; is expressed in the body wall musculature, the pharynx, and the reproductive system.
WBGene00018996	F57B9.1	Metabolism	Metabolism: B6	Metabolism: B6	F57B9.1 is an ortholog of human PNPO\; is predicted to have FMN binding activity and pyridoxamine-phosphate oxidase activity.
WBGene00019090	F59A7.2	Stress response	Stress response: pathogen	Stress response: pathogen: unassigned	F59A7.2 is involved in defense response to Gram-negative bacterium.
WBGene00019143	H01M10.1	Unassigned	Unassigned	Unassigned	H01M10.1 is affected by several genes including daf-2, dpy-10, and sir-2.1 based on microarray and RNA-seq studies\; is affected by resveratrol, paraquat, and Sirolimus based on microarray studies.
WBGene00019215	H20E11.3	Stress response	Stress response: pathogen	Stress response: pathogen: unassigned	H20E11.3 is involved in innate immune response.
WBGene00019249	H28G03.1	mRNA functions	mRNA functions: processing	mRNA functions: processing: hnRNP	H28G03.1 is an ortholog of human HNRNPA3 (heterogeneous nuclear ribonucleoprotein A3), HNRNPA1L2 (heterogeneous nuclear ribonucleoprotein A1-like 2), and HNRNPA1\; is predicted to have RNA binding activity\; human orthologs of this gene are implicated in amyotrophic lateral sclerosis type 20 and inclusion body myopathy with Paget disease of bone and frontotemporal dementia.
WBGene00019250	H28G03.2	Unassigned	Unassigned	Unassigned	H28G03.2 is enriched in the germ line and the nervous system based on microarray, RNA-seq, and tiling array studies\; is affected by several genes including clk-1, sir-2.1, and lin-35 based on microarray and RNA-seq studies\; is affected by Quercetin, single-walled carbon nanotube, and Sirolimus based on microarray studies.
WBGene00019294	K02A6.3	Proteolysis proteasome	Proteolysis proteasome: E3	Proteolysis proteasome: E3: F box	K02A6.3 is enriched in dopaminergic neurons, the OLL, the PVD, and the hypodermis based on tiling array studies\; is affected by several genes including daf-16, daf-2, and daf-12 based on microarray, tiling array, and RNA-seq studies\; is affected by six chemicals including Ethanol, levamisole, and Alovudine based on RNA-seq and microarray studies\; is predicted to encode a protein with the follo…
WBGene00019298	K02D7.1	Metabolism	Metabolism: nucleotide	Metabolism: nucleotide	K02D7.1 is an ortholog of human PNP\; is predicted to have purine-nucleoside phosphorylase activity\; is involved in innate immune response\; is expressed in the intestine\; human orthologs of this gene are implicated in purine nucleoside phosphorylase deficiency.
WBGene00019300	K02D7.5	Transmembrane transport	Transmembrane transport: sugar	Transmembrane transport: sugar	swt-1 is an ortholog of human SLC50A1 (solute carrier family 50 member 1)\; exhibits sugar transmembrane transporter activity\; localizes to the Golgi apparatus and plasma membrane.
WBGene00019327	K02F3.4	Transcription factor	Transcription factor: bZIP	Transcription factor: bZIP	zip-2 is an ortholog of human CEBPG (CCAAT enhancer binding protein gamma)\; is predicted to have DNA-binding activity transcription factor activity\; is involved in several processes, including defense response to Gram-negative bacterium, positive regulation of gene expression, and positive regulation of innate immune response\; is expressed in the pharynx\; is used to study Parkinson's disease.
WBGene00019329	K02F3.6	Metabolism	Metabolism: lipid	Metabolism: lipid: epoxide hydrolase	ceeh-1 is an ortholog of human EPHX3 (epoxide hydrolase 3) and EPHX4 (epoxide hydrolase 4)\; exhibits epoxide hydrolase activity\; is involved in cellular lipid metabolic process\; human orthologs of this gene are implicated in familial hypercholesterolemia.
WBGene00019394	K04F10.1	Nucleic acid	Nucleic acid: binding	Nucleic acid: binding: unassigned	K04F10.1 is an ortholog of human ATXN1L\; is predicted to have RNA binding activity.
WBGene00019427	K06A1.5	Lysosome	Lysosome: autophagy	Lysosome: autophagy	atg-16.2 is an ortholog of human ATG16L2 (autophagy related 16 like 2)\; is involved in aggrephagy and defense response to Gram-positive bacterium\; localizes to the cytoplasm\; is expressed in the body wall musculature, the embryonic cell, the intestine, the nervous system, and the pharyngeal muscle cell\; human orthologs of this gene are implicated in inflammatory bowel disease 10.
WBGene00019436	K06A9.2	Proteolysis proteasome	Proteolysis proteasome: E3	Proteolysis proteasome: E3: F box	K06A9.2 is enriched in GABAergic neurons, the body wall musculature, and the muscle cell based on RNA-seq and microarray studies\; is affected by several genes including daf-16, daf-2, and glp-1 based on RNA-seq and microarray studies\; is affected by tert-Butylhydroperoxide, Atrazine, and cholesterol based on RNA-seq and microarray studies\; is predicted to encode a protein with the following do…
WBGene00019515	K08B4.3	Stress response	Stress response: detoxification	Stress response: detoxification: ugt	ugt-19 is an ortholog of human UGT3A1 (UDP glycosyltransferase family 3 member A1) and UGT3A2 (UDP glycosyltransferase family 3 member A2)\; is predicted to have transferase activity, transferring hexosyl groups.
WBGene00019657	K11G12.6	Transmembrane protein	Transmembrane protein: ER	Transmembrane protein: ER	K11G12.6 is an ortholog of human LMF2\; is predicted to encode a protein with the following domain: Lipase maturation factor.
WBGene00019686	K12H6.6	Unassigned	Unassigned	Unassigned: membrane spanning domain	K12H6.6 is an ortholog of human TLCD1 (TLC domain containing 1)\; is predicted to encode a protein with the following domain: TRAM\/LAG1\/CLN8 homology domain.
WBGene00019719	M01H9.3	Unassigned	Unassigned	Unassigned: regulated by multiple stresses	M01H9.3 is enriched in the coelomocyte, the germ line, the intestine, and the nervous system based on microarray, tiling array, and RNA-seq studies\; is affected by several genes including daf-16, daf-2, and daf-12 based on microarray, tiling array, RNA-seq, and proteomic studies\; is affected by ten chemicals including Rotenone, stavudine, and Zidovudine based on RNA-seq and microarray studies.
WBGene00019731	M02D8.5	Unassigned	Unassigned	Unassigned: regulated by multiple stresses	M02D8.5 is enriched in the intestine based on RNA-seq studies\; is affected by several genes including daf-16, daf-2, and dpy-10 based on microarray and RNA-seq studies\; is affected by seven chemicals including Tunicamycin, levamisole, and Atrazine based on microarray studies\; is predicted to encode a protein with the following domain: Spermadhesin, CUB domain superfamily.
WBGene00019781	M60.6	Transmembrane protein	Transmembrane protein: unassigned	Transmembrane protein: unassigned	M60.6 is expressed in several tissues, including tail neurons, the muscle cell, and the pharynx\; is predicted to encode a protein with the following domain: CD20-like family.
WBGene00019830	R02E12.6	Transmembrane transport	Transmembrane transport: heme	Transmembrane transport: heme	hrg-1 is an ortholog of human SLC48A1 (solute carrier family 48 member 1)\; exhibits heme binding activity and heme transporter activity\; is involved in heme transport\; localizes to the endosome membrane and lysosomal membrane.
WBGene00019902	R05G6.10	Signaling	Signaling: small GTPase	Signaling: small GTPase: Ras	R05G6.10 is an ortholog of human RASGEF1A, RASGEF1B, and RASGEF1C\; is predicted to have guanyl-nucleotide exchange factor activity\; is expressed in several tissues, including the alimentary system and the nervous system.
WBGene00019935	R07E4.1	Unassigned	Unassigned	Unassigned	R07E4.1 is an ortholog of human ANKFN1 (ankyrin repeat and fibronectin type III domain containing 1)\; is predicted to encode a protein with the following domains: Immunoglobulin-like fold, Fibronectin type III superfamily, and Ankyrin repeat and fibronectin type-III domain-containing protein 1.
WBGene00019961	R08E5.1	Unassigned	Unassigned	Unassigned: regulated by multiple stresses	R08E5.1 is affected by several genes including daf-16, daf-2, and glp-1 based on microarray and RNA-seq studies\; is affected by nine chemicals including aldicarb, hydrogen sulfide, and methylmercuric chloride based on microarray and RNA-seq studies\; is predicted to encode a protein with the following domains: Methyltransferase domain and S-adenosyl-L-methionine-dependent methyltransferase.
WBGene00019962	R08E5.2	Metabolism	Metabolism: 1CC	Metabolism: 1CC: transsulfuration	cysl-3 is an ortholog of human Cbs\; exhibits cysteine synthase activity\; is involved in cysteine biosynthetic process from serine.
WBGene00019963	R08E5.3	Protein modification	Protein modification: methyltransferase	Protein modification: methyltransferase	R08E5.3 is expressed in the intestine\; is predicted to encode a protein with the following domains: Methyltransferase domain, S-adenosyl-L-methionine-dependent methyltransferase, and Winged helix-like DNA-binding domain superfamily.
WBGene00019967	R08F11.3	Stress response	Stress response: detoxification	Stress response: detoxification: CYP	cyp-33C8 is an ortholog of human CYP2J2 (cytochrome P450 family 2 subfamily J member 2), CYP2R1 (cytochrome P450 family 2 subfamily R member 1), and CYP2U1 (cytochrome P450 family 2 subfamily U member 1)\; is predicted to have heme binding activity, iron ion binding activity, and oxidoreductase activity\; human orthologs of this gene are implicated in hereditary spastic paraplegia 56, lung cancer…
WBGene00020025	R12C12.5	Trafficking	Trafficking: vesicle targeting/fusion	Trafficking: vesicle targeting/fusion: CHMP	R12C12.5 is an ortholog of human CHMP4A (charged multivesicular body protein 4A), CHMP4B (charged multivesicular body protein 4B), and CHMP4C (charged multivesicular body protein 4C)\; is expressed in the germ line\; human orthologs of this gene are implicated in cataract 31 multiple types\; human CHMP4A exhibits ATPase binding activity and protein homodimerization activity.
WBGene00020029	R12C12.9	Transmembrane protein	Transmembrane protein: unassigned	Transmembrane protein: unassigned	R12C12.9 is enriched in the excretory cell, the intestine, and the muscle cell based on tiling array, RNA-seq, and microarray studies\; is affected by several genes including daf-2, let-7, and dpy-10 based on microarray, proteomic, and RNA-seq studies\; is affected by seven chemicals including methylmercuric chloride, Rotenone, and Alovudine based on microarray and RNA-seq studies.
WBGene00020135	T01B6.3	Signaling	Signaling: AMPK	Signaling: AMPK	aakg-4 is an ortholog of human PRKAG2\; is predicted to have kinase activity\; is expressed in several tissues, including the alimentary system, the muscular system, and the nervous system.
WBGene00020142	T01C8.1	Signaling	Signaling: AMPK	Signaling: AMPK	aak-2 is an ortholog of human PRKAA1 and PRKAA2\; exhibits AMP-activated protein kinase activity\; is involved in several processes, including determination of adult lifespan, peptidyl-serine phosphorylation, and regulation of establishment of protein localization\; localizes to the axon, cytoplasm, and neuronal cell body\; is expressed in several tissues, including the alimentary system, the epi…
WBGene00020152	T01G6.5	Transcription factor	Transcription factor: NHR	Transcription factor: NHR	nhr-211 is predicted to have DNA-binding activity transcription factor activity, sequence-specific DNA binding activity, and zinc ion binding activity.
WBGene00020153	T01G6.6	Transcription factor	Transcription factor: NHR	Transcription factor: NHR	nhr-212 is predicted to have DNA-binding activity transcription factor activity, sequence-specific DNA binding activity, and zinc ion binding activity.
WBGene00020169	T02G5.13	Metabolism	Metabolism: 1CC	Metabolism: 1CC: unassigned	mmaa-1 is an ortholog of human MMAA\; is predicted to have ATP binding activity, GTP binding activity, and GTPase activity\; is used to study methylmalonic acidemia\; human orthologs of this gene are implicated in methylmalonic acidemia cblA type.
WBGene00020188	T03F1.6	Unassigned	Unassigned	Unassigned: regulated by multiple stresses	T03F1.6 is enriched in the Z1.p, the Z4.a, the male distal tip cell, and the nervous system based on microarray and RNA-seq studies\; is affected by several genes including skn-1, clk-1, and pgl-1 based on microarray and RNA-seq studies\; is affected by eleven chemicals including methylmercuric chloride, Rotenone, and stavudine based on microarray and RNA-seq studies\; is predicted to encode a pr…
WBGene00020307	T07D3.4	Protein modification	Protein modification: carbohydrate	Protein modification: carbohydrate	T07D3.4 is an ortholog of human FKTN\; human orthologs of this gene are implicated in dilated cardiomyopathy 1X and muscular dystrophy (multiple).
WBGene00020341	T08B1.4	Unassigned	Unassigned	Unassigned	T08B1.4 is predicted to have hydrolase activity.
WBGene00020386	T09H2.1	Stress response	Stress response: detoxification	Stress response: detoxification: CYP	cyp-34A4 is an ortholog of human CYP21A2 (cytochrome P450 family 21 subfamily A member 2) and members of the human CYP2 (Cytochrome P450 family 2) gene family including CYP2R1, CYP2U1, and CYP2J2\; is predicted to have heme binding activity, iron ion binding activity, and oxidoreductase activity\; human orthologs of this gene are implicated in congenital adrenal hyperplasia.
WBGene00020448	T12B5.1	Proteolysis proteasome	Proteolysis proteasome: E3	Proteolysis proteasome: E3: F box	fbxa-51 is enriched in the intestine based on tiling array and RNA-seq studies\; is affected by several genes including daf-2, hsf-1, and clk-1 based on microarray and RNA-seq studies\; is affected by levamisole, paraquat, and Sirolimus based on microarray studies\; is predicted to encode a protein with the following domains: F-box domain and Domain of unknown function DUF38, Caenorhabditis speci…
WBGene00020556	T19B4.1	Metabolism	Metabolism: unassigned	Metabolism: unassigned	pamn-1 is an ortholog of human PAM\; is predicted to have copper ion binding activity, peptidylamidoglycolate lyase activity, and peptidylglycine monooxygenase activity\; is expressed in the alimentary system, the digestive tract, the head, and the nervous system.
WBGene00020649	T21D12.9	Signaling	Signaling: TGF beta	Signaling: TGF beta	sma-10 is an ortholog of human LRIG1 (leucine rich repeats and immunoglobulin like domains 1), LRIG2 (leucine rich repeats and immunoglobulin like domains 2), and LRIG3 (leucine rich repeats and immunoglobulin like domains 3)\; exhibits type I transforming growth factor beta receptor binding activity and type II transforming growth factor beta receptor binding activity\; is involved in several pr…
WBGene00020760	T24C4.4	Stress response	Stress response: pathogen	Stress response: pathogen: unassigned	T24C4.4 is involved in innate immune response.
WBGene00020784	T24H7.5	Metabolism	Metabolism: lipid	Metabolism: lipid: phospholipid	tat-4 is an ortholog of human ATP10A (ATPase phospholipid transporting 10A (putative)), ATP10B (ATPase phospholipid transporting 10B (putative)), and ATP10D (ATPase phospholipid transporting 10D (putative))\; is predicted to have ATP binding activity, magnesium ion binding activity, and phospholipid-translocating ATPase activity\; is involved in sterol metabolic process\; is expressed in several …
WBGene00020852	T27B7.6	Transcription factor	Transcription factor: NHR	Transcription factor: NHR	nhr-228 is predicted to have DNA-binding activity transcription factor activity, sequence-specific DNA binding activity, and zinc ion binding activity\; is expressed in head neurons, tail neurons, the intestine, and the pharynx.
WBGene00020865	T27E4.7	Unassigned	Unassigned	Unassigned	T27E4.7 is enriched in the intestine, the muscle cell, and the nervous system based on tiling array, RNA-seq, and microarray studies\; is affected by several genes including daf-16, daf-2, and dpy-10 based on microarray, tiling array, and RNA-seq studies\; is affected by six chemicals including Tunicamycin, Humic Substances, and adsorbable organic bromine compound based on microarray studies.
WBGene00020901	T28F2.2	Unassigned	Unassigned	Unassigned	T28F2.2 is an ortholog of human COMMD4 (COMM domain containing 4).
WBGene00020917	W01B11.6	Stress response	Stress response: unassigned	Stress response: unassigned	W01B11.6 is predicted to have protein disulfide oxidoreductase activity.
WBGene00020943	W02D7.8	Transmembrane protein	Transmembrane protein: unassigned	Transmembrane protein: unassigned	W02D7.8 is enriched in the intestine and the nervous system based on tiling array, microarray, and RNA-seq studies\; is affected by several genes including daf-16, daf-2, and daf-12 based on microarray, RNA-seq, and tiling array studies\; is affected by six chemicals including methylmercuric chloride, Cry5B, and Progesterone based on microarray and RNA-seq studies.
WBGene00020999	W03F9.1	Nucleic acid	Nucleic acid: binding	Nucleic acid: binding: zinc finger	W03F9.1 is an ortholog of human ZPR1 (ZPR1 zinc finger)\; is predicted to have zinc ion binding activity\; localizes to the endoplasmic reticulum, sarcomere, and striated muscle dense body.
WBGene00021043	W05G11.6	Metabolism	Metabolism: glycolysis	Metabolism: glycolysis	pck-1 is an ortholog of human PCK1 and PCK2\; is predicted to have GTP binding activity, kinase activity, and phosphoenolpyruvate carboxykinase activity\; localizes to the cytosol and striated muscle dense body.
WBGene00021048	W05H9.1	Transmembrane protein	Transmembrane protein: unassigned	Transmembrane protein: unassigned	W05H9.1 is enriched in several tissues, including the alimentary system, the germ line, and the nervous system based on proteomic, Chronogram, tiling array, RNA-seq, and microarray studies\; is affected by several genes including daf-16, daf-2, and glp-1 based on microarray, proteomic, and RNA-seq studies\; is affected by twenty-one chemicals including tryptophan, Tunicamycin, and bisphenol A bas…
WBGene00021167	Y5H2B.5	Stress response	Stress response: detoxification	Stress response: detoxification: CYP	cyp-32B1 is an ortholog of human CYP19A1 (cytochrome P450 family 19 subfamily A member 1) and CYP4V2 (cytochrome P450 family 4 subfamily V member 2)\; is predicted to have heme binding activity, iron ion binding activity, and oxidoreductase activity.
WBGene00021487	Y40B10A.2	Protein modification	Protein modification: methyltransferase	Protein modification: methyltransferase	comt-3 is an ortholog of human COMTD1 (catechol-O-methyltransferase domain containing 1)\; is predicted to have O-methyltransferase activity.
WBGene00021491	Y40B10A.6	Protein modification	Protein modification: methyltransferase	Protein modification: methyltransferase	comt-4 is an ortholog of human COMTD1 (catechol-O-methyltransferase domain containing 1)\; is predicted to have O-methyltransferase activity.
WBGene00021531	Y42G9A.1	Unassigned	Unassigned	Unassigned	Y42G9A.1 is enriched in the OLL, the PVD, the intestine, and the pharyngeal muscle cell based on tiling array and RNA-seq studies\; is affected by several genes including daf-16, daf-2, and skn-1 based on microarray, tiling array, and RNA-seq studies\; is affected by four chemicals including Quercetin, Humic Substances, and dafa#1 based on microarray studies.
WBGene00021544	Y43B11AR.3	Non-coding RNA	Non-coding RNA: tRNA	Non-coding RNA: tRNA: production	Y43B11AR.3 is an ortholog of human TRUB2 (TruB pseudouridine synthase 2)\; is predicted to have RNA binding activity and pseudouridine synthase activity.
WBGene00021628	Y47D9A.1	Metabolism	Metabolism: nucleotide	Metabolism: nucleotide	Y47D9A.1 is an ortholog of human GMPPA\; is predicted to have nucleotidyltransferase activity.
WBGene00021818	Y53G8B.2	Metabolism	Metabolism: lipid	Metabolism: lipid: phospholipid	Y53G8B.2 is an ortholog of human DGAT2 (diacylglycerol O-acyltransferase 2)\; is predicted to have transferase activity, transferring acyl groups other than amino-acyl groups.
WBGene00021820	Y53G8B.4	Transmembrane transport	Transmembrane transport: unassigned	Transmembrane transport: unassigned	nipa-1 is an ortholog of human NIPAL4, NIPA1 (NIPA magnesium transporter 1), and NIPA2 (NIPA magnesium transporter 2)\; is predicted to have magnesium ion transmembrane transporter activity\; is involved in adult locomotory behavior\; localizes to the neuronal cell body\; is used to study hereditary spastic paraplegia\; human orthologs of this gene are implicated in hereditary spastic paraplegia …
WBGene00021965	Y57G7A.1	Unassigned	Unassigned	Unassigned: regulated by multiple stresses	Y57G7A.1 is enriched in the amphid sheath cell, the excretory cell, and the nervous system based on tiling array, RNA-seq, and microarray studies\; is affected by several genes including daf-16, daf-2, and dpy-10 based on RNA-seq and microarray studies\; is affected by five chemicals including Rotenone, Mianserin, and Cry5B based on RNA-seq and microarray studies.
WBGene00022115	Y71F9AL.10	Proteolysis proteasome	Proteolysis proteasome: E3	Proteolysis proteasome: E3: RING finger	Y71F9AL.10 is an ortholog of human ZNRF1 (zinc and ring finger 1)\; human ZNRF1 exhibits ubiquitin protein ligase activity.
WBGene00022207	Y73B3A.5	Transcription factor	Transcription factor: ETS	Transcription factor: ETS	elk-2 is an ortholog of human ELK1 (ELK1, ETS transcription factor), ELK3 (ELK3, ETS transcription factor), and ELK4 (ELK4, ETS transcription factor)\; human ELK3 exhibits several functions, including nucleic acid binding activity, nucleic acid binding activity, and regulation of cellular process.
WBGene00022307	Y77E11A.2	Metabolism	Metabolism: mitochondria	Metabolism: mitochondria: unassigned	Y77E11A.2 is an ortholog of human NADK2\; is predicted to have NAD+ kinase activity.
WBGene00022496	Y119D3B.20	Pseudogene	Pseudogene	Pseudogene	fbxa-92 is enriched in the intestine based on RNA-seq studies\; is affected by several genes including daf-16, dpy-10, and hsf-1 based on microarray and RNA-seq studies\; is affected by seven chemicals including D-glucopyranose, Quercetin, and Hydrolyzable Tannins based on RNA-seq and microarray studies\; is predicted to encode a protein with the following domains: F-box domain and Domain of unkn…
WBGene00022554	ZC204.2	Transcription factor	Transcription factor: homeodomain	Transcription factor: homeodomain	duxl-1 is an ortholog of human NOTO (notochord homeobox), VAX1 (ventral anterior homeobox 1), and VAX2 (ventral anterior homeobox 2)\; is predicted to have DNA binding activity\; is expressed in several tissues, including the coelomocyte, the excretory cell, the hypodermis, the intestine, and the reproductive system.
WBGene00022597	ZC395.5	Unassigned	Unassigned	Unassigned: regulated by multiple stresses	ZC395.5 is enriched in GABAergic neurons, the ASER, the PLM, and the intestine based on tiling array, RNA-seq, and microarray studies\; is affected by several genes including daf-16, daf-2, and let-60 based on microarray and RNA-seq studies\; is affected by sixteen chemicals including methylmercuric chloride, Rotenone, and Mianserin based on microarray and RNA-seq studies.
WBGene00044107	F58G6.9	Transmembrane transport	Transmembrane transport: solute carrier	Transmembrane transport: solute carrier	F58G6.9 is an ortholog of human SLC31A1 (solute carrier family 31 member 1) and SLC31A2 (solute carrier family 31 member 2)\; is predicted to have copper ion transmembrane transporter activity.
WBGene00044707	F22G12.7	Unassigned	Unassigned	Unassigned: membrane spanning domain	pals-15 is enriched in the intestine based on RNA-seq studies\; is affected by several genes including daf-16, daf-2, and hsf-1 based on tiling array, microarray, and RNA-seq studies\; is affected by Acrylamide and fluoranthene based on microarray studies\; is predicted to encode a protein with the following domain: Amyotrophic lateral sclerosis 2 chromosomal region candidate gene 12 protein.
WBGene00044728	Y53F4B.45	Non-coding RNA	Non-coding RNA: ncRNA	Non-coding RNA: ncRNA	Y53F4B.45 is enriched in the amphid sensillum, the muscle cell, and the nervous system based on RNA-seq and microarray studies\; is affected by several genes including daf-16, glp-1, and rrf-3 based on microarray, tiling array, and RNA-seq studies\; is affected by nine chemicals including 4-bromodiphenyl ether, tert-Butylhydroperoxide, and Cry5B based on microarray and RNA-seq studies.
WBGene00045052	K12C11.6	Transmembrane transport	Transmembrane transport: solute carrier	Transmembrane transport: solute carrier	K12C11.6 is an ortholog of human SLC31A1 (solute carrier family 31 member 1) and SLC31A2 (solute carrier family 31 member 2)\; is predicted to have copper ion transmembrane transporter activity.
WBGene00050904	Y70C5A.3	Unassigned	Unassigned	Unassigned: regulated by multiple stresses	Y70C5A.3 is enriched in the intestine based on tiling array and RNA-seq studies\; is affected by several genes including daf-2, glp-1, and dpy-10 based on microarray and RNA-seq studies\; is affected by seven chemicals including Tunicamycin, levamisole, and stavudine based on microarray and RNA-seq studies\; is predicted to encode a protein with the following domains: F-box domain and Domain of u…

## Sheet: Enrichment
S4 Table. Enriched biological terms for genes up-regulated by short-term hypoxia in N2.
Category 1	RGS	AC	PValue	Bonferroni
Stress response	70	833	8.6e-29	2.15e-27
Metabolism	73	1601	5.96e-16	1.49e-14
Transcription factor	33	581	1.48e-10	3.71e-09
Category 2	RGS	AC	PValue	Bonferroni
Stress response: detoxification	25	206	6.56e-15	5.84e-13
Stress response: pathogen	18	192	1.52e-09	1.35e-07
Transcription factor: NHR	19	259	2.23e-08	1.98e-06
Stress response: heavy metal	6	16	4.33e-07	3.85e-05
Metabolism: lipid	23	526	4.86e-06	0.000432117
Stress response: heat	6	30	9.55e-06	0.000850273
Stress response: unassigned	7	49	1.25e-05	0.00111037
Metabolism: amino acid	8	82	3.83e-05	0.0034095
Transcription factor: ETS	4	12	5.79e-05	0.00515193
Category 3	RGS	AC	PValue	Bonferroni
Stress response: detoxification: ugt	12	69	1.53e-09	1.93e-07
Transcription factor: NHR	19	259	2.23e-08	2.81e-06
Stress response: detoxification: CYP	11	82	8e-08	1.01e-05
Stress response: pathogen: unassigned	11	96	3.39e-07	4.28e-05
Stress response: heavy metal	6	16	4.33e-07	5.45e-05
Unassigned: regulated by multiple stresses	51	1707	2.41e-06	0.000303031
Stress response: heat	6	30	9.55e-06	0.00120376
Stress response: unassigned	7	49	1.25e-05	0.00157199
Metabolism: amino acid: breakdown	6	36	2.4e-05	0.00301829
Transcription factor: ETS	4	12	5.79e-05	0.00729374
