# Supplementary material for: Whole genome profiling of short-term hypoxia induced genes and identification of HIF-1 binding sites provide insights into HIF-1 function in Caenorhabditis elegans
Source: PLoS One. 2024 May 14;19(5):e0295094. doi: 10.1371/journal.pone.0295094 (PMC11093353; doi:10.1371/journal.pone.0295094)
Supplement: S5 Table — (XLSX) [file pone.0295094.s012.xlsx]

## Sheet: Annotation
S5 Table. Enriched biological terms for genes down-regulated by short-term hypoxia in N2.
Wormbase.ID	Sequence.ID	Category.1	Category.2	Category.3	Automated.Description
WBGene00000005	T13A10.10	Transmembrane transport	Transmembrane transport: amino acid	Transmembrane transport: amino acid	aat-4 is an ortholog of human SLC7A11 (solute carrier family 7 member 11), SLC7A6 (solute carrier family 7 member 6), and SLC7A7 (solute carrier family 7 member 7)\; is predicted to have transmembrane transporter activity.
WBGene00000172	F40F9.9	Transmembrane transport	Transmembrane transport: aquaporin	Transmembrane transport: aquaporin	aqp-4 is an ortholog of human AQP8 (aquaporin 8)\; exhibits water channel activity\; is involved in water transport\; localizes to the apical plasma membrane\; is expressed in the intestine.
WBGene00000391	C47D2.2	Metabolism	Metabolism: nucleotide	Metabolism: nucleotide	cdd-1 is an ortholog of human CDA\; exhibits RNA binding activity and deoxycytidine deaminase activity\; is involved in RNA modification, deoxycytidine catabolic process, and uridine biosynthetic process\; localizes to the intracellular\; is expressed in the intestine, the pharynx, and the tail.
WBGene00000515	T27A10.3	Metabolism	Metabolism: lipid	Metabolism: lipid: phospholipid	ckc-1 is an ortholog of human ETNK2\; is predicted to have kinase activity.
WBGene00000539	F07B10.1	Lysosome	Lysosome: unassigned	Lysosome: unassigned	cln-3.1 is an ortholog of human cln3\; is involved in determination of adult lifespan and regulation of oviposition\; localizes to the cytoplasm\; is expressed in the alimentary system, the digestive tract, the epithelial system, and the muscle cell\; is used to study neuronal ceroid lipofuscinosis\; human orthologs of this gene are implicated in neuronal ceroid lipofuscinosis 3.
WBGene00000541	ZC190.1	Lysosome	Lysosome: unassigned	Lysosome: unassigned	cln-3.3 is an ortholog of human cln3\; is involved in determination of adult lifespan and regulation of oviposition\; human orthologs of this gene are implicated in neuronal ceroid lipofuscinosis 3.
WBGene00000722	B0024.1	Extracellular material	Extracellular material: collagen	Extracellular material: collagen	col-149 is an ortholog of human SFTPD (surfactant protein D)\; is predicted to be a structural constituent of cuticle.
WBGene00000934	T23G5.5	Neuronal function	Neuronal function: synaptic function	Neuronal function: synaptic function: transporter	dat-1 is an ortholog of human SLC6A2 (solute carrier family 6 member 2)\; exhibits amine transmembrane transporter activity, chloride channel activity, and dopamine:sodium symporter activity\; is involved in several processes, including amine transport, chloride transport, and dopamine uptake involved in synaptic transmission\; localizes to several cellular components, including the neuron projec…
WBGene00000964	C47E12.8	Metabolism	Metabolism: nucleotide	Metabolism: nucleotide	dhp-2 is an ortholog of human DPYSL3, DPYSL2, and CRMP1\; exhibits hydrolase activity, acting on carbon-nitrogen (but not peptide) bonds, in cyclic amides\; is involved in pyrimidine nucleobase catabolic process\; localizes to the cytoplasm\; is expressed in the body wall musculature.
WBGene00001029	F38A5.13	Chaperone	Chaperone: DnaJ domain	Chaperone: DnaJ domain	dnj-11 is an ortholog of human DNAJC2 (DnaJ heat shock protein family (Hsp40) member C2)\; is predicted to have DNA binding activity\; localizes to the cytosol\; is expressed in several tissues, including the alimentary system, the muscular system, the nervous system, and the reproductive system.
WBGene00001156	Y105E8A.4	Metabolism	Metabolism: lipid	Metabolism: lipid: beta oxidation	ech-7 is an ortholog of human ECHS1\; is predicted to have catalytic activity.
WBGene00001240	F11E6.5	Metabolism	Metabolism: lipid	Metabolism: lipid: fatty acid	elo-2 is an ortholog of human ELOVL3 and ELOVL6\; is predicted to have transferase activity, transferring acyl groups other than amino-acyl groups\; is involved in several processes, including determination of adult lifespan, growth, and lipid metabolic process\; is expressed in the intestine, the pharyngeal muscle cell, the tail, the ventral nerve cord, and uterus.
WBGene00001243	F41H10.7	Metabolism	Metabolism: lipid	Metabolism: lipid: fatty acid	elo-5 is an ortholog of human ELOVL3 and ELOVL6\; is predicted to have transferase activity, transferring acyl groups other than amino-acyl groups\; is expressed in amphid neurons and the intestine.
WBGene00001244	F41H10.8	Metabolism	Metabolism: lipid	Metabolism: lipid: fatty acid	elo-6 is an ortholog of human ELOVL3 and ELOVL6\; is predicted to have transferase activity, transferring acyl groups other than amino-acyl groups\; is expressed in amphid neurons, the intestine, the nerve ring, and the vulva.
WBGene00001247	Y53F4B.2	Metabolism	Metabolism: lipid	Metabolism: lipid: fatty acid	elo-9 is an ortholog of human ELOVL3 and ELOVL6\; is predicted to have transferase activity, transferring acyl groups other than amino-acyl groups.
WBGene00001250	C33D3.1	Transcription factor	Transcription factor: GATA	Transcription factor: GATA	elt-2 is an ortholog of human GATA6 (GATA binding protein 6), GATA4 (GATA binding protein 4), and GATA5 (GATA binding protein 5)\; exhibits RNA polymerase II regulatory region sequence-specific DNA binding activity and transcription factor activity, RNA polymerase II distal enhancer sequence-specific binding activity\; is involved in several processes, including digestion, endoderm development, a…
WBGene00001397	W06D12.3	Metabolism	Metabolism: lipid	Metabolism: lipid: fatty acid	fat-5 is an ortholog of human SCD (stearoyl-CoA desaturase) and SCD5 (stearoyl-CoA desaturase 5)\; is predicted to have stearoyl-CoA 9-desaturase activity\; is involved in long-chain fatty acid biosynthetic process and multicellular organism development\; is expressed in the intestine and the tail.
WBGene00001399	F10D2.9	Metabolism	Metabolism: lipid	Metabolism: lipid: fatty acid	fat-7 is an ortholog of human SCD (stearoyl-CoA desaturase) and SCD5 (stearoyl-CoA desaturase 5)\; exhibits stearoyl-CoA 9-desaturase activity\; is involved in fatty acid biosynthetic process and multicellular organism development\; is expressed in the intestine.
WBGene00001403	F56H11.1	Development	Development: somatic	Development: somatic	fbl-1 is an ortholog of human FBLN1 (fibulin 1), FBLN2 (fibulin 2), and LTBP4\; exhibits extracellular matrix structural constituent\; is involved in extracellular matrix organization, positive regulation of locomotion, and protein localization\; is expressed in several tissues, including the epithelial system, the intestine, the muscular system, the nervous system, and the reproductive system\; …
WBGene00001429	ZC455.10	Chaperone	Chaperone: cyclophilin	Chaperone: cyclophilin	fkb-4 is an ortholog of human FKBP10 (FKBP prolyl isomerase 10) and FKBP9 (FKBP prolyl isomerase 9)\; is predicted to have peptidyl-prolyl cis-trans isomerase activity.
WBGene00001501	D1037.3	Metabolism	Metabolism: mitochondria	Metabolism: mitochondria: unassigned	ftn-2 is an ortholog of human FTH1 (ferritin heavy chain 1), FTHL17 (ferritin heavy chain like 17), and FTMT (ferritin mitochondrial)\; exhibits identical protein binding activity\; is involved in defense response to Gram-positive bacterium\; is expressed in the body wall musculature, the hypodermis, the intestine, and the pharynx\; human orthologs of this gene are implicated in hemochromatosis t…
WBGene00001739	T24A6.3	Signaling	Signaling: hedgehog-like	Signaling: hedgehog-like	grl-30 is affected by several genes including daf-12, eri-1, and lin-15B based on microarray and RNA-seq studies\; is predicted to encode a protein with the following domain: Ground-like domain.
WBGene00001758	Y45G12C.2	Stress response	Stress response: detoxification	Stress response: detoxification: GST	gst-10 is an ortholog of human GSTP1 (glutathione S-transferase pi 1)\; exhibits glutathione transferase activity\; is involved in several processes, including determination of adult lifespan, glutathione metabolic process, and heat acclimation\; is expressed in several tissues, including the anal depressor muscle, the head, the hypodermis, the intestine, and the nervous system\; is used to study…
WBGene00001774	Y53F4B.29	Stress response	Stress response: detoxification	Stress response: detoxification: GST	gst-26 is an ortholog of human GSTA4 (glutathione S-transferase alpha 4), GSTA5 (glutathione S-transferase alpha 5), and HPGDS (hematopoietic prostaglandin D synthase)\; is predicted to have transferase activity.
WBGene00001776	Y53F4B.31	Stress response	Stress response: detoxification	Stress response: detoxification: GST	gst-28 is an ortholog of human GSTA4 (glutathione S-transferase alpha 4), GSTA5 (glutathione S-transferase alpha 5), and HPGDS (hematopoietic prostaglandin D synthase)\; is predicted to have transferase activity.
WBGene00001805	K09E4.5	Transmembrane protein	Transmembrane protein: unassigned	Transmembrane protein: unassigned	gur-4 is enriched in the hypodermis and the muscle cell based on tiling array and RNA-seq studies\; is affected by several genes including clk-1, sir-2.1, and lin-35 based on microarray and RNA-seq studies\; is affected by Rotenone and D-glucose based on RNA-seq studies.
WBGene00002055	F37B4.2	Cytoskeleton	Cytoskeleton: intermediate filament protein	Cytoskeleton: intermediate filament protein	ifc-1 is an ortholog of human KRT82 (keratin 82), KRT71 (keratin 71), and KRT76 (keratin 76) and members of the human LMN (Lamins) gene family including LMNB2, LMNB1, and LMNA\; is predicted to have structural molecule activity\; is expressed in the hypodermis, the intestine, and the pharynx\; human orthologs of this gene are implicated in several diseases, including Charcot-Marie-Tooth disease (…
WBGene00002080	C49H3.10	Non-coding RNA	Non-coding RNA: tRNA	Non-coding RNA: tRNA: production	xpo-3 is an ortholog of human XPOT (exportin for tRNA)\; is predicted to have tRNA binding activity\; is expressed in the intestine and the nervous system.
WBGene00003531	C24F3.3	Proteolysis general	Proteolysis general: metallopeptidase	Proteolysis general: metallopeptidase	nas-12 is predicted to have metalloendopeptidase activity and zinc ion binding activity\; is expressed in the alimentary system, the digestive tract, the g1AR, and the g1P.
WBGene00003545	T23F4.4	Proteolysis general	Proteolysis general: metallopeptidase	Proteolysis general: metallopeptidase	nas-27 is predicted to have metalloendopeptidase activity and zinc ion binding activity\; is expressed in several tissues, including the alimentary system, the epithelial system, and the reproductive system.
WBGene00003571	C07A9.4	Transmembrane transport	Transmembrane transport: solute carrier	Transmembrane transport: solute carrier	ncx-6 is an ortholog of human SLC8B1 (solute carrier family 8 member B1)\; is predicted to have antiporter activity\; is expressed in the ADLL and the ADLR.
WBGene00003577	F56F3.2	Transmembrane protein	Transmembrane protein: unassigned	Transmembrane protein: unassigned	ndg-4 is expressed in the hyp3, the hyp5, and the intestine\; is predicted to encode a protein with the following domain: Nose resistant-to-fluoxetine protein, N-terminal.
WBGene00003625	C26B2.3	Transcription factor	Transcription factor: NHR	Transcription factor: NHR	nhr-31 is predicted to have several functions, including regulation of cellular process, sequence-specific DNA binding activity, and zinc ion binding activity\; is involved in embryo development, post-embryonic animal morphogenesis, and response to osmotic stress\; is expressed in the excretory cell.
WBGene00003670	H10E21.3	Transcription factor	Transcription factor: NHR	Transcription factor: NHR	nhr-80 is predicted to have DNA-binding activity transcription factor activity, sequence-specific DNA binding activity, and zinc ion binding activity\; is involved in determination of adult lifespan, positive regulation of fatty acid metabolic process, and positive regulation of transcription by RNA polymerase II\; localizes to the nucleus\; is expressed in the head, the intestine, the muscle cel…
WBGene00003704	Y45G5AM.1	Transcription factor	Transcription factor: NHR	Transcription factor: NHR	nhr-114 is predicted to have several functions, including regulation of cellular process, sequence-specific DNA binding activity, and zinc ion binding activity\; localizes to the nucleus\; is expressed in the germ line, the hypodermis, and the intestine.
WBGene00003844	K11C4.4	Metabolism	Metabolism: polyamine	Metabolism: polyamine	odc-1 is an ortholog of human AZIN1, AZIN2, and Odc1\; is predicted to have ornithine decarboxylase activity\; is expressed in the intestine and the male gonad.
WBGene00003877	K04E7.2	Transmembrane transport	Transmembrane transport: amino acid	Transmembrane transport: amino acid	pept-1 is an ortholog of human SLC15A1 (solute carrier family 15 member 1) and SLC15A2 (solute carrier family 15 member 2)\; exhibits dipeptide transmembrane transporter activity\; is involved in several processes, including determination of adult lifespan, ion homeostasis, and regulation of signal transduction\; localizes to the apical plasma membrane\; is expressed in the intestine\; is used to…
WBGene00003958	F23B2.11	Proteolysis general	Proteolysis general: serine	Proteolysis general: serine	pcp-3 is an ortholog of human PRSS16 (serine protease 16)\; is predicted to have serine-type peptidase activity\; localizes to the membrane raft.
WBGene00003995	K08E7.9	Transmembrane transport	Transmembrane transport: ABC	Transmembrane transport: ABC	pgp-1 is an ortholog of human ABCB1 (ATP binding cassette subfamily B member 1), ABCB11 (ATP binding cassette subfamily B member 11), and ABCB4 (ATP binding cassette subfamily B member 4)\; is predicted to have efflux transmembrane transporter activity\; is involved in several processes, including defense response to Gram-negative bacterium, innate immune response, and response to metal ion\; loc…
WBGene00004020	EGAP2.3	Lysosome	Lysosome: acid phosphatase	Lysosome: acid phosphatase	pho-1 is an ortholog of human ACP2 (acid phosphatase 2, lysosomal), ACP4 (acid phosphatase 4), and ACPP (acid phosphatase, prostate)\; is predicted to have acid phosphatase activity\; localizes to the membrane raft\; is expressed in the intestine.
WBGene00004033	E01H11.1	Signaling	Signaling: PKC	Signaling: PKC	pkc-2 is an ortholog of human PRKCA (protein kinase C alpha) and PRKCG (protein kinase C gamma)\; exhibits calcium-dependent protein kinase C activity\; is involved in peptidyl-serine phosphorylation\; localizes to several cellular components, including the cytosol, membrane, and neuron projection\; is expressed in several tissues, including the alimentary system, the body wall musculature, and t…
WBGene00005140	F13A7.2	Transmembrane protein	Transmembrane protein: seven transmembrane receptor	Transmembrane protein: seven transmembrane receptor: srd	srd-63 is affected by several genes including sir-2.1, mir-34, and jmjd-1.2 based on RNA-seq and microarray studies\; is affected by sodium arsenite based on RNA-seq studies\; is predicted to encode a protein with the following domain: 7TM GPCR, serpentine receptor class d (Srd).
WBGene00006193	F58G4.6	Transmembrane protein	Transmembrane protein: seven transmembrane receptor	Transmembrane protein: seven transmembrane receptor: str	str-146 is enriched in the intestine based on microarray studies\; is affected by several genes including daf-2, clk-1, and sir-2.1 based on tiling array, RNA-seq, and microarray studies\; is affected by five chemicals including Rotenone, Tunicamycin, and manganese chloride based on RNA-seq and microarray studies\; is predicted to encode a protein with the following domain: 7TM GPCR, serpentine r…
WBGene00006212	Y9C9A.6	Transmembrane protein	Transmembrane protein: seven transmembrane receptor	Transmembrane protein: seven transmembrane receptor: str	str-168 is expressed in the hypodermis\; is predicted to encode a protein with the following domain: 7TM GPCR, serpentine receptor class r (Str).
WBGene00006351	K03A1.5	Metabolism	Metabolism: lipid	Metabolism: lipid: fatty acid	sur-5 is an ortholog of human AACS (acetoacetyl-CoA synthetase)\; is predicted to have ATP binding activity and acetoacetate-CoA ligase activity\; is expressed in several tissues, including the body wall musculature, the excretory cell, the hypodermis, the reproductive system, and the vulval precursor cell.
WBGene00006608	T05A12.2	Metabolism	Metabolism: carbohydrate	Metabolism: carbohydrate	tre-2 is an ortholog of human TREH (trehalase)\; is predicted to have alpha,alpha-trehalase activity\; is expressed in several tissues, including the alimentary system, the excretory gland cell, the muscular system, the nervous system, and the reproductive system.
WBGene00006633	T23D8.2	Extracellular material	Extracellular material: PGI	Extracellular material: PGI	tsp-7 is an ortholog of human CD63 (CD63 molecule)\; is expressed in head neurons, tail neurons, the DA neuron, touch receptor neurons, and ventral cord neurons\; is predicted to encode a protein with the following domains: Tetraspanin, Tetraspanin, EC2 domain superfamily, and Tetraspanin\/Peripherin.
WBGene00007130	B0272.4	Metabolism	Metabolism: lipid	Metabolism: lipid: beta oxidation	B0272.4 is an ortholog of human ECI2\; is predicted to have isomerase activity\; is expressed widely.
WBGene00007228	C01G6.7	Metabolism	Metabolism: lipid	Metabolism: lipid: fatty acid	acs-7 is predicted to have catalytic activity\; is expressed in the intestinal cell.
WBGene00007384	C06G8.1	Transmembrane transport	Transmembrane transport: sugar	Transmembrane transport: sugar	swt-3 is an ortholog of human SLC50A1 (solute carrier family 50 member 1)\; is expressed in the body wall musculature, the hypodermis, the intestine, the somatic gonad precursor, and the spermatheca\; human SLC50A1 exhibits glucoside transmembrane transporter activity.
WBGene00007402	C07A9.6	Stress response	Stress response: detoxification	Stress response: detoxification: ugt	ugt-60 is an ortholog of human UGT3A1 (UDP glycosyltransferase family 3 member A1) and UGT3A2 (UDP glycosyltransferase family 3 member A2)\; is predicted to have glucuronosyltransferase activity.
WBGene00007533	C12C8.2	Metabolism	Metabolism: 1CC	Metabolism: 1CC: transsulfuration	cbl-1 is predicted to have lyase activity and pyridoxal phosphate binding activity.
WBGene00007808	C29F4.2	Transmembrane transport	Transmembrane transport: chloride channel	Transmembrane transport: chloride channel	best-7 is an ortholog of human BEST2 (bestrophin 2) and BEST4 (bestrophin 4)\; is predicted to have chloride channel activity\; human orthologs of this gene are implicated in bestrophinopathy, retinitis pigmentosa 50, and vitelliform macular dystrophy.
WBGene00007963	C36A4.1	Stress response	Stress response: detoxification	Stress response: detoxification: CYP	cyp-25A1 is an ortholog of human CYP3A7-CYP3A51P and TBXAS1 (thromboxane A synthase 1) and members of the human CYP3 (Cytochrome P450 family 3) gene family including CYP3A4, CYP3A43, and CYP3A7\; is predicted to have heme binding activity, iron ion binding activity, and oxidoreductase activity\; human orthologs of this gene are implicated in essential hypertension and platelet-type bleeding disor…
WBGene00007964	C36A4.2	Stress response	Stress response: detoxification	Stress response: detoxification: CYP	cyp-25A2 is an ortholog of human CYP3A7-CYP3A51P and TBXAS1 (thromboxane A synthase 1) and members of the human CYP3 (Cytochrome P450 family 3) gene family including CYP3A4, CYP3A43, and CYP3A7\; is predicted to have heme binding activity, iron ion binding activity, and oxidoreductase activity\; human orthologs of this gene are implicated in essential hypertension and platelet-type bleeding disor…
WBGene00008091	C44F1.1	Unassigned	Unassigned	Unassigned	C44F1.1 is enriched in several tissues, including the alimentary system and the nervous system based on microarray, tiling array, and RNA-seq studies\; is affected by several genes including daf-16, daf-2, and skn-1 based on tiling array, microarray, and RNA-seq studies\; is affected by six chemicals including Rotenone, Alovudine, and stavudine based on RNA-seq and microarray studies.
WBGene00008123	C47A4.2	Transmembrane transport	Transmembrane transport: solute carrier	Transmembrane transport: solute carrier	ent-4 is an ortholog of human SLC29A1 (solute carrier family 29 member 1 (Augustine blood group)), SLC29A2 (solute carrier family 29 member 2), and SLC29A3 (solute carrier family 29 member 3)\; is predicted to have nucleoside transmembrane transporter activity.
WBGene00008154	C47E12.11	Unassigned	Unassigned	Unassigned: regulated by multiple stresses	C47E12.11 is enriched in the germ line and the male based on RNA-seq studies\; is affected by several genes including hsf-1, eat-2, and sir-2.1 based on microarray and RNA-seq studies\; is affected by eleven chemicals including Ethanol, methylmercuric chloride, and manganese chloride based on RNA-seq and microarray studies.
WBGene00008205	C49F5.1	Metabolism	Metabolism: 1CC	Metabolism: 1CC: methionine	sams-1 is an ortholog of human MAT1A and MAT2A\; is predicted to have ATP binding activity, metal ion binding activity, and methionine adenosyltransferase activity\; is involved in negative regulation of lipid storage\; is expressed in the body wall musculature, the dorsal nerve cord, and the ventral nerve cord.
WBGene00008354	D1025.2	Metabolism	Metabolism: amino acid	Metabolism: amino acid: breakdown	gcsh-1 is an ortholog of human GCSH\; human orthologs of this gene are implicated in glycine encephalopathy\; is predicted to encode a protein with the following domains: Single hybrid motif, Glycine cleavage system H-protein, subgroup, and Glycine cleavage system H-protein\/Simiate.
WBGene00008375	D1054.8	Metabolism	Metabolism: lipid	Metabolism: lipid: sterol	D1054.8 is an ortholog of human HSD17B14\; is predicted to encode a protein with the following domains: Short-chain dehydrogenase\/reductase SDR and NAD(P)-binding domain superfamily.
WBGene00008493	F01D5.2	Extracellular material	Extracellular material: matrix	Extracellular material: matrix	F01D5.2 is enriched in the intestine based on tiling array and RNA-seq studies\; is affected by several genes including daf-16, daf-2, and glp-1 based on microarray, tiling array, and RNA-seq studies\; is affected by eighteen chemicals including Rotenone, Tunicamycin, and Rifampin based on RNA-seq and microarray studies\; is predicted to encode a protein with the following domain: ShKT domain.
WBGene00008494	F01D5.3	Extracellular material	Extracellular material: matrix	Extracellular material: matrix	F01D5.3 is involved in innate immune response.
WBGene00008560	F07H5.9	Lysosome	Lysosome: acid phosphatase	Lysosome: acid phosphatase	pho-13 is an ortholog of human ACP2 (acid phosphatase 2, lysosomal), ACP4 (acid phosphatase 4), and ACPP (acid phosphatase, prostate)\; human ACPP exhibits phosphatase activity and protein homodimerization activity.
WBGene00008564	F08A8.1	Metabolism	Metabolism: lipid	Metabolism: lipid: beta oxidation	acox-1.1 is an ortholog of human ACOX1\; is predicted to have ATP binding activity, FAD binding activity, and acyl-CoA oxidase activity\; is involved in ascaroside biosynthetic process\; localizes to the peroxisomal matrix\; is expressed in the hypodermis and the intestine\; human orthologs of this gene are implicated in peroxisomal acyl-CoA oxidase deficiency.
WBGene00008565	F08A8.2	Metabolism	Metabolism: lipid	Metabolism: lipid: beta oxidation	acox-1.2 is an ortholog of human ACOX1\; is predicted to have ATP binding activity, FAD binding activity, and acyl-CoA oxidase activity\; is involved in ascaroside biosynthetic process\; is expressed in the intestine\; human orthologs of this gene are implicated in peroxisomal acyl-CoA oxidase deficiency.
WBGene00008595	F08H9.7	Stress response	Stress response: C-type Lectin	Stress response: C-type Lectin	clec-56 is an ortholog of human CDCP2\; is predicted to have carbohydrate binding activity.
WBGene00008629	F09F3.9	Metabolism	Metabolism: lipid	Metabolism: lipid: beta oxidation	cpt-5 is an ortholog of human CPT1A, CPT1B, and CPT1C\; is predicted to have transferase activity, transferring acyl groups.
WBGene00008669	F11A3.1	Metabolism	Metabolism: lipid	Metabolism: lipid: fatty acid	acs-14 is predicted to have catalytic activity.
WBGene00008692	F11C1.3	Transmembrane protein	Transmembrane protein: unassigned	Transmembrane protein: unassigned	scav-4 is an ortholog of human SCARB1 (scavenger receptor class B member 1)\; human SCARB1 exhibits several functions, including apolipoprotein A-I binding activity, high-density lipoprotein particle receptor activity, and lipopolysaccharide binding activity.
WBGene00008793	F14D7.6	Transmembrane transport	Transmembrane transport: major facilitator	Transmembrane transport: major facilitator	F14D7.6 is an ortholog of human MFSD8\; human orthologs of this gene are implicated in neuronal ceroid lipofuscinosis 7\; is predicted to encode a protein with the following domains: Major facilitator superfamily and MFS transporter superfamily.
WBGene00008799	F14E5.1	Transmembrane transport	Transmembrane transport: solute carrier	Transmembrane transport: solute carrier	F14E5.1 is an ortholog of human SLC2A1 (solute carrier family 2 member 1), SLC2A2 (solute carrier family 2 member 2), and SLC2A4 (solute carrier family 2 member 4)\; is predicted to have transmembrane transporter activity.
WBGene00008934	F18C12.3	Signaling	Signaling: unassigned	Signaling: unassigned	F18C12.3 is an ortholog of human SRFBP1\; human SRFBP1 exhibits RNA binding activity.
WBGene00008986	F20G2.2	Metabolism	Metabolism: lipid	Metabolism: lipid: sterol	F20G2.2 is enriched in the ASER and the intestine based on RNA-seq and microarray studies\; is affected by several genes including daf-16, daf-2, and glp-1 based on microarray, RNA-seq, and proteomic studies\; is affected by nine chemicals including Rotenone, Tunicamycin, and D-glucopyranose based on RNA-seq and microarray studies\; is predicted to encode a protein with the following domains: Sho…
WBGene00009048	F22B8.6	Metabolism	Metabolism: 1CC	Metabolism: 1CC: transsulfuration	cth-1 is an ortholog of human CTH\; is predicted to have lyase activity and pyridoxal phosphate binding activity\; human orthologs of this gene are implicated in cystathioninuria.
WBGene00009057	F22E10.5	Metabolism	Metabolism: lipid	Metabolism: lipid: phospholipid	cept-1 is an ortholog of human CEPT1 and CHPT1\; is predicted to have phosphotransferase activity, for other substituted phosphate groups.
WBGene00009259	F29G6.3	Unassigned	Unassigned	Unassigned	hpo-34 is enriched in the OLL, the PVD, the intestine, and the pharyngeal muscle cell based on microarray, tiling array, RNA-seq, and proteomic studies\; is affected by several genes including daf-2, skn-1, and daf-12 based on microarray, RNA-seq, tiling array, and proteomic studies\; is affected by ten chemicals including Cry5B, Zidovudine, and Progesterone based on RNA-seq and microarray studie…
WBGene00009274	F30F8.5	Unassigned	Unassigned	Unassigned: regulated by multiple stresses	F30F8.5 is enriched in the intestine and the nervous system based on tiling array and microarray studies\; is affected by several genes including age-1, dpy-10, and clk-1 based on microarray and RNA-seq studies\; is affected by six chemicals including Rotenone, Mianserin, and resveratrol based on RNA-seq and microarray studies.
WBGene00009293	F31D4.8	Unassigned	Unassigned	Unassigned: regulated by multiple stresses	F31D4.8 is enriched in the ASER, the OLL, the PVD, the body wall musculature, and the intestine based on tiling array, RNA-seq, and microarray studies\; is affected by several genes including daf-16, daf-2, and daf-12 based on microarray, tiling array, and RNA-seq studies\; is affected by eleven chemicals including methylmercuric chloride, Tunicamycin, and multi-walled carbon nanotube based on mi…
WBGene00009467	F36D1.8	Extracellular material	Extracellular material: chondroitin sulfotransferase	Extracellular material: chondroitin sulfotransferase	F36D1.8 is predicted to have chondroitin 4-sulfotransferase activity.
WBGene00009483	F36G3.2	Unassigned	Unassigned	Unassigned: regulated by multiple stresses	F36G3.2 is enriched in the OLL, the PLM, the PVD, the intestine, and the muscle cell based on tiling array and RNA-seq studies\; is affected by several genes including daf-16, daf-2, and glp-1 based on microarray, RNA-seq, and proteomic studies\; is affected by eight chemicals including Cadmium, Cry5B, and Chlorpyrifos based on microarray studies\; is predicted to encode a protein with the follow…
WBGene00009488	F36G9.12	Metabolism	Metabolism: lipid	Metabolism: lipid: o-acyl transferase	oac-20 is predicted to have transferase activity, transferring acyl groups other than amino-acyl groups.
WBGene00009493	F36H1.5	Transmembrane transport	Transmembrane transport: heme	Transmembrane transport: heme	hrg-4 is an ortholog of human SLC48A1 (solute carrier family 48 member 1)\; exhibits heme binding activity and heme transporter activity\; is involved in heme transport\; localizes to the plasma membrane.
WBGene00009649	F43C1.5	Unassigned	Unassigned	Unassigned	F43C1.5 is an ortholog of human CUEDC1\; is predicted to encode a protein with the following domains: Ubiquitin system component Cue and UBA-like superfamily.
WBGene00009686	F44D12.9	Transmembrane transport	Transmembrane transport: solute carrier	Transmembrane transport: solute carrier	ent-7 is an ortholog of human SLC29A1 (solute carrier family 29 member 1 (Augustine blood group)), SLC29A2 (solute carrier family 29 member 2), and SLC29A3 (solute carrier family 29 member 3)\; is predicted to have nucleoside transmembrane transporter activity.
WBGene00009824	F47G4.3	Metabolism	Metabolism: lipid	Metabolism: lipid: phospholipid	gpdh-1 is an ortholog of human GPD1 and GPD1L\; is predicted to have glycerol-3-phosphate dehydrogenase (quinone) activity\; is expressed in the hypodermis and the intestine\; human orthologs of this gene are implicated in Brugada syndrome 2.
WBGene00009943	F52G2.3	Unassigned	Unassigned	Unassigned: regulated by multiple stresses	F52G2.3 is enriched in the OLL, the PVD, the body wall muscle cell, and the intestine based on microarray, tiling array, and RNA-seq studies\; is affected by several genes including glp-1, dpy-10, and clk-1 based on microarray and RNA-seq studies\; is affected by five chemicals including Alovudine, stavudine, and Cry5B based on RNA-seq and microarray studies\; is predicted to encode a protein wit…
WBGene00009971	F53C11.1	Unassigned	Unassigned	Unassigned	F53C11.1 localizes to the membrane raft.
WBGene00010034	F54B11.11	Stress response	Stress response: pathogen	Stress response: pathogen: unassigned	F54B11.11 is enriched in the intestine based on RNA-seq studies\; is affected by several genes including daf-2, hsf-1, and clk-1 based on tiling array, microarray, and RNA-seq studies\; is affected by seven chemicals including bisphenol A, Zidovudine, and Chlorpyrifos based on RNA-seq and microarray studies\; is predicted to encode a protein with the following domain: CUB-like domain.
WBGene00010062	F54F3.3	Metabolism	Metabolism: lipid	Metabolism: lipid: lipase	lipl-1 is an ortholog of human LIPJ (lipase J), LIPK (lipase K), and LIPF (lipase F, gastric type)\; is predicted to have hydrolase activity, acting on ester bonds\; localizes to the lysosome\; is expressed in the intestine\; human orthologs of this gene are implicated in autosomal recessive congenital ichthyosis 8 and lysosomal and lipase deficiency.
WBGene00010083	F55B11.1	Metabolism	Metabolism: nucleotide	Metabolism: nucleotide	xdh-1 is an ortholog of human XDH\; is predicted to have several functions, including 2 iron, 2 sulfur cluster binding activity, flavin adenine dinucleotide binding activity, and oxidoreductase activity\; human orthologs of this gene are implicated in xanthinuria.
WBGene00010097	F55C5.8	Transmembrane protein	Transmembrane protein: seven transmembrane receptor	Transmembrane protein: seven transmembrane receptor: srp	srpa-68 is an ortholog of human Srp68\; is predicted to have 7S RNA binding activity, endoplasmic reticulum signal peptide binding activity, and signal recognition particle binding activity\; is expressed in several tissues, including the alimentary system, the muscular system, and the reproductive system.
WBGene00010263	F58G1.1	Non-coding RNA	Non-coding RNA: small RNA	Non-coding RNA: small RNA: argonaute	wago-4 is an ortholog of human AGO1 (argonaute 1, RISC catalytic component), AGO4 (argonaute 4, RISC catalytic component), and AGO2 (argonaute 2, RISC catalytic component)\; is predicted to have nucleic acid binding activity\; is involved in chromatin silencing by small RNA\; is expressed in EMS, the Psub1, the Z2, the Z3, and the oocyte.
WBGene00010296	F59A1.10	Metabolism	Metabolism: lipid	Metabolism: lipid: glycerolipid	dgat-2 is an ortholog of human DGAT2 (diacylglycerol O-acyltransferase 2)\; is predicted to have transferase activity, transferring acyl groups other than amino-acyl groups\; localizes to the lipid droplet.
WBGene00010339	F59F4.4	Metabolism	Metabolism: lipid	Metabolism: lipid: glycerolipid	acl-1 is an ortholog of human AGPAT2 (1-acylglycerol-3-phosphate O-acyltransferase 2)\; is predicted to have 1-acylglycerol-3-phosphate O-acyltransferase activity\; is expressed in the gonad\; human orthologs of this gene are implicated in congenital generalized lipodystrophy type 1.
WBGene00010351	H02I12.1	Extracellular material	Extracellular material: PGI	Extracellular material: PGI	cbd-1 is predicted to have chitin binding activity\; is involved in eggshell formation, positive regulation of protein localization to cell cortex, and positive regulation of protein localization to plasma membrane\; localizes to the cell periphery.
WBGene00010421	H32K16.1	Transmembrane transport	Transmembrane transport: amino acid	Transmembrane transport: amino acid	slc-36.4 is an ortholog of human SLC36A3 (solute carrier family 36 member 3), SLC36A2 (solute carrier family 36 member 2), and SLC36A1 (solute carrier family 36 member 1)\; is predicted to have L-amino acid transmembrane transporter activity.
WBGene00010467	K01D12.8	Unassigned	Unassigned	Unassigned: regulated by multiple stresses	K01D12.8 is enriched in dopaminergic neurons, the AFD, the germline precursor cell, and the intestine based on tiling array and RNA-seq studies\; is affected by several genes including daf-16, skn-1, and daf-12 based on microarray, tiling array, and RNA-seq studies\; is affected by nine chemicals including methylmercuric chloride, D-glucose, and Alovudine based on microarray and RNA-seq studies.
WBGene00010468	K01D12.9	Unassigned	Unassigned	Unassigned: regulated by multiple stresses	K01D12.9 is enriched in the AFD, the ASER, the germline precursor cell, and the intestine based on tiling array and RNA-seq studies\; is affected by several genes including daf-16, daf-2, and age-1 based on microarray, tiling array, and RNA-seq studies\; is affected by eighteen chemicals including Heme, methylmercury hydroxide, and 1-methylnicotinamide based on microarray and RNA-seq studies.
WBGene00010509	K02E2.8	Unassigned	Unassigned	Unassigned	K02E2.8 is enriched in the germline precursor cell, the hypodermis, the muscle cell, and the nervous system based on tiling array, RNA-seq, and microarray studies\; is affected by several genes including daf-16, daf-2, and age-1 based on microarray and RNA-seq studies\; is affected by nine chemicals including tryptophan, methylmercury hydroxide, and 1-methylnicotinamide based on microarray and RN…
WBGene00010681	K08F8.1	Signaling	Signaling: MAPK	Signaling: MAPK	mak-1 is an ortholog of human MAPKAPK2 (mitogen-activated protein kinase-activated protein kinase 2) and MAPKAPK3 (mitogen-activated protein kinase-activated protein kinase 3)\; exhibits protein kinase activity and protein kinase binding activity\; is involved in several processes, including adult locomotory behavior, behavioral response to nicotine, and protein autophosphorylation\; localizes to…
WBGene00010749	K10D11.5	Stress response	Stress response: pathogen	Stress response: pathogen: CUB	K10D11.5 is enriched in the OLL, the PVD, and the intestine based on microarray and RNA-seq studies\; is affected by several genes including daf-16, daf-2, and dpy-10 based on microarray, tiling array, and RNA-seq studies\; is affected by twelve chemicals including D-glucopyranose, D-glucose, and Cry5B based on RNA-seq and microarray studies\; is predicted to encode a protein with the following d…
WBGene00010774	K11E4.2	Unassigned	Unassigned	Unassigned	K11E4.2 is enriched in dopaminergic neurons and the intestine based on tiling array, RNA-seq, and microarray studies\; is affected by several genes including dpy-10, elt-2, and pgl-1 based on microarray and RNA-seq studies\; is affected by six chemicals including stavudine, Zidovudine, and Cry5B based on RNA-seq and microarray studies\; is predicted to encode a protein with the following domains:…
WBGene00010833	M03B6.1	Unassigned	Unassigned	Unassigned: regulated by multiple stresses	M03B6.1 is enriched in the amphid sensillum, the coelomocyte, the muscular system, and the nervous system based on tiling array, microarray, and RNA-seq studies\; is affected by several genes including daf-16, glp-1, and hsf-1 based on microarray, RNA-seq, and tiling array studies\; is affected by eleven chemicals including 1-methylnicotinamide, Tunicamycin, and D-glucopyranose based on RNA-seq a…
WBGene00010859	M04C9.4	Unassigned	Unassigned	Unassigned	M04C9.4 is enriched in the ASER and the intestine based on RNA-seq studies\; is affected by several genes including daf-16, daf-2, and daf-12 based on microarray and RNA-seq studies\; is affected by thirteen chemicals including tryptophan, Rotenone, and levamisole based on microarray and RNA-seq studies.
WBGene00010928	M162.2	Stress response	Stress response: C-type Lectin	Stress response: C-type Lectin	clec-258 is predicted to have carbohydrate binding activity.
WBGene00011076	R07B1.3	Transmembrane protein	Transmembrane protein: unassigned	Transmembrane protein: unassigned	scav-5 is an ortholog of human SCARB1 (scavenger receptor class B member 1)\; human SCARB1 exhibits several functions, including apolipoprotein A-I binding activity, high-density lipoprotein particle receptor activity, and lipopolysaccharide binding activity.
WBGene00011105	R07E3.4	Transmembrane transport	Transmembrane transport: mitochondrial	Transmembrane transport: mitochondrial: solute carrier	R07E3.4 is an ortholog of human SLC25A4 (solute carrier family 25 member 4), SLC25A5 (solute carrier family 25 member 5), and SLC25A6 (solute carrier family 25 member 6)\; is predicted to have transmembrane transporter activity.
WBGene00011135	R08A2.4	Proteolysis proteasome	Proteolysis proteasome: E3	Proteolysis proteasome: E3: F box	fbxa-147 is enriched in the AFD based on RNA-seq studies\; is affected by several genes including bar-1, hpl-2, and drh-3 based on tiling array, microarray, and RNA-seq studies\; is predicted to encode a protein with the following domains: F-box domain, Domain of unknown function DUF38, Caenorhabditis species, and F-box-like domain superfamily.
WBGene00011291	R102.4	Metabolism	Metabolism: amino acid	Metabolism: amino acid: synthesis	R102.4 is predicted to have lyase activity.
WBGene00011353	T01H8.2	Metabolism	Metabolism: amino acid	Metabolism: amino acid: synthesis	T01H8.2 is an ortholog of human SRR\; human SRR exhibits several functions, including L-serine ammonia-lyase activity, PDZ domain binding activity, and anion binding activity.
WBGene00011422	T04B2.3	Unassigned	Unassigned	Unassigned: regulated by multiple stresses	T04B2.3 is enriched in several tissues, including the muscular system, the nervous system, and the pharynx based on Chronogram, microarray, tiling array, RNA-seq, and proteomic studies\; is affected by several genes including let-60, dpy-10, and sir-2.1 based on RNA-seq and microarray studies\; is affected by eleven chemicals including methylmercury hydroxide, Rotenone, and stavudine based on RNA…
WBGene00011559	T07C4.1	Metabolism	Metabolism: nucleotide	Metabolism: nucleotide	umps-1 is an ortholog of human UMPS\; exhibits orotate phosphoribosyltransferase activity and orotidine-5'-phosphate decarboxylase activity\; is involved in several processes, including determination of adult lifespan, embryo development, and nucleobase-containing small molecule metabolic process\; localizes to the cytoplasm\; is expressed in the head, the intestine, the nervous system, and the t…
WBGene00011718	T11G6.3	Transmembrane transport	Transmembrane transport: solute carrier	Transmembrane transport: solute carrier	T11G6.3 is an ortholog of human SLC37A3 (solute carrier family 37 member 3)\; is predicted to have transmembrane transporter activity.
WBGene00011800	T16G1.6	Unassigned	Unassigned	Unassigned	T16G1.6 is expressed in head neurons and the intestine\; is predicted to encode a protein with the following domains: Protein kinase-like domain superfamily, Uncharacterised oxidoreductase Dhs-27, and CHK kinase-like.
WBGene00011830	T19B10.1	Stress response	Stress response: detoxification	Stress response: detoxification: CYP	cyp-29A2 is an ortholog of human CYP19A1 (cytochrome P450 family 19 subfamily A member 1) and CYP4V2 (cytochrome P450 family 4 subfamily V member 2)\; is predicted to have heme binding activity, iron ion binding activity, and oxidoreductase activity, acting on paired donors, with incorporation or reduction of molecular oxygen\; is expressed in several tissues, including the alimentary system, the…
WBGene00011932	T22G5.5	Metabolism	Metabolism: lipid	Metabolism: lipid: sphingolipid	sptl-3 is an ortholog of human SPTLC2 and SPTLC3\; is predicted to have pyridoxal phosphate binding activity and serine C-palmitoyltransferase activity\; human orthologs of this gene are implicated in hereditary sensory and autonomic neuropathy type 1C.
WBGene00011962	T23G5.2	Metabolism	Metabolism: lipid	Metabolism: lipid: binding	T23G5.2 is an ortholog of human SEC14L1 (SEC14 like lipid binding 1) and SEC14L5 (SEC14 like lipid binding 5)\; is expressed in the intestine, the nervous system, and the reproductive system\; human SEC14L1 exhibits RIG-I binding activity and molecular function regulator.
WBGene00012202	W02B12.4	Proteolysis general	Proteolysis general: unassigned	Proteolysis general: unassigned	W02B12.4 is an ortholog of human CES3 (carboxylesterase 3), CES4A (carboxylesterase 4A), and CES5A (carboxylesterase 5A)\; is predicted to encode a protein with the following domains: Carboxylesterase, type B and Alpha\/Beta hydrolase fold.
WBGene00012231	W04A4.2	Unassigned	Unassigned	Unassigned: regulated by multiple stresses	W04A4.2 is enriched in the cephalic sheath cell, the germ line, and the intestine based on tiling array, RNA-seq, and microarray studies\; is affected by several genes including daf-16, daf-2, and glp-1 based on microarray, tiling array, and RNA-seq studies\; is affected by six chemicals including manganese chloride, stavudine, and Zidovudine based on RNA-seq and microarray studies.
WBGene00012280	W05E10.1	Transmembrane transport	Transmembrane transport: major facilitator	Transmembrane transport: major facilitator	W05E10.1 is an ortholog of human MFSD8\; human orthologs of this gene are implicated in neuronal ceroid lipofuscinosis 7\; is predicted to encode a protein with the following domains: Major facilitator superfamily and MFS transporter superfamily.
WBGene00012445	Y16B4A.2	Proteolysis general	Proteolysis general: cysteine	Proteolysis general: cysteine: cathepsin	Y16B4A.2 is an ortholog of human CTSA (cathepsin A)\; is predicted to have serine-type carboxypeptidase activity\; localizes to the membrane raft.
WBGene00012487	Y18D10A.23	Transmembrane transport	Transmembrane transport: amino acid	Transmembrane transport: amino acid	Y18D10A.23 is expressed in the excretory cell and the ut2\; is predicted to encode a protein with the following domain: Amino acid transporter, transmembrane domain.
WBGene00012533	Y36E3A.1	Proteolysis proteasome	Proteolysis proteasome: E3	Proteolysis proteasome: E3: F box	fbxa-209 is enriched in the ASER, the OLL, the PLM, the PVD, and the intestine based on microarray, tiling array, and RNA-seq studies\; is affected by several genes including daf-2, hsf-1, and clk-1 based on microarray, tiling array, and RNA-seq studies\; is affected by five chemicals including stavudine, Cadmium, and Cry5B based on RNA-seq and microarray studies\; is predicted to encode a protei…
WBGene00012590	Y38E10A.12	Unassigned	Unassigned	Unassigned	nspe-3 is enriched in the body wall muscle cell, the germline precursor cell, and the intestine based on tiling array and microarray studies\; is affected by several genes including daf-16, clk-1, and daf-19 based on microarray and RNA-seq studies\; is affected by six chemicals including hydrogen sulfide, Chlorpyrifos, and Diazinon based on microarray studies\; is predicted to encode a protein wi…
WBGene00012591	Y38E10A.13	Unassigned	Unassigned	Unassigned: regulated by multiple stresses	nspe-1 is enriched in the PLM based on RNA-seq studies\; is affected by several genes including daf-16, dpy-10, and clk-1 based on microarray, tiling array, and RNA-seq studies\; is affected by twenty-four chemicals including methylmercury hydroxide, 1-methylnicotinamide, and Rotenone based on RNA-seq and microarray studies\; is predicted to encode a protein with the following domain: Protein of …
WBGene00012593	Y38E10A.15	Unassigned	Unassigned	Unassigned: regulated by multiple stresses	nspe-7 is enriched in the AFD, the PLM, the hypodermis, and the intestine based on tiling array and RNA-seq studies\; is affected by several genes including daf-16, dpy-10, and clk-1 based on microarray and RNA-seq studies\; is affected by eighteen chemicals including hydrogen sulfide, tryptophan, and bisphenol A based on microarray and RNA-seq studies\; is predicted to encode a protein with the …
WBGene00012834	Y43F8C.13	Unassigned	Unassigned	Unassigned: regulated by multiple stresses	Y43F8C.13 is predicted to have metal ion binding activity.
WBGene00012883	Y45F10D.2	Unassigned	Unassigned	Unassigned: regulated by multiple stresses	Y45F10D.2 is affected by several genes including skn-1, elt-2, and pmk-1 based on microarray, tiling array, and RNA-seq studies\; is affected by eight chemicals including nicotinic acid, Rotenone, and D-glucose based on RNA-seq and microarray studies.
WBGene00012910	Y46G5A.20	Unassigned	Unassigned	Unassigned: regulated by multiple stresses	Y46G5A.20 is enriched in the alimentary system, the digestive tract, the muscle cell, and the nervous system based on tiling array, RNA-seq, and microarray studies\; is affected by several genes including daf-2, glp-1, and hsf-1 based on microarray, tiling array, and RNA-seq studies\; is affected by ten chemicals including hydrogen sulfide, 1-methylnicotinamide, and stavudine based on microarray …
WBGene00012953	Y47H9C.10	Proteolysis proteasome	Proteolysis proteasome: E3	Proteolysis proteasome: E3: F box	fbxa-216 is enriched in the OLL, the PLM, and the PVD based on microarray, tiling array, and RNA-seq studies\; is affected by several genes including hsf-1, clk-1, and eat-2 based on microarray and RNA-seq studies\; is affected by six chemicals including Rotenone, Alovudine, and Humic Substances based on RNA-seq and microarray studies\; is predicted to encode a protein with the following domains:…
WBGene00013007	Y48E1B.8	Transmembrane protein	Transmembrane protein: unassigned	Transmembrane protein: unassigned	Y48E1B.8 is enriched in the body wall musculature, the coelomocyte, the intestine, and the nervous system based on tiling array and microarray studies\; is affected by several genes including daf-16, daf-2, and glp-1 based on microarray, tiling array, and RNA-seq studies\; is affected by twenty-one chemicals including Heme, Ethanol, and tryptophan based on microarray and RNA-seq studies\; is pred…
WBGene00013052	Y50E8A.9	Metabolism	Metabolism: lipid	Metabolism: lipid: phospholipid	scrm-7 is an ortholog of human PLSCR5 (phospholipid scramblase 5), PLSCR4 (phospholipid scramblase 4), and PLSCR1 (phospholipid scramblase 1)\; human PLSCR1 exhibits several functions, including SH3 domain binding activity, calcium ion binding activity, and signaling receptor binding activity.
WBGene00013073	Y51A2D.4	Transmembrane transport	Transmembrane transport: lipid	Transmembrane transport: lipid	hmit-1.1 is an ortholog of human SLC2A13 (solute carrier family 2 member 13)\; is predicted to have transmembrane transporter activity\; localizes to the apical plasma membrane\; is expressed in the intestinal cell.
WBGene00013130	Y52B11B.1	Unassigned	Unassigned	Unassigned	Y52B11B.1 is enriched in the AFD, the DA neuron, and the hypodermis based on RNA-seq and microarray studies\; is affected by several genes including daf-2, lin-4, and lin-14 based on microarray, RNA-seq, and tiling array studies\; is affected by seven chemicals including Ethanol, methylmercury hydroxide, and Tunicamycin based on RNA-seq and microarray studies.
WBGene00013340	Y59A8A.3	Cytoskeleton	Cytoskeleton: unassigned	Cytoskeleton: unassigned	tcc-1 exhibits kinesin binding activity\; is involved in spindle localization\; localizes to the endoplasmic reticulum membrane.
WBGene00013379	Y62E10A.13	Metabolism	Metabolism: amino acid	Metabolism: amino acid: synthesis	Y62E10A.13 is an ortholog of human PSPH (phosphoserine phosphatase)\; is predicted to have phosphoserine phosphatase activity\; is expressed in the head and the intestine\; human orthologs of this gene are implicated in PSPH deficiency.
WBGene00013575	Y76A2B.3	Metabolism	Metabolism: lipid	Metabolism: lipid: fatty acid	acs-5 is an ortholog of human ACSL1 (acyl-CoA synthetase long chain 1)\; is predicted to have catalytic activity\; is expressed in the hypodermis.
WBGene00013621	Y102A5C.16	Stress response	Stress response: C-type Lectin	Stress response: C-type Lectin	clec-239 is predicted to have carbohydrate binding activity.
WBGene00013654	Y105C5B.15	Lysosome	Lysosome: acid phosphatase	Lysosome: acid phosphatase	Y105C5B.15 is an ortholog of human ACP7\; is predicted to have acid phosphatase activity and metal ion binding activity.
WBGene00013690	Y105E8B.5	Metabolism	Metabolism: nucleotide	Metabolism: nucleotide	hprt-1 is an ortholog of human HPRT1 and PRTFDC1\; exhibits identical protein binding activity\; human orthologs of this gene are implicated in Lesch-Nyhan syndrome.
WBGene00013727	Y111B2A.1	Signaling	Signaling: S/T kinase	Signaling: S/T kinase	Y111B2A.1 is an ortholog of human CLK1 (CDC like kinase 1), CLK3 (CDC like kinase 3), and CLK4 (CDC like kinase 4)\; is predicted to have ATP binding activity and protein serine\/threonine kinase activity.
WBGene00013901	ZC443.6	Stress response	Stress response: detoxification	Stress response: detoxification: ugt	ugt-16 is an ortholog of human UGT3A1 (UDP glycosyltransferase family 3 member A1) and UGT3A2 (UDP glycosyltransferase family 3 member A2)\; is predicted to have glucuronosyltransferase activity\; is expressed in the intestine and the pharynx.
WBGene00014244	ZK1307.1	Unassigned	Unassigned	Unassigned: regulated by multiple stresses	ZK1307.1 is enriched in the hypodermis and the intestine based on tiling array, RNA-seq, and microarray studies\; is affected by several genes including daf-2, let-60, and let-7 based on microarray, proteomic, and RNA-seq studies\; is affected by four chemicals including 1-methylnicotinamide, methylmercuric chloride, and Tunicamycin based on RNA-seq and microarray studies.
WBGene00014251	ZK1320.1	Stress response	Stress response: detoxification	Stress response: detoxification: GST	gstk-1 is an ortholog of human GSTK1 (glutathione S-transferase kappa 1)\; is predicted to have glutathione transferase activity and protein disulfide oxidoreductase activity\; is involved in innate immune response\; localizes to the peroxisome\; is expressed in the body wall musculature, the hypodermis, and the rectal gland cell.
WBGene00014300	D2023.1	Stress response	Stress response: detoxification	Stress response: detoxification: CYP	D2023.1 is an ortholog of human CYB5A\; is predicted to have heme binding activity and metal ion binding activity.
WBGene00015010	B0041.6	Metabolism	Metabolism: unassigned	Metabolism: unassigned	ptps-1 is an ortholog of human PTS\; exhibits 6-pyruvoyltetrahydropterin synthase activity and identical protein binding activity\; is involved in tetrahydrobiopterin biosynthetic process\; is expressed in several tissues, including the epithelial system and the nervous system\; human orthologs of this gene are implicated in Bh4-deficient hyperphenylalaninemia A.
WBGene00015034	B0207.11	Unassigned	Unassigned	Unassigned	B0207.11 is enriched in the germ line and the male based on proteomic and RNA-seq studies\; is affected by several genes including daf-16, age-1, and dpy-10 based on tiling array, microarray, and RNA-seq studies\; is affected by eight chemicals including methylmercuric chloride, D-glucose, and Chlorpyrifos based on microarray and RNA-seq studies.
WBGene00015116	B0286.3	Metabolism	Metabolism: nucleotide	Metabolism: nucleotide	pacs-1 is an ortholog of human PAICS (phosphoribosylaminoimidazole carboxylase and phosphoribosylaminoimidazolesuccinocarboxamide synthase)\; exhibits identical protein binding activity.
WBGene00015220	B0507.3	Unassigned	Unassigned	Unassigned: regulated by multiple stresses	B0507.3 is enriched in the alimentary system, the digestive tract, and the nervous system based on microarray and tiling array studies\; is affected by several genes including daf-2, skn-1, and hsf-1 based on microarray and RNA-seq studies\; is affected by nine chemicals including 1-methylnicotinamide, levamisole, and Sodium Chloride based on RNA-seq and microarray studies.
WBGene00015247	B0545.4	Nucleic acid	Nucleic acid: binding	Nucleic acid: binding: unassigned	B0545.4 is predicted to have protein dimerization activity.
WBGene00015522	C06E1.7	Protein modification	Protein modification: carbohydrate	Protein modification: carbohydrate	C06E1.7 is predicted to have galactoside 2-alpha-L-fucosyltransferase activity.
WBGene00015577	C07G3.9	Stress response	Stress response: detoxification	Stress response: detoxification: ugt	ugt-64 is an ortholog of human UGT1A6 (UDP glucuronosyltransferase family 1 member A6), UGT2A1 (UDP glucuronosyltransferase family 2 member A1 complex locus), and UGT1A5 (UDP glucuronosyltransferase family 1 member A5)\; is predicted to have transferase activity, transferring hexosyl groups.
WBGene00015609	C08F1.5	Unassigned	Unassigned	Unassigned: regulated by multiple stresses	math-4 is enriched in the intestine based on tiling array and RNA-seq studies\; is affected by several genes including daf-16, daf-2, and dpy-10 based on RNA-seq and microarray studies\; is affected by five chemicals including hydrogen sulfide, Zidovudine, and Cry5B based on microarray and RNA-seq studies\; is predicted to encode a protein with the following domains: MATH\/TRAF domain and TRAF-li…
WBGene00015676	C10E2.6	Transmembrane transport	Transmembrane transport: monocarboxylate	Transmembrane transport: monocarboxylate	mct-6 is an ortholog of human SLC16A11 (solute carrier family 16 member 11) and SLC16A13 (solute carrier family 16 member 13)\; is expressed in several tissues, including the alimentary system, the arcade cell, the muscular system, the nervous system, and the reproductive system\; human orthologs of this gene are implicated in familial hyperinsulinemic hypoglycemia 7\; human SLC16A11 exhibits pyr…
WBGene00015702	C11D2.4	Non-coding RNA	Non-coding RNA: tRNA	Non-coding RNA: tRNA: production	C11D2.4 is an ortholog of human C9orf64\; is expressed in several tissues, including the excretory cell, the hypodermis, the intestine, the muscular system, and the nervous system\; is predicted to encode a protein with the following domain: Queuosine salvage protein family.
WBGene00015783	C15B12.1	Unassigned	Unassigned	Unassigned	C15B12.1 is an ortholog of human PIPOX\; is predicted to have L-pipecolate oxidase activity and sarcosine oxidase activity.
WBGene00015814	C16A3.10	Metabolism	Metabolism: amino acid	Metabolism: amino acid: synthesis	oatr-1 is an ortholog of human Oat\; is predicted to have ornithine-oxo-acid transaminase activity and pyridoxal phosphate binding activity\; is expressed in several tissues, including the alimentary system, the hypodermis, the nervous system, and the tail\; human orthologs of this gene are implicated in gyrate atrophy.
WBGene00015860	C16D9.5	Unassigned	Unassigned	Unassigned: regulated by multiple stresses	C16D9.5 is enriched in the male and the nervous system based on tiling array, RNA-seq, and microarray studies\; is affected by several genes including daf-2, clk-1, and eat-2 based on microarray and RNA-seq studies\; is affected by five chemicals including stavudine, Zidovudine, and paraquat based on RNA-seq and microarray studies\; is predicted to encode a protein with the following domain: Prot…
WBGene00015965	C18C4.3	Stress response	Stress response: detoxification	Stress response: detoxification: ugt	ugt-48 is an ortholog of human UGT3A1 (UDP glycosyltransferase family 3 member A1) and UGT3A2 (UDP glycosyltransferase family 3 member A2)\; is predicted to have calmodulin binding activity and glucuronosyltransferase activity.
WBGene00015987	C18G1.9	Unassigned	Unassigned	Unassigned	C18G1.9 is enriched in the NSM, the germ line, and the male based on RNA-seq and tiling array studies\; is affected by several genes including dpy-10, gld-1, and hsf-1 based on microarray, tiling array, and RNA-seq studies\; is affected by fourteen chemicals including aldicarb, Ethanol, and methylmercuric chloride based on microarray and RNA-seq studies.
WBGene00016013	C23G10.6	Stress response	Stress response: detoxification	Stress response: detoxification: ugt	ugt-66 is an ortholog of human UGT3A1 (UDP glycosyltransferase family 3 member A1) and UGT3A2 (UDP glycosyltransferase family 3 member A2)\; is predicted to have glucuronosyltransferase activity.
WBGene00016061	C24G6.6	Metabolism	Metabolism: unassigned	Metabolism: unassigned	hpo-15 is an ortholog of human Smox\; is predicted to have oxidoreductase activity.
WBGene00016201	C28H8.11	Metabolism	Metabolism: amino acid	Metabolism: amino acid: breakdown	tdo-2 is an ortholog of human TDO2\; is predicted to have heme binding activity, metal ion binding activity, and tryptophan 2,3-dioxygenase activity\; is expressed in the body wall musculature and the hypodermis.
WBGene00016274	C30G12.2	Metabolism	Metabolism: short chain dehydrogenase	Metabolism: short chain dehydrogenase	C30G12.2 is enriched in the intestine based on SAGE, tiling array, RNA-seq, and microarray studies\; is affected by several genes including daf-2, glp-1, and daf-12 based on proteomic, microarray, tiling array, and RNA-seq studies\; is affected by twenty-two chemicals including Ethanol, tryptophan, and 1-methylnicotinamide based on RNA-seq and microarray studies\; is predicted to encode a protein…
WBGene00016425	C34H4.2	Unassigned	Unassigned	Unassigned: regulated by multiple stresses	C34H4.2 is enriched in the OLL, the PVD, and the intestine based on microarray, tiling array, and RNA-seq studies\; is affected by several genes including daf-16, daf-2, and glp-1 based on microarray, RNA-seq, and proteomic studies\; is affected by twenty-one chemicals including Heme, hydrogen sulfide, and 1-methylnicotinamide based on microarray and RNA-seq studies\; is predicted to encode a pro…
WBGene00016431	C35A11.4	Transmembrane transport	Transmembrane transport: solute carrier	Transmembrane transport: solute carrier	C35A11.4 is an ortholog of human SLC2A7 (solute carrier family 2 member 7), SLC2A9 (solute carrier family 2 member 9), and SLC2A5 (solute carrier family 2 member 5)\; is predicted to have transmembrane transporter activity.
WBGene00016614	C43H6.1	Trafficking	Trafficking: ER/Golgi	Trafficking: ER/Golgi: trafficking protein particle complex	trpp-12 is an ortholog of human TRAPPC12 (trafficking protein particle complex 12).
WBGene00016644	C44C1.5	Unassigned	Unassigned	Unassigned: hydrolase	abhd-3.2 is an ortholog of human ABHD1 (abhydrolase domain containing 1) and ABHD3 (abhydrolase domain containing 3)\; is predicted to have carboxylic ester hydrolase activity.
WBGene00016664	C45E5.1	Metabolism	Metabolism: unassigned	Metabolism: unassigned	C45E5.1 is an ortholog of human PDXP (pyridoxal phosphatase) and PGP\; is predicted to have phosphatase activity.
WBGene00016676	C45G9.5	Unassigned	Unassigned	Unassigned	C45G9.5 is expressed in several tissues, including the excretory cell, the intestine, the muscle cell, and the reproductive system.
WBGene00016728	C46H11.2	Ribosome	Ribosome: unassigned	Ribosome: unassigned	C46H11.2 is predicted to have N,N-dimethylaniline monooxygenase activity, NADP binding activity, and flavin adenine dinucleotide binding activity\; is expressed in the intestine.
WBGene00016797	C50A2.3	Unassigned	Unassigned	Unassigned: membrane spanning domain	C50A2.3 is enriched in GABAergic neurons, dopaminergic neurons, the PLM, the excretory cell, and the intestine based on tiling array, RNA-seq, and microarray studies\; is affected by several genes including daf-12, hsf-1, and sir-2.1 based on microarray and RNA-seq studies\; is affected by seven chemicals including Rotenone, stavudine, and Zidovudine based on RNA-seq and microarray studies.
WBGene00016809	C50D2.6	Unassigned	Unassigned	Unassigned: regulated by multiple stresses	C50D2.6 is enriched in the alimentary system, the body wall musculature, the digestive tract, and the nervous system based on microarray, tiling array, and RNA-seq studies\; is affected by several genes including daf-16, daf-2, and dpy-10 based on microarray, RNA-seq, and tiling array studies\; is affected by seven chemicals including bisphenol S, Chlorpyrifos, and Humic Substances based on RNA-s…
WBGene00016874	C52B11.5	Signaling	Signaling: small GTPase	Signaling: small GTPase: Rab	C52B11.5 is an ortholog of human RAB20 (RAB20, member RAS oncogene family)\; is predicted to have GTP binding activity and GTPase activity.
WBGene00016892	C53A3.2	Metabolism	Metabolism: lipid	Metabolism: lipid: glycerolipid	pgph-3 is an ortholog of human PDXP (pyridoxal phosphatase) and PGP\; is predicted to have phosphatase activity\; is expressed in the hypodermis and the intestine.
WBGene00016907	C53H9.2	Signaling	Signaling: small GTPase	Signaling: small GTPase: unassigned	C53H9.2 is an ortholog of human LSG1\; is predicted to have GTP binding activity.
WBGene00016957	C55F2.1	Metabolism	Metabolism: nucleotide	Metabolism: nucleotide	atic-1 is an ortholog of human ATIC (5-aminoimidazole-4-carboxamide ribonucleotide formyltransferase\/IMP cyclohydrolase)\; is predicted to have IMP cyclohydrolase activity and phosphoribosylaminoimidazolecarboxamide formyltransferase activity.
WBGene00017022	D1022.3	Unassigned	Unassigned	Unassigned: hydrolase	D1022.3 is predicted to have hydrolase activity.
WBGene00017058	D2062.6	Unassigned	Unassigned	Unassigned: regulated by multiple stresses	msrp-6 is enriched in GABAergic neurons, the germ line, and the male based on RNA-seq studies\; is affected by several genes including daf-2, age-1, and daf-12 based on microarray, tiling array, and RNA-seq studies\; is affected by thirteen chemicals including Ethanol, Rotenone, and manganese chloride based on RNA-seq and microarray studies.
WBGene00017059	D2062.7	Transmembrane protein	Transmembrane protein: unassigned	Transmembrane protein: unassigned	msrp-5 is enriched in the NSM, the germ line, and the male based on RNA-seq and tiling array studies\; is affected by several genes including daf-2, age-1, and dpy-10 based on microarray, tiling array, and RNA-seq studies\; is affected by fifteen chemicals including Ethanol, nicotinic acid, and methylmercuric chloride based on RNA-seq and microarray studies.
WBGene00017487	F15E6.6	Metabolism	Metabolism: nucleotide	Metabolism: nucleotide	F15E6.6 is an ortholog of human AOX1 and XDH\; is predicted to have several functions, including 2 iron, 2 sulfur cluster binding activity, electron transfer activity, and flavin adenine dinucleotide binding activity.
WBGene00017498	F15E11.12	Stress response	Stress response: heavy metal	Stress response: heavy metal	pud-4 is expressed in the hyp7 syncytium.
WBGene00017501	F15E11.15	Stress response	Stress response: heavy metal	Stress response: heavy metal	pud-3 is expressed in the head, the hyp7 syncytium, the pm3, and the rectal gland cell.
WBGene00017635	F20D6.5	Unassigned	Unassigned	Unassigned: regulated by multiple stresses	F20D6.5 is enriched in the alimentary system, the body wall musculature, the digestive tract, and the nervous system based on Chronogram, tiling array, RNA-seq, and microarray studies\; is affected by several genes including daf-16, daf-2, and daf-12 based on microarray and RNA-seq studies\; is affected by eight chemicals including levamisole, resveratrol, and Cry5B based on microarray studies\; …
WBGene00017658	F21C10.9	Unassigned	Unassigned	Unassigned	F21C10.9 is enriched in the hypodermis, the intestine, the nervous system, and the sensillum based on tiling array, RNA-seq, and microarray studies\; is affected by several genes including daf-16, daf-2, and daf-12 based on microarray, tiling array, proteomic, and RNA-seq studies\; is affected by twenty-eight chemicals including Nitric Oxide, 1-methylnicotinamide, and methylmercuric chloride base…
WBGene00017690	F22A3.5	Transcription factor	Transcription factor: homeodomain	Transcription factor: homeodomain	ceh-60 is an ortholog of human TGIF2LY (TGFB induced factor homeobox 2 like Y-linked), TGIF2LX (TGFB induced factor homeobox 2 like X-linked), and PBX4 (PBX homeobox 4)\; is predicted to have DNA binding activity\; is expressed in amphid neurons.
WBGene00017703	F22E5.1	Transmembrane protein	Transmembrane protein: unassigned	Transmembrane protein: unassigned	F22E5.1 is enriched in dopaminergic neurons, the OLL, the PVD, and the intestine based on tiling array, RNA-seq, and microarray studies\; is affected by several genes including daf-2, skn-1, and hsf-1 based on microarray and RNA-seq studies\; is affected by nine chemicals including Tunicamycin, sodium arsenite, and D-glucose based on microarray and RNA-seq studies\; is predicted to encode a prote…
WBGene00017719	F22F7.1	Metabolism	Metabolism: unassigned	Metabolism: unassigned	ldp-1 is an ortholog of human SCCPDH\; is predicted to have oxidoreductase activity\; is expressed in several tissues, including the alimentary system, the body wall musculature, the head, the nervous system, and the tail.
WBGene00018004	F33D11.7	Cytoskeleton	Cytoskeleton: microtubule	Cytoskeleton: microtubule: tau tubulin kinase	F33D11.7 is an ortholog of human CTD-2116N17.1, TTBK1 (tau tubulin kinase 1), and TTBK2\; is predicted to have ATP binding activity and protein kinase activity.
WBGene00018210	F39G3.5	Stress response	Stress response: detoxification	Stress response: detoxification: CYP	F39G3.5 is an ortholog of human CYB561 (cytochrome b561), CYB561A3 (cytochrome b561 A3), and CYBRD1 (cytochrome b reductase 1)\; is involved in innate immune response.
WBGene00018249	F40H3.1	Unassigned	Unassigned	Unassigned	F40H3.1 is enriched in the germline precursor cell based on RNA-seq studies\; is affected by several genes including daf-2, eat-2, and fog-2 based on microarray, RNA-seq, and tiling array studies\; is affected by D-glucose, Hydrolyzable Tannins, and Ethosuximide based on RNA-seq and microarray studies\; is predicted to encode a protein with the following domains: BTB\/POZ domain and SKP1\/BTB\/PO…
WBGene00018343	F42A10.7	Proteolysis proteasome	Proteolysis proteasome: E3	Proteolysis proteasome: E3: F box	F42A10.7 is enriched in the ASER and the intestine based on tiling array, RNA-seq, and microarray studies\; is affected by several genes including daf-2, lin-4, and lin-14 based on microarray and RNA-seq studies\; is affected by twenty-two chemicals including methylmercury hydroxide, methylmercuric chloride, and Mercuric Chloride based on RNA-seq and microarray studies.
WBGene00018398	F43H9.2	Metabolism	Metabolism: lipid	Metabolism: lipid: sphingolipid	sptl-2 is an ortholog of human SPTLC2 and SPTLC3\; is predicted to have pyridoxal phosphate binding activity and serine C-palmitoyltransferase activity\; human orthologs of this gene are implicated in hereditary sensory and autonomic neuropathy type 1C.
WBGene00018488	F46E10.1	Metabolism	Metabolism: lipid	Metabolism: lipid: fatty acid	acs-1 is an ortholog of human ACSF2 (acyl-CoA synthetase 2)\; is predicted to have catalytic activity\; is involved in establishment or maintenance of epithelial cell apical\/basal polarity\; is expressed in the intestine, the nervous system, and the somatic gonad.
WBGene00018708	F52F10.4	Metabolism	Metabolism: lipid	Metabolism: lipid: o-acyl transferase	oac-32 is predicted to have transferase activity, transferring acyl groups other than amino-acyl groups.
WBGene00018779	F53H8.3	Transmembrane transport	Transmembrane transport: solute carrier	Transmembrane transport: solute carrier	F53H8.3 is an ortholog of human SLC2A7 (solute carrier family 2 member 7), SLC2A9 (solute carrier family 2 member 9), and SLC2A5 (solute carrier family 2 member 5)\; is predicted to have transmembrane transporter activity\; is expressed in several tissues, including the E, the Ea, the Eal, the Eala, and the intestinal cell.
WBGene00018878	F55D10.3	Transmembrane protein	Transmembrane protein: unassigned	Transmembrane protein: unassigned	glit-1 is an ortholog of human NLGN1 (neuroligin 1), NLGN4Y (neuroligin 4 Y-linked), and NLGN3 (neuroligin 3)\; is expressed in dopaminergic neurons and the head\; human NLGN1 exhibits PDZ domain binding activity and scaffold protein binding activity.
WBGene00018907	F55G1.15	Transmembrane protein	Transmembrane protein: unassigned	Transmembrane protein: unassigned	F55G1.15 is enriched in GABAergic neurons, the excretory cell, and the intestine based on tiling array, RNA-seq, and microarray studies\; is affected by several genes including daf-16, daf-2, and daf-12 based on microarray, RNA-seq, and tiling array studies\; is affected by nine chemicals including 1-methylnicotinamide, Mercuric Chloride, and bisphenol S based on RNA-seq and microarray studies.
WBGene00019060	F58F9.7	Metabolism	Metabolism: lipid	Metabolism: lipid: beta oxidation	acox-3 is an ortholog of human ACOX3\; is predicted to have FAD binding activity and acyl-CoA oxidase activity.
WBGene00019127	F59G1.1	Metabolism	Metabolism: lipid	Metabolism: lipid: sphingolipid	cgt-3 is an ortholog of human UGCG (UDP-glucose ceramide glucosyltransferase)\; is predicted to have ceramide glucosyltransferase activity and dihydroceramide glucosyltransferase activity\; is involved in several processes, including glucosylceramide biosynthetic process, nematode larval development, and regulation of mesodermal cell fate specification\; localizes to the plasma membrane\; is expr…
WBGene00019213	H20E11.1	Unassigned	Unassigned	Unassigned: membrane spanning domain	H20E11.1 is enriched in the alimentary system, the digestive tract, the muscular system, and the nervous system based on tiling array, RNA-seq, and microarray studies\; is affected by several genes including daf-16, daf-2, and glp-1 based on microarray and RNA-seq studies\; is affected by twelve chemicals including Heme, 1-methylnicotinamide, and Rotenone based on microarray and RNA-seq studies\;…
WBGene00019270	H41C03.3	Protein modification	Protein modification: carbohydrate	Protein modification: carbohydrate	H41C03.3 is predicted to have acetylglucosaminyltransferase activity.
WBGene00019273	H43E16.1	Transmembrane protein	Transmembrane protein: unassigned	Transmembrane protein: unassigned	H43E16.1 is enriched in the OLL, the PVD, and the intestine based on microarray and RNA-seq studies\; is affected by several genes including daf-16, daf-2, and glp-1 based on microarray, tiling array, and RNA-seq studies\; is affected by fourteen chemicals including hydrogen sulfide, Rotenone, and D-glucopyranose based on microarray and RNA-seq studies.
WBGene00019473	K07C6.5	Stress response	Stress response: detoxification	Stress response: detoxification: CYP	cyp-35A5 is an ortholog of human CYP21A2 (cytochrome P450 family 21 subfamily A member 2) and members of the human CYP2 (Cytochrome P450 family 2) gene family including CYP2R1, CYP2U1, and CYP2J2\; is predicted to have heme binding activity, iron ion binding activity, and oxidoreductase activity\; is involved in response to xenobiotic stimulus\; is expressed in the intestine\; human orthologs of …
WBGene00019547	K09C4.1	Transmembrane transport	Transmembrane transport: solute carrier	Transmembrane transport: solute carrier	K09C4.1 is an ortholog of human SLC2A7 (solute carrier family 2 member 7), SLC2A9 (solute carrier family 2 member 9), and SLC2A5 (solute carrier family 2 member 5)\; is predicted to have transmembrane transporter activity.
WBGene00019644	K11D12.4	Metabolism	Metabolism: lipid	Metabolism: lipid: beta oxidation	cpt-4 is an ortholog of human CPT1A, CPT1B, and CPT1C\; is predicted to have transferase activity, transferring acyl groups.
WBGene00019655	K11G9.5	Transmembrane transport	Transmembrane transport: major facilitator	Transmembrane transport: major facilitator	K11G9.5 is enriched in dopaminergic neurons, the cephalic sheath cell, the germline precursor cell, and the hypodermis based on tiling array and proteomic studies\; is affected by several genes including daf-2, dpy-10, and hsf-1 based on microarray and RNA-seq studies\; is affected by twelve chemicals including D-glucopyranose, D-glucose, and Ag nanoparticles based on RNA-seq and microarray studi…
WBGene00019660	K11H12.4	Unassigned	Unassigned	Unassigned: regulated by multiple stresses	K11H12.4 is enriched in the intestine, the nervous system, and the pharyngeal muscle cell based on microarray, tiling array, and RNA-seq studies\; is affected by several genes including daf-16, daf-2, and glp-1 based on microarray, proteomic, tiling array, and RNA-seq studies\; is affected by eighteen chemicals including Heme, diallyl trisulfide, and hydrogen sulfide based on microarray and RNA-s…
WBGene00019763	M03F8.4	Protein modification	Protein modification: carbohydrate	Protein modification: carbohydrate	galt-1 exhibits beta-N-acetylglucosaminylglycopeptide beta-1,4-galactosyltransferase activity\; is involved in N-glycan processing and protein galactosylation\; localizes to the intracellular organelle\; is expressed in the coelomocyte and the intestine.
WBGene00019978	R09B5.6	Metabolism	Metabolism: lipid	Metabolism: lipid: beta oxidation	hacd-1 is an ortholog of human HADH\; is predicted to have 3-hydroxyacyl-CoA dehydrogenase activity and NAD+ binding activity.
WBGene00020022	R12C12.1	Metabolism	Metabolism: amino acid	Metabolism: amino acid: breakdown	gldc-1 is an ortholog of human GLDC\; is predicted to have glycine dehydrogenase (decarboxylating) activity\; is expressed in the head, the hypodermis, and the intestine\; human orthologs of this gene are implicated in glycine encephalopathy.
WBGene00020107	R151.2	Metabolism	Metabolism: nucleotide	Metabolism: nucleotide	R151.2 is an ortholog of human PRPS1 (phosphoribosyl pyrophosphate synthetase 1) and PRPS2\; is predicted to have magnesium ion binding activity and ribose phosphate diphosphokinase activity\; is expressed in several tissues, including the hypodermis, the intestine, the nervous system, and the reproductive system\; human orthologs of this gene are implicated in Arts syndrome and Charcot-Marie-Too…
WBGene00020144	T01C8.3	Unassigned	Unassigned	Unassigned: regulated by multiple stresses	T01C8.3 is enriched in the intestine and the nervous system based on tiling array, RNA-seq, and microarray studies\; is affected by several genes including daf-2, sir-2.1, and pmk-1 based on RNA-seq and microarray studies\; is affected by six chemicals including manganese chloride, multi-walled carbon nanotube, and resveratrol based on RNA-seq and microarray studies.
WBGene00020182	T03D3.1	Stress response	Stress response: detoxification	Stress response: detoxification: ugt	ugt-53 is an ortholog of human UGT3A1 (UDP glycosyltransferase family 3 member A1) and UGT3A2 (UDP glycosyltransferase family 3 member A2)\; is predicted to have transferase activity, transferring hexosyl groups.
WBGene00020256	T05C3.6	Signaling	Signaling: lipid	Signaling: lipid: phospholipase: unassigned	T05C3.6 is an ortholog of human PLD3 (phospholipase D 3), PLD4 (phospholipase D 4), and PLD5 (phospholipase D 5)\; is predicted to have catalytic activity\; human orthologs of this gene are implicated in Alzheimer's disease 19.
WBGene00020258	T05E7.1	Metabolism	Metabolism: lipid	Metabolism: lipid: beta oxidation	T05E7.1 is an ortholog of human ACOT4 (acyl-CoA thioesterase 4), ACOT2 (acyl-CoA thioesterase 2), and BAAT\; is predicted to have thiolester hydrolase activity.
WBGene00020280	T06A1.5	Unassigned	Unassigned	Unassigned: Glycosyltransferase family A	T06A1.5 is enriched in the intestine and the pharyngeal muscle cell based on tiling array, RNA-seq, and microarray studies\; is affected by several genes including dpy-10, hsf-1, and elt-2 based on tiling array, RNA-seq, and microarray studies\; is affected by seven chemicals including Alovudine, stavudine, and Zidovudine based on RNA-seq and microarray studies\; is predicted to encode a protein …
WBGene00020315	T07E3.4	Proteolysis proteasome	Proteolysis proteasome: E3	Proteolysis proteasome: E3: F box	T07E3.4 is enriched in the AFD, the ASER, the OLL, the PVD, and the muscle cell based on microarray and RNA-seq studies\; is affected by several genes including daf-16, daf-2, and glp-1 based on tiling array, RNA-seq, and microarray studies\; is affected by seven chemicals including methylmercuric chloride, Tunicamycin, and levamisole based on microarray and RNA-seq studies\; is predicted to enco…
WBGene00020404	T10B11.8	Unassigned	Unassigned	Unassigned	T10B11.8 is enriched in the germ line and the intestine based on RNA-seq and microarray studies\; is affected by several genes including dpy-10, hsf-1, and elt-2 based on microarray and RNA-seq studies\; is affected by seven chemicals including Zidovudine, Hydrolyzable Tannins, and Humic Substances based on RNA-seq and microarray studies.
WBGene00020579	T19D12.4	Stress response	Stress response: pathogen	Stress response: pathogen: unassigned	T19D12.4 is involved in defense response to Gram-negative bacterium and innate immune response\; localizes to the membrane raft.
WBGene00020592	T19H12.9	Stress response	Stress response: detoxification	Stress response: detoxification: ugt	ugt-12 is an ortholog of human UGT3A1 (UDP glycosyltransferase family 3 member A1) and UGT3A2 (UDP glycosyltransferase family 3 member A2)\; is predicted to have transferase activity, transferring hexosyl groups.
WBGene00020674	T22B7.7	Metabolism	Metabolism: lipid	Metabolism: lipid: beta oxidation	T22B7.7 is an ortholog of human ACOT9 (acyl-CoA thioesterase 9)\; is predicted to encode a protein with the following domain: HotDog domain superfamily.
WBGene00020765	T24C12.3	Metabolism	Metabolism: unassigned	Metabolism: unassigned	T24C12.3 is predicted to have hydrolase activity, acting on glycosyl bonds.
WBGene00020788	T25B6.2	Proteolysis general	Proteolysis general: metallopeptidase	Proteolysis general: metallopeptidase	nep-22 is an ortholog of human ECEL1 (endothelin converting enzyme like 1), MME, and PHEX (phosphate regulating endopeptidase homolog X-linked)\; is predicted to have metalloendopeptidase activity\; localizes to the membrane raft.
WBGene00020889	T28C12.2	Transmembrane transport	Transmembrane transport: major facilitator	Transmembrane transport: major facilitator	T28C12.2 is an ortholog of human MFSD8\; human orthologs of this gene are implicated in neuronal ceroid lipofuscinosis 7\; is predicted to encode a protein with the following domains: Major facilitator superfamily and MFS transporter superfamily.
WBGene00020902	T28F2.4	Transcription: chromatin	Transcription: chromatin modification	Transcription: chromatin modification: demethylase	jmjc-1 is an ortholog of human RIOX1 (ribosomal oxygenase 1)\; is predicted to have histone demethylase activity (H3-K36 specific), histone demethylase activity (H3-K4 specific), and iron ion binding activity\; is involved in several processes, including response to ethanol, response to heat, and response to osmotic stress.
WBGene00020947	W02F12.2	Metabolism	Metabolism: lipid	Metabolism: lipid: sphingolipid	W02F12.2 is an ortholog of human ACER1 (alkaline ceramidase 1)\; is predicted to have N-acylsphingosine amidohydrolase activity.
WBGene00020952	W02G9.2	Stress response	Stress response: unassigned	Stress response: unassigned	kel-8 is an ortholog of human KLHL8 (kelch like 8)\; is involved in protein ubiquitination and ubiquitin-dependent protein catabolic process\; localizes to several cellular components, including the Cul3-RING ubiquitin ligase complex, neuron projection, and neuronal cell body\; is expressed in the head, the intestine, and the nervous system.
WBGene00021159	Y4C6B.5	Transmembrane transport	Transmembrane transport: solute carrier	Transmembrane transport: solute carrier	Y4C6B.5 is an ortholog of human SLC46A1 and SLC46A3 (solute carrier family 46 member 3)\; is expressed in pharyngeal neurons and the intestine\; is predicted to encode a protein with the following domains: Major facilitator superfamily and MFS transporter superfamily.
WBGene00021190	Y14H12A.1	Transmembrane protein	Transmembrane protein: unassigned	Transmembrane protein: unassigned	Y14H12A.1 is enriched in the intestine based on tiling array and RNA-seq studies\; is affected by several genes including daf-2, dpy-10, and hsf-1 based on microarray and RNA-seq studies\; is affected by six chemicals including Rotenone, Zidovudine, and Cry5B based on RNA-seq and microarray studies.
WBGene00021276	Y23H5B.5	Unassigned	Unassigned	Unassigned: regulated by multiple stresses	Y23H5B.5 is an ortholog of human UTP15 (UTP15, small subunit processome component)\; human UTP15 exhibits RNA binding activity.
WBGene00021448	Y39D8A.1	Transmembrane transport	Transmembrane transport: major facilitator	Transmembrane transport: major facilitator	Y39D8A.1 is an ortholog of human MFSD11\; is predicted to encode a protein with the following domains: Ion channel regulatory protein, UNC-93 and MFS transporter superfamily.
WBGene00021464	Y39G10AR.6	Stress response	Stress response: detoxification	Stress response: detoxification: ugt	ugt-31 is an ortholog of human UGT3A1 (UDP glycosyltransferase family 3 member A1) and UGT3A2 (UDP glycosyltransferase family 3 member A2)\; is predicted to have transferase activity, transferring hexosyl groups.
WBGene00021768	Y51F10.7	Unassigned	Unassigned	Unassigned: regulated by multiple stresses	Y51F10.7 is enriched in the OLL, the PVD, the intestine, and the pharyngeal muscle cell based on microarray, tiling array, and RNA-seq studies\; is affected by several genes including daf-16, daf-2, and age-1 based on microarray, RNA-seq, and proteomic studies\; is affected by thirteen chemicals including cholesterol, lathosterol, and diallyl trisulfide based on microarray and RNA-seq studies.
WBGene00022037	Y65B4BL.5	Metabolism	Metabolism: lipid	Metabolism: lipid: fatty acid	acs-13 is an ortholog of human ACSL6 (acyl-CoA synthetase long chain 6)\; is predicted to have catalytic activity\; is expressed in the body wall musculature, the head, the hypodermis, the intestine, and the pharynx.
WBGene00022200	Y71H10A.2	Metabolism	Metabolism: lipid	Metabolism: lipid: fatty acid	fard-1 is an ortholog of human FAR1 (fatty acyl-CoA reductase 1)\; is predicted to have alcohol-forming fatty acyl-CoA reductase activity and fatty-acyl-CoA reductase (alcohol-forming) activity.
WBGene00022270	Y73E7A.3	Transmembrane transport	Transmembrane transport: solute carrier	Transmembrane transport: solute carrier	Y73E7A.3 is an ortholog of human SLC35F1 (solute carrier family 35 member F1) and SLC35F2 (solute carrier family 35 member F2)\; is predicted to have transmembrane transporter activity\; is expressed in several tissues, including the muscular system, the nervous system, and the reproductive system.
WBGene00022610	ZC416.6	Metabolism	Metabolism: lipid	Metabolism: lipid: unassigned	ltah-1.2 is an ortholog of human LTA4H (leukotriene A4 hydrolase)\; is predicted to have metallopeptidase activity and zinc ion binding activity\; is involved in negative regulation of fatty acid transport, regulation of lipid storage, and regulation of peptide transport\; is expressed in the intestine.
WBGene00022643	ZK6.8	Transmembrane transport	Transmembrane transport: major facilitator	Transmembrane transport: major facilitator	ZK6.8 is an ortholog of human MFSD11\; is predicted to encode a protein with the following domains: Ion channel regulatory protein, UNC-93 and MFS transporter superfamily.
WBGene00022683	ZK185.3	Unassigned	Unassigned	Unassigned	ZK185.3 is enriched in the hypodermis and the intestine based on tiling array, RNA-seq, and microarray studies\; is affected by several genes including skn-1, daf-12, and dpy-10 based on microarray and RNA-seq studies\; is affected by eight chemicals including Rotenone, multi-walled carbon nanotube, and levamisole based on RNA-seq and microarray studies\; is predicted to encode a protein with the…
WBGene00022813	ZK742.3	Metabolism	Metabolism: unassigned	Metabolism: unassigned	ZK742.3 is predicted to have FMN binding activity and oxidoreductase activity.
WBGene00022887	ZK1290.5	Metabolism	Metabolism: short chain dehydrogenase	Metabolism: short chain dehydrogenase	ZK1290.5 is predicted to have oxidoreductase activity.
WBGene00043980	F11D5.7	Transmembrane transport	Transmembrane transport: solute carrier	Transmembrane transport: solute carrier	F11D5.7 is an ortholog of human SLC2A7 (solute carrier family 2 member 7), SLC2A9 (solute carrier family 2 member 9), and SLC2A5 (solute carrier family 2 member 5)\; is predicted to have transmembrane transporter activity.

## Sheet: Enrichment
S5 Table. Enriched biological terms for genes down-regulated by short-term hypoxia in N2.
Category 1	RGS	AC	PValue	Bonferroni
Metabolism	71	1601	4.96e-27	1.04e-25
Transmembrane transport	29	901	1.55e-09	3.25e-08
Stress response	27	833	4.55e-09	9.55e-08
Category 2	RGS	AC	PValue	Bonferroni
Metabolism: lipid	41	526	3.49e-25	2.2e-23
Stress response: detoxification	18	206	5.69e-13	3.59e-11
Metabolism: nucleotide	9	111	5.44e-07	3.43e-05
Transmembrane transport: solute carrier	11	197	1.06e-06	6.65e-05
Metabolism: amino acid	7	82	7.08e-06	0.000446347
Transmembrane transport: major facilitator	6	89	0.000109056	0.0068705
Category 3	RGS	AC	PValue	Bonferroni
Metabolism: lipid: fatty acid	13	68	1.1e-13	9.27e-12
Metabolism: lipid: beta oxidation	10	78	2.37e-09	1.99e-07
Stress response: detoxification: ugt	8	69	1.87e-07	1.57e-05
Metabolism: nucleotide	9	111	5.44e-07	4.57e-05
Transmembrane transport: solute carrier	11	197	1.06e-06	8.87e-05
Stress response: detoxification: CYP	6	82	7.13e-05	0.00598723
Transmembrane transport: major facilitator	6	89	0.000109056	0.00916066
