# Supplementary material for: Whole genome profiling of short-term hypoxia induced genes and identification of HIF-1 binding sites provide insights into HIF-1 function in Caenorhabditis elegans
Source: PLoS One. 2024 May 14;19(5):e0295094. doi: 10.1371/journal.pone.0295094 (PMC11093353; doi:10.1371/journal.pone.0295094)
Supplement: S6 Table — (XLSX) [file pone.0295094.s013.xlsx]

## Sheet: Sheet1
S6 Table. Genes positively regulated by HIF-1 under short-term hypoxia.
Probeset ID	Gene	Hypoxia induction in N2	p-value	q-value	Hypoxia induction in hif-1	p-value	q-value	Relative induction (N2/hif-1)	p-value	q-value
191695_at	mce-1 /// WBGene00008415	2.32377	1.32e-10	8.41e-08	1.04739	0.37735	0.469497	2.21862	2.54e-08	7.31e-05
191736_s_at	mmcm-1 /// WBGene00014202	1.69205	2.63e-06	0.000103019	-1.03115	0.666015	0.600347	1.74475	5.91e-05	0.0145452
193914_at	gbh-2 /// WBGene00001523	3.23108	7.04e-09	1.36e-06	-1.20952	0.0665113	0.182904	3.90807	8.44e-08	0.000136472
185162_at	WBGene00013650 /// Y105C5B.9	1.52716	0.000286743	0.00365303	-1.4513	0.000864087	0.00803472	2.21637	1.74e-05	0.00656492
186811_s_at	WBGene00014000 /// ZK550.6	4.26166	3.22e-11	2.95e-08	-1.02075	0.797673	0.640419	4.3501	2.66e-09	2.01e-05
189597_s_at	F59F4.1 ///acox-1.6/// WBGene00010336	2.64771	1.78e-06	7.9e-05	1.0523	0.688389	0.609014	2.51612	0.000124929	0.0239535
192357_at	fat-5 /// WBGene00001397	-2.3064	0.000132078	0.00201566	-7.03762	7.84e-09	1.15e-06	3.05135	0.000226474	0.0370837
187734_s_at	acl-12 /// WBGene00015295	1.14614	0.10331	0.220284	-2.20141	8.45e-08	6.56e-06	2.52312	8.16e-07	0.00073879
192469_at	stdh-1 /// WBGene00007363	2.37033	1.41e-08	2.2e-06	1.38588	0.000611562	0.00619119	1.71034	0.000158703	0.0284972
181855_at	F58A6.1 /// WBGene00019022	1.31169	0.00232171	0.0172927	-1.4835	9.43e-05	0.00141606	1.94589	1.55e-05	0.00614271
184714_s_at	WBGene00021818 /// Y53G8B.2	3.16328	2e-10	1.09e-07	1.28669	0.00338438	0.0231918	2.45847	3.94e-07	0.000474627
175710_s_at	lec-8 /// WBGene00002271	1.61701	4.15e-06	0.000144035	-1.06546	0.354298	0.457191	1.72286	4.51e-05	0.0117477
176600_s_at	mai-1 /// WBGene00003124	3.48055	8.91e-11	6.85e-08	1.82158	9.96e-07	4.03e-05	1.91073	2.03e-05	0.00742423
192581_s_at	pck-1	3.09518	1.37e-05	0.00034955	-1.40865	0.0682299	0.186021	4.36003	3.23e-05	0.0102611
190200_at	ddo-1	1.7043	3.03e-05	0.000637245	-1.13085	0.18516	0.331132	1.92731	0.000121084	0.0236167
193649_s_at	pah-1 /// WBGene00000240	1.58475	2.94e-06	0.000111889	-1.15218	0.0371232	0.126172	1.82592	7.07e-06	0.00330004
172046_x_at	hgo-1 /// WBGene00001843	1.98012	4.02e-07	2.65e-05	1.05086	0.529817	0.545937	1.88429	4.46e-05	0.0117477
190094_s_at	asns-2	1.18906	0.148047	0.270448	-2.69724	4.61e-07	2.32e-05	3.20716	4e-06	0.00231775
188978_s_at	cysl-2 /// WBGene00010759	3.28019	8.09e-07	4.42e-05	-1.429	0.0247655	0.0958655	4.68738	2.15e-06	0.00147275
181817_s_at	C32E8.9 /// WBGene00016325	1.88156	8.22e-09	1.51e-06	-1.04632	0.399922	0.482151	1.96871	2.65e-07	0.000352644
190153_s_at	T01B11.2	-1.04714	0.505183	0.491708	-2.0132	5.8e-08	5.02e-06	1.92258	7.76e-06	0.00351317
191466_at	ugt-33 /// WBGene00007946	2.44423	5.71e-08	6.24e-06	-1.12122	0.204166	0.348203	2.7405	8.92e-07	0.000775834
190962_s_at	gst-19 /// WBGene00001767	1.84992	8.81e-06	0.000249056	-1.18259	0.085555	0.213625	2.1877	2.72e-05	0.00912834
191849_at	fmo-1 /// WBGene00001476	1.86969	9.24e-06	0.000255016	-1.02685	0.779018	0.635161	1.9199	0.000202236	0.0341462
191759_at	fmo-2 /// WBGene00001477	2.16568	4.08e-07	2.67e-05	-1.16926	0.0945672	0.226122	2.53224	2.73e-06	0.00171874
178043_at	sqrd-1/F02H6.5	8.55032	1.1e-12	2.3e-09	1.15136	0.142746	0.286865	7.42626	2.97e-10	3.36e-06
180842_s_at	ethe-1 /// WBGene00007886	3.50641	4.65e-13	1.7e-09	1.54331	5.03e-07	2.44e-05	2.27201	1.37e-08	5.46e-05
182532_at	mpst-3 /// WBGene00010383	1.23783	0.0014919	0.0123838	-1.44388	8.92e-06	0.000218979	1.78727	2.57e-06	0.00166088
192338_at	hsp-12.3 /// WBGene00002012	2.8501	9.6e-07	4.99e-05	-1.05614	0.673698	0.602737	3.01009	2.58e-05	0.00898589
174073_at	tts-1	93.6981	1.02e-12	2.3e-09	23.2386	1.46e-10	8.15e-08	4.03201	0.000143733	0.0260157
187973_s_at	egl-9	3.40779	6.41e-09	1.29e-06	1.04078	0.693141	0.610489	3.27427	7.17e-07	0.000704845
176851_at	comt-4 /// WBGene00021491	33.2487	6.3e-15	9.24e-11	-1.30652	0.0200048	0.0834731	43.44	2.73e-13	6.17e-09
178085_at	srx-125	1.56385	0.0016053	0.013066	-1.37091	0.0156226	0.0701503	2.1439	0.000339914	0.0484627
187494_at	W03F9.1 /// WBGene00020999	1.69245	7.18e-06	0.000215856	1.01041	0.893671	0.667214	1.67501	0.000286901	0.0439263
190403_s_at	K04C1.3 /// WBGene00010553	2.99896	1.97e-09	4.72e-07	1.44293	0.000481305	0.0051592	2.07839	1.72e-05	0.00656492
191298_s_at	pcp-2 /// WBGene00003957	2.18952	3.34e-06	0.000123427	-1.33707	0.0158275	0.0707454	2.92753	4.74e-06	0.00261503
176529_at	smf-3 /// WBGene00004878	4.19949	5.53e-10	2.08e-07	-1.03173	0.750373	0.627991	4.33273	3.7e-08	7.38e-05
178101_at	slcf-1 /// WBGene00010340	1.30423	0.00226553	0.0169778	-1.3102	0.00199588	0.0153179	1.7088	0.000109688	0.0219619
173475_s_at	glb-1 /// WBGene00014030	3.06685	2.89e-10	1.46e-07	-1.19453	0.0263085	0.0998842	3.66345	3.96e-09	2.24e-05
175837_s_at	efk-1	3.16036	1.21e-07	1.07e-05	1.31462	0.0353895	0.122328	2.40401	0.00011648	0.0231173
189770_at	F57B9.1 /// WBGene00018996	2.45302	2.2e-08	3.05e-06	1.32204	0.00359892	0.024384	1.85549	8.32e-05	0.0182695
193464_s_at	phy-2 /// WBGene00004025	7.43796	7.34e-10	2.44e-07	-1.10456	0.481525	0.52492	8.21569	3.46e-08	7.38e-05
173335_s_at	dod-3 /// WBGene00016052	57.4169	3.08e-14	2.26e-10	20.34	1.8e-12	8.02e-09	2.82285	7.08e-05	0.0165186
182636_at	K07B1.4	1.24132	0.00135686	0.0115441	-1.67808	1.67e-07	1.08e-05	2.08303	1.62e-07	0.000228772
184433_at	K04F10.1 /// WBGene00019394	1.95483	3.5e-06	0.00012824	-1.17754	0.0938796	0.225134	2.30189	1.44e-05	0.00592601
189584_s_at	F41E6.5	4.21747	1.98e-11	2.36e-08	1.96757	3.44e-07	1.87e-05	2.14349	4.85e-06	0.00261503
177532_at	F22B5.4 /// WBGene00009042	3.4578	2.13e-07	1.67e-05	-1.04375	0.751643	0.628058	3.60909	8.06e-06	0.00353176
180483_at	W02D7.8 /// WBGene00020943	2.00644	6.05e-07	3.55e-05	1.07005	0.418441	0.493032	1.87509	8.2e-05	0.0181834
182747_at	R08E5.3 /// WBGene00019963	3.03067	4.63e-08	5.26e-06	1.42729	0.00435853	0.0278411	2.12337	0.000167613	0.0296269
182849_at	Y37A1B.5	3.04282	1.08e-09	3.36e-07	1.03231	0.691636	0.610103	2.94757	1.31e-07	0.000196892
191407_s_at	F21D5.3	1.53841	0.000177329	0.00253959	-1.67275	3.08e-05	0.000579388	2.57338	1.74e-06	0.00132217
179927_at	T07D3.4 /// WBGene00020307	1.83378	5.12e-05	0.000955346	-1.1117	0.33322	0.443314	2.03861	0.000300626	0.0447478
184946_at	WBGene00012748 /// Y40H7A.11	1.75275	4.87e-08	5.43e-06	-1.07552	0.193216	0.337897	1.88511	7.55e-07	0.000711577
185387_s_at	WBGene00013136 /// Y53C10A.5	1.18329	0.0352959	0.114253	-2.01921	1.31e-07	9.4e-06	2.3893	6.48e-07	0.00066593
179235_at	C31H5.5 /// WBGene00007856	2.06164	3.06e-10	1.49e-07	1.15097	0.00901443	0.0469989	1.79121	3.99e-07	0.000474627
180909_at	C32H11.4 /// WBGene00007867	2.55417	3.72e-06	0.00013439	-1.58975	0.00276146	0.0198363	4.06048	1.99e-06	0.00140463
186693_at	C40H1.2 /// WBGene00008038	2.17729	1.4e-08	2.2e-06	-1.21652	0.0109786	0.0543566	2.64873	6.5e-08	0.000113199
178262_at	F01D5.5 /// WBGene00008495	1.11889	0.132751	0.254102	-1.55818	1.95e-05	0.000399703	1.74343	6.72e-05	0.0161832
179194_at	W07G4.5	1.58004	0.000297357	0.00376859	-1.37264	0.00521272	0.031735	2.16883	5.37e-05	0.0135084
185253_at	C37C3.10 /// WBGene00016502	4.12345	3.66e-10	1.63e-07	-1.01375	0.884303	0.665239	4.18013	2.91e-08	7.31e-05
186801_s_at	F45D11.14 /// F45D11.15 /// F45D11.16 /// WBGene00018459 /// WBGene00018460 /// WBGene00018461	35.75	1.22e-11	1.63e-08	4.87281	4.61e-07	2.32e-05	7.33662	1.82e-06	0.0013287
186143_at	H20E11.3	1.8536	6.94e-07	3.98e-05	-1.6273	1.03e-05	0.000246431	3.01637	3.91e-08	7.38e-05
183367_at	M02D8.5 /// WBGene00019731	3.12852	1.93e-09	4.72e-07	1.23215	0.0264001	0.100089	2.53907	1.75e-06	0.00132217
173756_at	T27E4.7 /// WBGene00020865	1.80622	1.51e-07	1.27e-05	1.11958	0.0874119	0.216397	1.61331	7.79e-05	0.0174402
