# Supplementary material for: Whole genome profiling of short-term hypoxia induced genes and identification of HIF-1 binding sites provide insights into HIF-1 function in Caenorhabditis elegans
Source: PLoS One. 2024 May 14;19(5):e0295094. doi: 10.1371/journal.pone.0295094 (PMC11093353; doi:10.1371/journal.pone.0295094)
Supplement: S7 Table — (XLSX) [file pone.0295094.s014.xlsx]

## Sheet: Sheet1
S7 Table. Genes negatively regulated by HIF-1 under short-term hypoxia.
Probeset ID	Gene	Hypoxia induction in N2	p-value	q-value	Hypoxia induction in hif-1	p-value	q-value	Relative induction (N2/hif-1)	p-value	q-value
173996_at	acdh-2	1.0461	0.746355	0.57987	3.2234	6.11e-07	2.85e-05	-3.08136	4.4e-05	0.0117477
174675_at	acs-2 /// WBGene00009221	5.28591	8.04e-09	1.51e-06	16.7418	7.44e-12	1.29e-08	-3.16725	3.58e-05	0.0106531
192190_at	hacd-1 /// WBGene00019978	-5.59715	3.79e-08	4.41e-06	-1.50019	0.0239664	0.0937707	-3.73097	4.52e-05	0.0117477
189318_at	elo-2 /// WBGene00001240	-3.80932	9.86e-14	4.82e-10	-1.74917	1.18e-08	1.57e-06	-2.1778	1.45e-08	5.46e-05
173865_at	sur-5 /// WBGene00006351	-1.82597	7.71e-08	7.48e-06	-1.10732	0.107545	0.244145	-1.649	3.45e-05	0.0104184
189460_at	ckb-2 /// WBGene00000512	2.80298	7.62e-07	4.28e-05	7.72316	1.24e-10	7.46e-08	-2.75534	4.24e-05	0.0115475
189364_at	parg-2 /// WBGene00004052	-1.02877	0.805243	0.598882	2.49531	1.18e-06	4.57e-05	-2.5671	3.83e-05	0.0108777
190646_s_at	ddo-2	1.45617	0.000743716	0.00732502	2.67481	2.16e-08	2.36e-06	-1.83688	0.000229324	0.0370837
177903_s_at	oac-14 /// WBGene00008602	1.97146	9.09e-05	0.00150849	9.33473	5.09e-11	4.03e-08	-4.73493	4.6e-07	0.000520603
190688_s_at	C53A3.2 /// F44E7.2 /// K09H11.7 /// WBGene00016892 /// WBGene00018424 /// WBGene00019604	-2.63934	0.000329133	0.00400974	1.55712	0.049221	0.150856	-4.10976	0.000252765	0.0399251
175554_s_at	tmem-135 /// WBGene00019345	1.12187	0.0824091	0.192714	1.79171	1.79e-07	1.12e-05	-1.59707	9.6e-05	0.0199351
187013_at	WBGene00022307 /// Y77E11A.2	1.80078	4.62e-06	0.000157055	3.38591	5.5e-10	1.91e-07	-1.88025	8.42e-05	0.0183116
184602_at	ugt-25 /// WBGene00015692	-1.04772	0.69116	0.561256	3.00185	1.62e-07	1.06e-05	-3.14511	5.78e-06	0.00290465
185328_at	ugt-28 /// WBGene00015693	-1.19544	0.161607	0.284315	2.0876	2.78e-05	0.000532329	-2.4956	0.000101838	0.0207575
191445_at	ugt-44 /// WBGene00008486	2.4864	3.25e-05	0.000670006	6.9267	4.28e-09	7.98e-07	-2.78583	0.000297421	0.0447291
193418_s_at	gst-9 /// WBGene00001757	1.75281	0.000306823	0.00383403	6.24451	3.23e-10	1.26e-07	-3.56257	2.43e-06	0.00161402
190738_at	WBGene00022887 /// ZK1290.5	-2.0663	2.04e-06	8.58e-05	-1.01381	0.88597	0.665288	-2.03816	0.000100124	0.0205937
173903_at	nhr-10 /// WBGene00003609	1.12854	0.0954349	0.210261	1.89638	1.84e-07	1.14e-05	-1.68038	8.93e-05	0.018987
190287_at	nhr-117	1.08873	0.540028	0.505158	2.71452	3.46e-06	0.000101357	-2.4933	0.000296989	0.0447291
192564_at	nhr-232 /// WBGene00012494	-1.29939	0.00814872	0.04238	1.39577	0.00153526	0.0124596	-1.81364	0.000213095	0.0351917
177949_at	plin-1	-1.02949	0.734282	0.576177	1.80169	6.11e-06	0.000159801	-1.85483	0.000133527	0.0246537
175475_s_at	nipi-3 /// WBGene00010700	1.74943	1.57e-06	7.13e-05	3.64338	3.64e-11	3.79e-08	-2.08261	3.72e-06	0.00221381
174406_at	tir-1	1.27757	0.00408932	0.0260598	2.43454	5.84e-09	9.78e-07	-1.90561	1.72e-05	0.00656492
193592_s_at	T01G5.1 /// WBGene00011339	-1.43868	0.00132273	0.0112997	1.27698	0.0177	0.0765962	-1.83716	0.000324449	0.0476665
172594_x_at	fbxa-60 /// WBGene00020456	-1.08898	0.301549	0.391753	1.65568	1.81e-05	0.000376975	-1.803	0.000123959	0.0239535
179118_at	fbxa-82	1.03139	0.757357	0.583775	2.58795	1.37e-07	9.66e-06	-2.5092	1.13e-05	0.00481619
183631_at	fbxa-98 /// WBGene00007453	1.37563	0.00205291	0.0157965	2.55268	2.55e-08	2.66e-06	-1.85564	0.000141283	0.0257784
187985_at	skr-3 /// WBGene00004809	1.11684	0.136991	0.258169	1.95885	1.55e-07	1.03e-05	-1.75392	5.77e-05	0.0143362
183940_at	F56D2.5 /// WBGene00018966	-1.32079	0.00941098	0.046659	1.999	2.94e-06	9e-05	-2.64025	3.25e-06	0.00198593
178076_at	C14B1.3 /// WBGene00007574	1.62217	6.08e-05	0.00108683	3.05447	3.25e-09	6.76e-07	-1.88295	0.000129996	0.0243072
193903_at	pgp-9 /// WBGene00004003	1.24333	0.177117	0.298435	4.46843	1.25e-07	9.01e-06	-3.59393	3.85e-05	0.0108777
191219_at	WBGene00012757 /// Y41C4A.11	2.20222	0.000112381	0.00179158	9.45465	4.75e-10	1.69e-07	-4.29323	7.15e-06	0.00330004
182675_at	WBGene00021157 /// Y4C6B.3	1.23867	0.0316474	0.10676	2.62145	3.8e-08	3.69e-06	-2.11634	3.79e-05	0.0108777
181270_at	dct-7 /// WBGene00017488	3.01256	7.56e-06	0.000223948	10.6432	6.33e-10	1.98e-07	-3.53296	6.93e-05	0.0163335
179402_at	F52H3.5 /// WBGene00009947	1.71305	1.78e-05	0.000428157	3.95855	1.77e-10	8.62e-08	-2.31082	6.32e-06	0.00310823
180192_at	irg-2 /// WBGene00016783	1.32814	0.0680679	0.172325	3.68531	3.01e-07	1.67e-05	-2.77479	0.000184752	0.0319086
192459_s_at	arf-1.1 /// WBGene00000190	-1.03732	0.59689	0.528358	1.55638	1.33e-05	0.000294794	-1.61448	0.000193735	0.0332066
176826_at	comt-3 /// WBGene00021487	1.93671	1.46e-07	1.25e-05	3.55541	3.08e-11	3.44e-08	-1.8358	2.07e-05	0.00743491
175330_at	F18H3.4 /// WBGene00008940	1.75129	7.57e-06	0.000223948	3.04114	1.75e-09	4.64e-07	-1.73652	0.000287341	0.0439263
186726_at	nspe-1 /// WBGene00012591	-3.03766	9.12e-06	0.000254372	1.10859	0.540392	0.550205	-3.36752	0.000128246	0.0241798
172945_s_at	F13C5.1 /// WBGene00017422	1.85986	1.01e-05	0.000274816	4.55188	1.59e-10	8.42e-08	-2.44743	8.12e-06	0.00353176
174627_at	ipla-2 /// WBGene00009801	1.86165	1.46e-05	0.000364898	3.83676	1.26e-09	3.38e-07	-2.06095	0.000106888	0.0215922
181303_at	C33A12.3	1.0349	0.66428	0.552618	1.98063	4.24e-07	2.2e-05	-1.91384	3.66e-05	0.0107433
184849_at	T28A11.2	-1.27695	0.00704169	0.0382662	1.47157	0.000200585	0.00259545	-1.87911	4.99e-05	0.0128334
176141_s_at	WBGene00021977 /// Y58A7A.3	-1.13564	0.49792	0.488998	5.5346	2.1e-07	1.26e-05	-6.28531	5.25e-06	0.00271394
180421_at	WBGene00013060 /// Y51A2A.4	-1.08441	0.178991	0.299649	1.52146	3.75e-06	0.000107968	-1.64989	2.39e-05	0.00844384
184711_at	C49G7.10 /// WBGene00016788	-1.00949	0.963264	0.639339	11.286	9.05e-09	1.3e-06	-11.3931	6.35e-07	0.00066593
179226_at	C06B3.7 /// WBGene00007366	1.073	0.714769	0.569467	6.84571	7.46e-08	6.04e-06	-6.37999	6.91e-06	0.00330004
178767_at	C10C5.2 /// WBGene00007506	1.09778	0.647017	0.547848	5.29187	8.2e-07	3.5e-05	-4.82052	6.8e-05	0.016184
184107_at	K09D9.1 /// WBGene00019564	1.10578	0.550827	0.509268	14.4775	1.76e-10	8.62e-08	-13.0925	2.66e-08	7.31e-05
183639_at	F13A7.11 /// WBGene00008726	1.19055	0.235453	0.346515	3.92684	1.32e-07	9.4e-06	-3.29833	3.27e-05	0.0102611
173326_s_at	Y43F8B.2	1.38253	0.0135856	0.0605167	3.23381	7.09e-08	5.8e-06	-2.33906	0.000126391	0.0240302
180424_at	F15E6.3 /// WBGene00017484	1.4514	0.0104503	0.0504129	3.35599	1.54e-07	1.03e-05	-2.31225	0.000340578	0.0484627
174541_at	F28H1.1 /// WBGene00017908	1.85355	3.8e-06	0.000135833	3.8144	2.4e-10	1e-07	-2.05789	2.98e-05	0.00962709
175918_at	F41B4.3 /// WBGene00018259	1.92767	2.12e-06	8.85e-05	3.95582	1.92e-10	9.1e-08	-2.05213	3.45e-05	0.0104184
182815_at	T24C4.4 /// WBGene00020760	2.33525	0.000306747	0.00383403	9.39972	5.17e-09	9.26e-07	-4.02514	7.52e-05	0.0173564
175504_at	F17C11.11	2.82786	6.3e-08	6.59e-06	8.65993	4.2e-12	8.2e-09	-3.06237	1.69e-06	0.00132217
174012_s_at	F53B2.8 /// WBGene00009957	3.82032	1.86e-06	8.11e-05	16.6586	1.62e-10	8.42e-08	-4.36052	2.97e-05	0.00962709
175229_at	C08F11.13	5.60149	2.45e-10	1.28e-07	12.0425	1.71e-12	8.02e-09	-2.14987	0.000202235	0.0341462
179272_at	C06B3.6 /// WBGene00007365	6.31519	4.79e-08	5.4e-06	27.031	2.36e-11	3.07e-08	-4.2803	3.97e-05	0.0110771
