# Supplementary material for: Whole genome profiling of short-term hypoxia induced genes and identification of HIF-1 binding sites provide insights into HIF-1 function in Caenorhabditis elegans
Source: PLoS One. 2024 May 14;19(5):e0295094. doi: 10.1371/journal.pone.0295094 (PMC11093353; doi:10.1371/journal.pone.0295094)
Supplement: S8 Table — (XLSX) [file pone.0295094.s015.xlsx]

## Sheet: Annotation
S8 Table. Enriched biological terms for genes positively regulated by HIF-1 under hypoxia.
Wormbase.ID	Sequence.ID	Category.1	Category.2	Category.3	Automated.Description
WBGene00000240	K08F8.4	Metabolism	Metabolism: amino acid	Metabolism: amino acid: synthesis	pah-1 is an ortholog of human PAH\; exhibits phenylalanine 4-monooxygenase activity and tryptophan 5-monooxygenase activity\; is involved in several processes, including carboxylic acid metabolic process, collagen and cuticulin-based cuticle development, and determination of adult lifespan\; is expressed in the hypodermis and the tail\; is used to study phenylketonuria\; human orthologs of this g…
WBGene00001160	F42A10.4	Signaling	Signaling: calcium	Signaling: calcium: calmodulin dependent	efk-1 is an ortholog of human EEF2K (eukaryotic elongation factor 2 kinase)\; exhibits elongation factor-2 kinase activity\; is involved in protein phosphorylation.
WBGene00001178	F22E12.4	Protein modification	Protein modification: unassigned	Protein modification: unassigned	egl-9 is an ortholog of human EGLN1 (egl-9 family hypoxia inducible factor 1), EGLN2, and EGLN3\; exhibits peptidyl-proline 4-dioxygenase activity\; is involved in peptidyl-proline hydroxylation to 4-hydroxy-L-proline, regulation of protein localization, and response to hypoxia\; localizes to the dendrite and nucleus\; is expressed in the ventral nerve cord.
WBGene00001397	W06D12.3	Metabolism	Metabolism: lipid	Metabolism: lipid: fatty acid	fat-5 is an ortholog of human SCD (stearoyl-CoA desaturase) and SCD5 (stearoyl-CoA desaturase 5)\; is predicted to have stearoyl-CoA 9-desaturase activity\; is involved in long-chain fatty acid biosynthetic process and multicellular organism development\; is expressed in the intestine and the tail.
WBGene00001476	K08C7.2	Metabolism	Metabolism: FMO	Metabolism: FMO	fmo-1 is an ortholog of human FMO5 (flavin containing monooxygenase 5)\; is predicted to have N,N-dimethylaniline monooxygenase activity, NADP binding activity, and flavin adenine dinucleotide binding activity\; is expressed in the excretory gland cell, the head, the intestine, and the rectal gland cell.
WBGene00001477	K08C7.5	Metabolism	Metabolism: FMO	Metabolism: FMO	fmo-2 is an ortholog of human FMO5 (flavin containing monooxygenase 5)\; is predicted to have N,N-dimethylaniline monooxygenase activity, NADP binding activity, and flavin adenine dinucleotide binding activity\; localizes to the cytoplasm\; is expressed in the excretory gland cell, the intestine, and the nervous system.
WBGene00001523	M05D6.7	Metabolism	Metabolism: glutathione	Metabolism: glutathione	gbh-2 is an ortholog of human TMLHE\; is predicted to have iron ion binding activity and trimethyllysine dioxygenase activity.
WBGene00001767	F37B1.8	Stress response	Stress response: detoxification	Stress response: detoxification: GST	gst-19 is an ortholog of human GSTA4 (glutathione S-transferase alpha 4), GSTA5 (glutathione S-transferase alpha 5), and HPGDS (hematopoietic prostaglandin D synthase)\; is predicted to have transferase activity.
WBGene00001843	W06D4.1	Metabolism	Metabolism: amino acid	Metabolism: amino acid: breakdown	hgo-1 is an ortholog of human HGD\; is predicted to have homogentisate 1,2-dioxygenase activity and metal ion binding activity\; localizes to the striated muscle dense body\; is expressed in the body wall musculature, the hypodermis, the intestine, the pharynx, and the vulval muscle\; human orthologs of this gene are implicated in alkaptonuria.
WBGene00002012	F38E11.1	Stress response	Stress response: heat	Stress response: heat	hsp-12.3 is an ortholog of human CRYAA (crystallin alpha A), CRYAB (crystallin alpha B), and HSPB2 (heat shock protein family B (small) member 2)\; exhibits heat shock protein binding activity and unfolded protein binding activity.
WBGene00002271	R07B1.10	Stress response	Stress response: pathogen	Stress response: pathogen: lectin	lec-8 is an ortholog of human LGALS3 (galectin 3)\; exhibits glycolipid binding activity\; is involved in response to toxic substance\; localizes to the cytoplasmic vesicle\; is expressed in the intestine, the pharyngeal-intestinal valve, the tail, the virL, and the virR.
WBGene00003124	K10B3.9	Metabolism	Metabolism: mitochondria	Metabolism: mitochondria: unassigned	mai-1 is an ortholog of human ATP5IF1 (ATP synthase inhibitory factor subunit 1)\; exhibits ATPase inhibitor activity\; is involved in negative regulation of ATPase activity\; localizes to the cytoplasm\; is expressed in the coelomocyte, the cuticle, the hypodermis, the rectum, and the vulva.
WBGene00003957	F23B2.12	Proteolysis general	Proteolysis general: carboxypeptidase	Proteolysis general: carboxypeptidase	pcp-2 is an ortholog of human PRSS16 (serine protease 16)\; is predicted to have serine-type peptidase activity\; localizes to the membrane raft.
WBGene00004025	F35G2.4	Extracellular material	Extracellular material: PGI	Extracellular material: PGI	phy-2 is an ortholog of human P4HA1, P4HA2, and P4HA3\; exhibits peptidyl-proline 4-dioxygenase activity\; is involved in macromolecule modification and oxidation-reduction process\; localizes to the endoplasmic reticulum\; is expressed in the excretory cell, the hypodermis, and the spermatheca.
WBGene00004878	Y69A2AR.4	Transmembrane transport	Transmembrane transport: metal ion	Transmembrane transport: metal ion	smf-3 is an ortholog of human SLC11A1 (solute carrier family 11 member 1) and SLC11A2 (solute carrier family 11 member 2)\; is predicted to have transition metal ion transmembrane transporter activity\; is involved in response to manganese ion, response to oxidative stress, and transition metal ion homeostasis\; localizes to the apical plasma membrane and intracellular\; is expressed in several t…
WBGene00006016	F32H5.6	Transmembrane protein	Transmembrane protein: seven transmembrane receptor	Transmembrane protein: seven transmembrane receptor: srx	srx-125 is enriched in the intestine based on RNA-seq studies\; is affected by several genes including elt-2, eat-2, and lin-35 based on microarray, tiling array, and RNA-seq studies\; is affected by four chemicals including Alovudine, stavudine, and dafa#1 based on RNA-seq and microarray studies\; is predicted to encode a protein with the following domain: 7TM GPCR, serpentine receptor class x (…
WBGene00006650	F09E10.11	Non-coding RNA	Non-coding RNA: ncRNA	Non-coding RNA: ncRNA	tts-1 is enriched in the muscle cell based on RNA-seq and microarray studies\; is affected by several genes including daf-16, daf-2, and glp-1 based on microarray and RNA-seq studies\; is affected by fifteen chemicals including Ethanol, Nitric Oxide, and methylmercury hydroxide based on RNA-seq and microarray studies.
WBGene00007363	C06B3.4	Metabolism	Metabolism: lipid	Metabolism: lipid: sterol	stdh-1 is an ortholog of human HSD17B12 (hydroxysteroid 17-beta dehydrogenase 12)\; is predicted to have oxidoreductase activity\; is expressed in the body wall musculature, the head, the intestine, the nervous system, and the tail.
WBGene00007856	C31H5.5	Unassigned	Unassigned	Unassigned: regulated by multiple stresses	C31H5.5 is enriched in the alimentary system, the digestive tract, the muscle cell, and the nervous system based on microarray, tiling array, and RNA-seq studies\; is affected by several genes including daf-16, daf-2, and daf-12 based on tiling array, RNA-seq, and microarray studies\; is affected by five chemicals including Rotenone, stavudine, and Cadmium based on RNA-seq and microarray studies.
WBGene00007867	C32H11.4	Stress response	Stress response: pathogen	Stress response: pathogen: CUB	C32H11.4 is involved in innate immune response.
WBGene00007886	C33A12.7	Metabolism	Metabolism: glutathione	Metabolism: glutathione	ethe-1 is an ortholog of human ETHE1\; human orthologs of this gene are implicated in ethylmalonic encephalopathy\; human ETHE1 exhibits iron ion binding activity and sulfur dioxygenase activity.
WBGene00007946	C35A5.2	Stress response	Stress response: detoxification	Stress response: detoxification: ugt	ugt-33 is an ortholog of human UGT3A1 (UDP glycosyltransferase family 3 member A1) and UGT3A2 (UDP glycosyltransferase family 3 member A2)\; is predicted to have transferase activity, transferring hexosyl groups.
WBGene00008038	C40H1.2	Pseudogene	Pseudogene	Pseudogene	C40H1.2 is enriched in the intestine based on RNA-seq studies\; is affected by several genes including daf-16, daf-2, and hsf-1 based on microarray and RNA-seq studies\; is affected by ten chemicals including tryptophan, methylmercuric chloride, and Tunicamycin based on microarray and RNA-seq studies\; is predicted to encode a protein with the following domain: Alpha\/Beta hydrolase fold.
WBGene00008127	C47A10.5	Metabolism	Metabolism: amino acid	Metabolism: amino acid: breakdown	ddo-1 is an ortholog of human DDO and dao\; exhibits D-aspartate oxidase activity, D-glutamate oxidase activity, and cofactor binding activity\; is involved in oxidation-reduction process\; is expressed in the hypodermis and the intestinal cell.
WBGene00008415	D2030.5	Metabolism	Metabolism: lipid	Metabolism: lipid: beta oxidation	mce-1 is an ortholog of human MCEE\; localizes to the mitochondrion\; is expressed in the body wall musculature, the hypodermis, the intestine, and the pharynx\; is used to study methylmalonic acidemia.
WBGene00008495	F01D5.5	Stress response	Stress response: pathogen	Stress response: pathogen: unassigned	F01D5.5 is involved in innate immune response.
WBGene00008538	F02H6.5	Stress response	Stress response: unassigned	Stress response: unassigned	sqrd-1 is an ortholog of human SQRDL\; is predicted to have oxidoreductase activity.
WBGene00009008	F21D5.3	Unassigned	Unassigned	Unassigned	F21D5.3 is predicted to have copper ion binding activity and oxidoreductase activity.
WBGene00009042	F22B5.4	Transmembrane protein	Transmembrane protein: unassigned	Transmembrane protein: unassigned	F22B5.4 is enriched in the male and the nervous system based on tiling array, RNA-seq, and microarray studies\; is affected by several genes including daf-16, hsf-1, and clk-1 based on microarray, tiling array, and RNA-seq studies\; is affected by fifteen chemicals including Heme, aldicarb, and methylmercuric chloride based on microarray and RNA-seq studies.
WBGene00010336	F59F4.1	Metabolism	Metabolism: lipid	Metabolism: lipid: beta oxidation	acox-1.6 is an ortholog of human ACOX1\; is predicted to have FAD binding activity and acyl-CoA oxidase activity\; is expressed in the intestine and the pharynx\; human orthologs of this gene are implicated in peroxisomal acyl-CoA oxidase deficiency.
WBGene00010340	F59F5.1	Transmembrane transport	Transmembrane transport: unassigned	Transmembrane transport: unassigned	slcf-1 localizes to the basolateral plasma membrane\; is expressed in the intestine.
WBGene00010383	H12D21.7	Metabolism	Metabolism: unassigned	Metabolism: unassigned	mpst-3 is an ortholog of human MPST and tst\; is predicted to have transferase activity.
WBGene00010553	K04C1.3	Transcription factor	Transcription factor: ZF	Transcription factor: ZF	K04C1.3 is predicted to have DNA-binding activity transcription factor activity and sequence-specific DNA binding activity.
WBGene00010759	K10H10.2	Metabolism	Metabolism: amino acid	Metabolism: amino acid: synthesis	cysl-2 is an ortholog of human Cbs\; exhibits L-3-cyanoalanine synthase activity and cysteine synthase activity\; is involved in cysteine biosynthetic process from serine\; is used to study Down syndrome.
WBGene00012339	W07G4.5	Unassigned	Unassigned	Unassigned	W07G4.5 is enriched in the AFD and the intestine based on tiling array, RNA-seq, and microarray studies\; is affected by several genes including daf-16, daf-2, and glp-1 based on microarray and RNA-seq studies\; is affected by ten chemicals including Alovudine, stavudine, and Zidovudine based on RNA-seq and microarray studies.
WBGene00012538	Y37A1B.5	Unassigned	Unassigned	Unassigned	Y37A1B.5 is an ortholog of human SELENBP1\; is predicted to have selenium binding activity\; is expressed in the hypodermis.
WBGene00012748	Y40H7A.11	Transmembrane protein	Transmembrane protein: unassigned	Transmembrane protein: unassigned	Y40H7A.11 is an ortholog of human CDIP1 and LITAF\; human LITAF exhibits RNA polymerase II proximal promoter sequence-specific DNA binding activity, WW domain binding activity, and zinc ion binding activity.
WBGene00013136	Y53C10A.5	Transmembrane protein	Transmembrane protein: unassigned	Transmembrane protein: unassigned	Y53C10A.5 is an ortholog of human TMEM189\; is expressed in several tissues, including the hypodermis, the intestine, the nervous system, and the reproductive system\; is predicted to encode a protein with the following domain: B domain of TMEM189, localisation domain.
WBGene00013650	Y105C5B.9	Metabolism	Metabolism: unassigned	Metabolism: unassigned	Y105C5B.9 is an ortholog of human PHYHD1\; is predicted to have dioxygenase activity and metal ion binding activity.
WBGene00014000	ZK550.6	Metabolism	Metabolism: unassigned	Metabolism: unassigned	ZK550.6 is an ortholog of human PHYH\; is predicted to have L-ascorbic acid binding activity, metal ion binding activity, and phytanoyl-CoA dioxygenase activity\; is expressed in the intestine\; human orthologs of this gene are implicated in Refsum disease.
WBGene00014030	ZK637.13	Globin	Globin	Globin	glb-1 is predicted to have several functions, including heme binding activity, iron ion binding activity, and oxygen binding activity\; is expressed in several tissues, including the head, the hypodermis, the nervous system, and the reproductive system.
WBGene00014202	ZK1058.1	Metabolism	Metabolism: B12	Metabolism: B12	mmcm-1 is an ortholog of human MUT\; is predicted to have cobalamin binding activity, metal ion binding activity, and methylmalonyl-CoA mutase activity\; localizes to the mitochondrion\; is used to study methylmalonic acidemia\; human orthologs of this gene are implicated in methylmalonic aciduria due to methylmalonyl-CoA mutase deficiency.
WBGene00015295	C01C10.3	Metabolism	Metabolism: lipid	Metabolism: lipid: phospholipid	acl-12 is an ortholog of human LPGAT1\; is predicted to have 1-acylglycerol-3-phosphate O-acyltransferase activity.
WBGene00016052	C24B9.9	Transmembrane protein	Transmembrane protein: unassigned	Transmembrane protein: unassigned	dod-3 is an ortholog of human DEPDC4 and DEPDC7.
WBGene00016325	C32E8.9	Metabolism	Metabolism: lipid	Metabolism: lipid: beta oxidation	C32E8.9 is an ortholog of human ECHDC1\; is predicted to have catalytic activity\; is expressed in the hypodermis and the intestine.
WBGene00016502	C37C3.10	Unassigned	Unassigned	Unassigned: regulated by multiple stresses	C37C3.10 is enriched in the intestine based on tiling array studies\; is affected by several genes including pmk-1, npr-1, and alg-1 based on microarray and RNA-seq studies\; is affected by twelve chemicals including tryptophan, Tunicamycin, and Mianserin based on microarray and RNA-seq studies.
WBGene00018286	F41E6.5	Metabolism	Metabolism: mitochondria	Metabolism: mitochondria: unassigned	F41E6.5 is an ortholog of human HAO1 and HAO2\; is predicted to have FMN binding activity and oxidoreductase activity\; is expressed in the intestine and the pharynx.
WBGene00018459	F45D11.14	Unassigned	Unassigned	Unassigned	F45D11.14 is expressed in the hypodermis and the intestine\; is predicted to encode a protein with the following domain: Protein of unknown function DUF684.
WBGene00018996	F57B9.1	Metabolism	Metabolism: B6	Metabolism: B6	F57B9.1 is an ortholog of human PNPO\; is predicted to have FMN binding activity and pyridoxamine-phosphate oxidase activity.
WBGene00019022	F58A6.1	Metabolism	Metabolism: lipid	Metabolism: lipid: beta oxidation	F58A6.1 is an ortholog of human ECH1\; is predicted to have catalytic activity.
WBGene00019215	H20E11.3	Stress response	Stress response: pathogen	Stress response: pathogen: unassigned	H20E11.3 is involved in innate immune response.
WBGene00019394	K04F10.1	Nucleic acid	Nucleic acid: binding	Nucleic acid: binding: unassigned	K04F10.1 is an ortholog of human ATXN1L\; is predicted to have RNA binding activity.
WBGene00019464	K07B1.4	Metabolism	Metabolism: lipid	Metabolism: lipid: glycerolipid	K07B1.4 is an ortholog of human DGAT2 (diacylglycerol O-acyltransferase 2)\; is predicted to have transferase activity, transferring acyl groups other than amino-acyl groups\; is expressed in the body wall musculature, the intestine, and the rectal gland cell.
WBGene00019730	M02D8.4	Metabolism	Metabolism: amino acid	Metabolism: amino acid: synthesis	asns-2 is an ortholog of human ASNS\; is predicted to have ATP binding activity and asparagine synthase (glutamine-hydrolyzing) activity\; is expressed in the intestine.
WBGene00019731	M02D8.5	Unassigned	Unassigned	Unassigned: regulated by multiple stresses	M02D8.5 is enriched in the intestine based on RNA-seq studies\; is affected by several genes including daf-16, daf-2, and dpy-10 based on microarray and RNA-seq studies\; is affected by seven chemicals including Tunicamycin, levamisole, and Atrazine based on microarray studies\; is predicted to encode a protein with the following domain: Spermadhesin, CUB domain superfamily.
WBGene00019963	R08E5.3	Protein modification	Protein modification: methyltransferase	Protein modification: methyltransferase	R08E5.3 is expressed in the intestine\; is predicted to encode a protein with the following domains: Methyltransferase domain, S-adenosyl-L-methionine-dependent methyltransferase, and Winged helix-like DNA-binding domain superfamily.
WBGene00020139	T01B11.2	Metabolism	Metabolism: lipid	Metabolism: lipid: phospholipid	eppl-1 is an ortholog of human ETNPPL and PHYKPL\; is predicted to have lyase activity, pyridoxal phosphate binding activity, and transaminase activity.
WBGene00020307	T07D3.4	Protein modification	Protein modification: carbohydrate	Protein modification: carbohydrate	T07D3.4 is an ortholog of human FKTN\; human orthologs of this gene are implicated in dilated cardiomyopathy 1X and muscular dystrophy (multiple).
WBGene00020865	T27E4.7	Unassigned	Unassigned	Unassigned	T27E4.7 is enriched in the intestine, the muscle cell, and the nervous system based on tiling array, RNA-seq, and microarray studies\; is affected by several genes including daf-16, daf-2, and dpy-10 based on microarray, tiling array, and RNA-seq studies\; is affected by six chemicals including Tunicamycin, Humic Substances, and adsorbable organic bromine compound based on microarray studies.
WBGene00020943	W02D7.8	Transmembrane protein	Transmembrane protein: unassigned	Transmembrane protein: unassigned	W02D7.8 is enriched in the intestine and the nervous system based on tiling array, microarray, and RNA-seq studies\; is affected by several genes including daf-16, daf-2, and daf-12 based on microarray, RNA-seq, and tiling array studies\; is affected by six chemicals including methylmercuric chloride, Cry5B, and Progesterone based on microarray and RNA-seq studies.
WBGene00020999	W03F9.1	Nucleic acid	Nucleic acid: binding	Nucleic acid: binding: zinc finger	W03F9.1 is an ortholog of human ZPR1 (ZPR1 zinc finger)\; is predicted to have zinc ion binding activity\; localizes to the endoplasmic reticulum, sarcomere, and striated muscle dense body.
WBGene00021043	W05G11.6	Metabolism	Metabolism: glycolysis	Metabolism: glycolysis	pck-1 is an ortholog of human PCK1 and PCK2\; is predicted to have GTP binding activity, kinase activity, and phosphoenolpyruvate carboxykinase activity\; localizes to the cytosol and striated muscle dense body.
WBGene00021491	Y40B10A.6	Protein modification	Protein modification: methyltransferase	Protein modification: methyltransferase	comt-4 is an ortholog of human COMTD1 (catechol-O-methyltransferase domain containing 1)\; is predicted to have O-methyltransferase activity.
WBGene00021818	Y53G8B.2	Metabolism	Metabolism: lipid	Metabolism: lipid: phospholipid	Y53G8B.2 is an ortholog of human DGAT2 (diacylglycerol O-acyltransferase 2)\; is predicted to have transferase activity, transferring acyl groups other than amino-acyl groups.

## Sheet: Enrichment
S8 Table. Enriched biological terms for genes positively regulated by HIF-1 under hypoxia.
Category 1	RGS	AC	PValue	Bonferroni
Metabolism	27	1601	1.82e-14	2.54e-13
Stress response	8	833	0.000562899	0.00788058
Category 2	RGS	AC	PValue	Bonferroni
Metabolism: lipid	10	526	4.41e-07	1.28e-05
Metabolism: amino acid	5	82	1.39e-06	4.03e-05
Metabolism: FMO	2	5	9.04e-05	0.00262195
Category 3	RGS	AC	PValue	Bonferroni
Metabolism: lipid: beta oxidation	4	78	3.05e-05	0.00118812
Metabolism: FMO	2	5	9.04e-05	0.00352607
Metabolism: amino acid: synthesis	3	39	9.95e-05	0.00388201
