# Supplementary material for: Whole genome profiling of short-term hypoxia induced genes and identification of HIF-1 binding sites provide insights into HIF-1 function in Caenorhabditis elegans
Source: PLoS One. 2024 May 14;19(5):e0295094. doi: 10.1371/journal.pone.0295094 (PMC11093353; doi:10.1371/journal.pone.0295094)
Supplement: S9 Table — (XLSX) [file pone.0295094.s016.xlsx]

## Sheet: Annotation
S9 Table. Enriched biological terms for genes negatively regulated by HIF-1 under hypoxia.
Wormbase.ID	Sequence.ID	Category.1	Category.2	Category.3	Automated.Description
WBGene00000190	F45E4.1	Trafficking	Trafficking: ER/Golgi	Trafficking: ER/Golgi: ARF	arf-1.1 is an ortholog of human ARL11 (ADP ribosylation factor like GTPase 11), ARL14 (ADP ribosylation factor like GTPase 14), and RP11-302B13.5\; is predicted to have GTP binding activity\; is involved in endoplasmic reticulum unfolded protein response.
WBGene00000512	B0285.9	Metabolism	Metabolism: lipid	Metabolism: lipid: phospholipid	ckb-2 is an ortholog of human CHKA and CHKB\; exhibits choline kinase activity\; is involved in CDP-choline pathway\; is expressed in several tissues, including the alimentary system, the excretory gland cell, the head, the hmc, and the reproductive system\; human orthologs of this gene are implicated in megaconial type congenital muscular dystrophy.
WBGene00001240	F11E6.5	Metabolism	Metabolism: lipid	Metabolism: lipid: fatty acid	elo-2 is an ortholog of human ELOVL3 and ELOVL6\; is predicted to have transferase activity, transferring acyl groups other than amino-acyl groups\; is involved in several processes, including determination of adult lifespan, growth, and lipid metabolic process\; is expressed in the intestine, the pharyngeal muscle cell, the tail, the ventral nerve cord, and uterus.
WBGene00001757	R05F9.5	Stress response	Stress response: detoxification	Stress response: detoxification: GST	gst-9 is an ortholog of human GSTA4 (glutathione S-transferase alpha 4), GSTA5 (glutathione S-transferase alpha 5), and HPGDS (hematopoietic prostaglandin D synthase)\; is predicted to have glutathione transferase activity.
WBGene00003609	B0280.8	Transcription factor	Transcription factor: NHR	Transcription factor: NHR	nhr-10 is predicted to have several functions, including regulation of cellular process, sequence-specific DNA binding activity, and zinc ion binding activity\; is expressed in the head.
WBGene00003707	F16B4.12	Transcription factor	Transcription factor: NHR	Transcription factor: NHR	nhr-117 is predicted to have DNA-binding activity transcription factor activity, sequence-specific DNA binding activity, and zinc ion binding activity\; is expressed in the terminal bulb.
WBGene00004003	C47A10.1	Transmembrane transport	Transmembrane transport: ABC	Transmembrane transport: ABC	pgp-9 is an ortholog of human ABCB1 (ATP binding cassette subfamily B member 1), ABCB11 (ATP binding cassette subfamily B member 11), and ABCB4 (ATP binding cassette subfamily B member 4)\; is predicted to have efflux transmembrane transporter activity\; is expressed in the intestine, the nervous system, and the pharynx.
WBGene00004052	H23L24.5	Stress response	Stress response: unassigned	Stress response: unassigned	parg-2 is an ortholog of human Parg\; exhibits poly(ADP-ribose) glycohydrolase activity\; is involved in nucleotide-sugar metabolic process and response to gamma radiation\; localizes to the cytoplasm\; is expressed in head neurons and tail neurons.
WBGene00004809	F44G3.6	Proteolysis proteasome	Proteolysis proteasome: E3	Proteolysis proteasome: E3: SCF	skr-3 is an ortholog of human CTD-2410N18.5 and SKP1 (S-phase kinase associated protein 1)\; is predicted to have ligase activity\; is involved in defense response to Gram-negative bacterium and innate immune response\; is expressed in the intestine and the pharynx.
WBGene00006351	K03A1.5	Metabolism	Metabolism: lipid	Metabolism: lipid: fatty acid	sur-5 is an ortholog of human AACS (acetoacetyl-CoA synthetase)\; is predicted to have ATP binding activity and acetoacetate-CoA ligase activity\; is expressed in several tissues, including the body wall musculature, the excretory cell, the hypodermis, the reproductive system, and the vulval precursor cell.
WBGene00006575	F13B10.1	Stress response	Stress response: pathogen	Stress response: pathogen: signaling	tir-1 is an ortholog of human SARM1 (sterile alpha and TIR motif containing 1)\; exhibits enzyme binding activity, identical protein binding activity, and signaling adaptor activity\; is involved in several processes, including activation of MAPK activity, cell-cell signaling involved in cell fate commitment, and defense response to other organism\; localizes to the axon cytoplasm\; is expressed …
WBGene00007024	W01A8.1	Metabolism	Metabolism: lipid	Metabolism: lipid: binding	plin-1 is involved in embryo development\; is expressed in the germ line, the hypodermal cell, and the intestinal cell.
WBGene00007365	C06B3.6	Metabolism	Metabolism: lipid	Metabolism: lipid: unassigned	C06B3.6 is enriched in the PLM, the coelomocyte, the germline precursor cell, the intestine, and the muscle cell based on tiling array, RNA-seq, and microarray studies\; is affected by several genes including daf-2, clk-1, and sir-2.1 based on microarray and RNA-seq studies\; is affected by sixteen chemicals including diallyl trisulfide, Ethanol, and 1-methylnicotinamide based on microarray and R…
WBGene00007366	C06B3.7	Unassigned	Unassigned	Unassigned	C06B3.7 is enriched in the Z1, the Z4, the intestine, and the nervous system based on tiling array and RNA-seq studies\; is affected by several genes including daf-2, hsf-1, and clk-1 based on microarray and RNA-seq studies\; is affected by sixteen chemicals including Heme, Nitric Oxide, and methylmercury hydroxide based on microarray and RNA-seq studies.
WBGene00007453	C08F11.5	Proteolysis proteasome	Proteolysis proteasome: E3	Proteolysis proteasome: E3: F box	fbxa-98 is enriched in the AVA and the intestine based on tiling array and RNA-seq studies\; is affected by several genes including daf-16, daf-2, and daf-12 based on microarray and RNA-seq studies\; is affected by eleven chemicals including methylmercuric chloride, levamisole, and stavudine based on microarray and RNA-seq studies\; is predicted to encode a protein with the following domains: F-b…
WBGene00007460	C08F11.13	Transmembrane protein	Transmembrane protein: unassigned	Transmembrane protein: unassigned	C08F11.13 is enriched in the intestine and the nervous system based on microarray, tiling array, and RNA-seq studies\; is affected by several genes including daf-16, daf-2, and glp-1 based on microarray and RNA-seq studies\; is affected by fifteen chemicals including Ethanol, 1-methylnicotinamide, and D-glucopyranose based on RNA-seq and microarray studies.
WBGene00007506	C10C5.2	Stress response	Stress response: pathogen	Stress response: pathogen: unassigned	C10C5.2 is involved in innate immune response.
WBGene00007574	C14B1.3	Proteolysis proteasome	Proteolysis proteasome: E3	Proteolysis proteasome: E3: F box	C14B1.3 is an ortholog of human FBXO2 (F-box protein 2), FBXO44 (F-box protein 44), and FBXO6 (F-box protein 6)\; human FBXO6 exhibits ubiquitin-protein transferase activity.
WBGene00007716	C25D7.4	Proteolysis proteasome	Proteolysis proteasome: E3	Proteolysis proteasome: E3: F box	fbxa-82 is enriched in the intestine and the muscle cell based on tiling array, RNA-seq, and microarray studies\; is affected by several genes including daf-16, clk-1, and elt-2 based on microarray and RNA-seq studies\; is affected by ten chemicals including multi-walled carbon nanotube, levamisole, and Alovudine based on RNA-seq and microarray studies\; is predicted to encode a protein with the …
WBGene00007882	C33A12.3	Unassigned	Unassigned	Unassigned	C33A12.3 is an ortholog of human C4orf33\; is expressed in several tissues including the intestine and the pharynx\; is predicted to encode a protein with the following domain: UPF0462 protein C4orf33.
WBGene00008486	F01D4.2	Stress response	Stress response: detoxification	Stress response: detoxification: ugt	ugt-44 is an ortholog of human UGT3A1 (UDP glycosyltransferase family 3 member A1) and UGT3A2 (UDP glycosyltransferase family 3 member A2)\; is predicted to have transferase activity, transferring hexosyl groups\; is involved in innate immune response.
WBGene00008602	F09B9.1	Metabolism	Metabolism: lipid	Metabolism: lipid: o-acyl transferase	oac-14 is predicted to have transferase activity, transferring acyl groups other than amino-acyl groups.
WBGene00008726	F13A7.11	Stress response	Stress response: pathogen	Stress response: pathogen: unassigned	F13A7.11 is involved in innate immune response.
WBGene00008922	F17C11.11	Stress response	Stress response: unassigned	Stress response: unassigned	F17C11.11 is enriched in the AFD, the NSM, the body wall musculature, and the intestine based on RNA-seq and microarray studies\; is affected by several genes including daf-12, hsf-1, and elt-2 based on microarray, tiling array, and RNA-seq studies\; is affected by ten chemicals including 1-methylnicotinamide, Tunicamycin, and levamisole based on RNA-seq and microarray studies.
WBGene00008940	F18H3.4	Stress response	Stress response: pathogen	Stress response: pathogen: unassigned	F18H3.4 is involved in innate immune response.
WBGene00009221	F28F8.2	Metabolism	Metabolism: lipid	Metabolism: lipid: fatty acid	acs-2 is an ortholog of human ACSF2 (acyl-CoA synthetase 2)\; is predicted to have catalytic activity\; is involved in fatty acid metabolic process\; localizes to the mitochondrion\; is expressed in the alimentary system, the digestive tract, the hypodermis, the muscular system, and the nervous system.
WBGene00009801	F47A4.5	Signaling	Signaling: lipid	Signaling: lipid: phospholipase A	ipla-2 is an ortholog of human ESPN (espin), ESPNL (espin like), and PLA2G6 (phospholipase A2 group VI)\; is predicted to have hydrolase activity\; is involved in intestinal lipid catabolic process and response to starvation\; localizes to the cytoplasm\; human orthologs of this gene are implicated in autosomal recessive Parkinson's disease 14, neurodegeneration with brain iron accumulation 2a, a…
WBGene00009947	F52H3.5	Stress response	Stress response: unassigned	Stress response: unassigned	ttc-36 is an ortholog of human TTC36 (tetratricopeptide repeat domain 36)\; is expressed in the hypodermis, the intestine, and the pharynx\; is predicted to encode a protein with the following domains: Tetratricopeptide-like helical domain superfamily, Tetratricopeptide repeat, and Tetratricopeptide repeat protein 36.
WBGene00009957	F53B2.8	Unassigned	Unassigned	Unassigned	F53B2.8 is enriched in the intestine and the muscle cell based on tiling array and RNA-seq studies\; is affected by several genes including daf-16, daf-2, and glp-1 based on microarray, tiling array, and RNA-seq studies\; is affected by twenty-five chemicals including Ethanol, Nitric Oxide, and 1-methylnicotinamide based on RNA-seq and microarray studies.
WBGene00010700	K09A9.1	Signaling	Signaling: MAPK	Signaling: MAPK	nipi-3 is an ortholog of human TRIB1, TRIB2, and TRIB3\; is predicted to have ATP binding activity and protein kinase activity\; is involved in determination of adult lifespan, positive regulation of transcription from RNA polymerase II promoter involved in defense response to fungus, and regulation of defense response to fungus\; is expressed in several tissues, including the alimentary system, …
WBGene00011339	T01G5.1	Signaling	Signaling: Y kinase	Signaling: Y kinase	T01G5.1 is an ortholog of human RP11-231C18.3, KDR, and FLT4\; is predicted to have protein kinase activity.
WBGene00012494	Y22F5A.1	Transcription factor	Transcription factor: NHR	Transcription factor: NHR	nhr-232 is predicted to have DNA-binding activity transcription factor activity, sequence-specific DNA binding activity, and zinc ion binding activity.
WBGene00012591	Y38E10A.13	Unassigned	Unassigned	Unassigned: regulated by multiple stresses	nspe-1 is enriched in the PLM based on RNA-seq studies\; is affected by several genes including daf-16, dpy-10, and clk-1 based on microarray, tiling array, and RNA-seq studies\; is affected by twenty-four chemicals including methylmercury hydroxide, 1-methylnicotinamide, and Rotenone based on RNA-seq and microarray studies\; is predicted to encode a protein with the following domain: Protein of …
WBGene00012757	Y41C4A.11	Trafficking	Trafficking: ER/Golgi	Trafficking: ER/Golgi: COP I	Y41C4A.11 is an ortholog of human COPB2 (coatomer protein complex subunit beta 2)\; is involved in endoplasmic reticulum unfolded protein response\; is expressed in the pharynx.
WBGene00012813	Y43F8B.2	Signaling	Signaling: S/T kinase	Signaling: S/T kinase	Y43F8B.2 is an ortholog of human GSKIP\; is predicted to have protein kinase A binding activity\; is involved in innate immune response\; localizes to the striated muscle dense body\; is expressed in several tissues including tail hypodermis, the nerve ring, and the ventral nerve cord.
WBGene00013060	Y51A2A.4	Unassigned	Unassigned	Unassigned	Y51A2A.4 is enriched in the nervous system based on tiling array studies\; is affected by several genes including daf-2, clk-1, and sir-2.1 based on microarray, tiling array, and RNA-seq studies\; is affected by fluoranthene and Triclosan based on microarray studies.
WBGene00015692	C10H11.3	Stress response	Stress response: detoxification	Stress response: detoxification: ugt	ugt-25 is an ortholog of human UGT3A1 (UDP glycosyltransferase family 3 member A1) and UGT3A2 (UDP glycosyltransferase family 3 member A2)\; is predicted to have glucuronosyltransferase activity.
WBGene00015693	C10H11.4	Stress response	Stress response: detoxification	Stress response: detoxification: ugt	ugt-28 is an ortholog of human UGT3A1 (UDP glycosyltransferase family 3 member A1) and UGT3A2 (UDP glycosyltransferase family 3 member A2)\; is predicted to have transferase activity, transferring hexosyl groups.
WBGene00015894	C17C3.12	Metabolism	Metabolism: lipid	Metabolism: lipid: beta oxidation	acdh-2 is an ortholog of human ACADSB (acyl-CoA dehydrogenase short\/branched chain)\; is predicted to have flavin adenine dinucleotide binding activity and oxidoreductase activity, acting on the CH-CH group of donors\; is expressed in the body wall musculature and the intestine.
WBGene00016783	C49G7.5	Stress response	Stress response: pathogen	Stress response: pathogen: unassigned	irg-2 is involved in defense response to Gram-negative bacterium and innate immune response.
WBGene00016788	C49G7.10	Unassigned	Unassigned	Unassigned	C49G7.10 is involved in innate immune response.
WBGene00016892	C53A3.2	Metabolism	Metabolism: lipid	Metabolism: lipid: glycerolipid	pgph-3 is an ortholog of human PDXP (pyridoxal phosphatase) and PGP\; is predicted to have phosphatase activity\; is expressed in the hypodermis and the intestine.
WBGene00017422	F13C5.1	Unassigned	Unassigned	Unassigned	F13C5.1 is enriched in the amphid sensillum and the nervous system based on microarray, tiling array, and RNA-seq studies\; is affected by several genes including clk-1, lin-39, and pgl-1 based on RNA-seq and microarray studies\; is affected by seven chemicals including methylmercuric chloride, 4-bromodiphenyl ether, and stavudine based on microarray and RNA-seq studies.
WBGene00017484	F15E6.3	Unassigned	Unassigned	Unassigned: regulated by multiple stresses	F15E6.3 is enriched in the intestine based on microarray studies\; is affected by several genes including daf-16, daf-2, and dpy-10 based on microarray and RNA-seq studies\; is affected by fifteen chemicals including 1-methylnicotinamide, methylmercuric chloride, and Rotenone based on RNA-seq and microarray studies.
WBGene00017488	F15E6.8	Unassigned	Unassigned	Unassigned: regulated by multiple stresses	dct-7 is affected by several genes including daf-16, daf-2, and daf-12 based on microarray and RNA-seq studies\; is affected by twelve chemicals including methylmercuric chloride, Tunicamycin, and multi-walled carbon nanotube based on microarray and RNA-seq studies.
WBGene00017565	F18E3.7	Metabolism	Metabolism: amino acid	Metabolism: amino acid: breakdown	ddo-2 is an ortholog of human DDO and dao\; exhibits D-aspartate oxidase activity and D-glutamate oxidase activity\; is involved in oxidation-reduction process\; is expressed in the body wall musculature, the intestinal cell, and the pharyngeal muscle cell.
WBGene00017908	F28H1.1	Unassigned	Unassigned	Unassigned: regulated by multiple stresses	F28H1.1 is enriched in the ASER, the Z1.p, the Z4.a, the gon_male_dtc anterior, and the gon_male_dtc posterior based on RNA-seq studies\; is affected by several genes including daf-16, sir-2.1, and pgl-1 based on tiling array, microarray, and RNA-seq studies\; is affected by eleven chemicals including 1-methylnicotinamide, Mercuric Chloride, and D-glucopyranose based on RNA-seq and microarray stu…
WBGene00018259	F41B4.3	Stress response	Stress response: ER	Stress response: ER	F41B4.3 is involved in endoplasmic reticulum unfolded protein response.
WBGene00018966	F56D2.5	Proteolysis proteasome	Proteolysis proteasome: E3	Proteolysis proteasome: E3: unassigned	F56D2.5 is an ortholog of human RNF14 (ring finger protein 14)\; is predicted to have metal ion binding activity and ubiquitin-protein transferase activity\; is involved in innate immune response.
WBGene00019345	K02G10.3	Transmembrane protein	Transmembrane protein: unassigned	Transmembrane protein: unassigned	tmem-135 is an ortholog of human TMEM135\; is involved in several processes, including determination of adult lifespan, positive regulation of gene expression, and positive regulation of lipid storage\; localizes to the cytoplasm and lipid droplet\; is expressed in the epithelial system, the intestine, and the pharynx.
WBGene00019564	K09D9.1	Unassigned	Unassigned	Unassigned	K09D9.1 is involved in innate immune response.
WBGene00019978	R09B5.6	Metabolism	Metabolism: lipid	Metabolism: lipid: beta oxidation	hacd-1 is an ortholog of human HADH\; is predicted to have 3-hydroxyacyl-CoA dehydrogenase activity and NAD+ binding activity.
WBGene00020456	T12B5.10	Proteolysis proteasome	Proteolysis proteasome: E3	Proteolysis proteasome: E3: F box	fbxa-60 is involved in innate immune response.
WBGene00020760	T24C4.4	Stress response	Stress response: pathogen	Stress response: pathogen: unassigned	T24C4.4 is involved in innate immune response.
WBGene00020869	T28A11.2	Unassigned	Unassigned	Unassigned: regulated by multiple stresses	T28A11.2 is enriched in the PLM and the muscle cell based on tiling array, RNA-seq, and microarray studies\; is affected by several genes including daf-16, daf-2, and glp-1 based on microarray, tiling array, and RNA-seq studies\; is affected by six chemicals including 1-methylnicotinamide, Rotenone, and resveratrol based on RNA-seq and microarray studies\; is predicted to encode a protein with th…
WBGene00021157	Y4C6B.3	Transmembrane transport	Transmembrane transport: solute carrier	Transmembrane transport: solute carrier	Y4C6B.3 is enriched in dopaminergic neurons, the germline precursor cell, and the male based on tiling array and RNA-seq studies\; is affected by several genes including daf-16, daf-2, and clk-1 based on microarray and RNA-seq studies\; is affected by four chemicals including D-glucose, procyanidin, and Humic Substances based on RNA-seq and microarray studies\; is predicted to encode a protein wi…
WBGene00021487	Y40B10A.2	Protein modification	Protein modification: methyltransferase	Protein modification: methyltransferase	comt-3 is an ortholog of human COMTD1 (catechol-O-methyltransferase domain containing 1)\; is predicted to have O-methyltransferase activity.
WBGene00021977	Y58A7A.3	Unassigned	Unassigned	Unassigned: regulated by multiple stresses	Y58A7A.3 is enriched in several tissues, including the epithelial system, the intestine, the nervous system, and the somatic gonad precursor based on tiling array and RNA-seq studies\; is affected by several genes including daf-16, daf-2, and glp-1 based on microarray, tiling array, and RNA-seq studies\; is affected by sixteen chemicals including Ethanol, 1-methylnicotinamide, and methylmercuric …
WBGene00022307	Y77E11A.2	Metabolism	Metabolism: mitochondria	Metabolism: mitochondria: unassigned	Y77E11A.2 is an ortholog of human NADK2\; is predicted to have NAD+ kinase activity.
WBGene00022887	ZK1290.5	Metabolism	Metabolism: short chain dehydrogenase	Metabolism: short chain dehydrogenase	ZK1290.5 is predicted to have oxidoreductase activity.

## Sheet: Enrichment
S9 Table. Enriched biological terms for genes negatively regulated by HIF-1 under hypoxia.
Category 1	RGS	AC	PValue	Bonferroni
Stress response	14	833	6.95e-09	6.95e-08
Metabolism	13	1601	4.75e-05	0.000474912
Category 2	RGS	AC	PValue	Bonferroni
Metabolism: lipid	10	526	2.59e-07	5.18e-06
Stress response: pathogen	6	192	3.7e-06	7.39e-05
Stress response: unassigned	3	49	0.000157091	0.00314181
Category 3	RGS	AC	PValue	Bonferroni
Stress response: pathogen: unassigned	5	96	2.16e-06	6.9e-05
Stress response: unassigned	3	49	0.000157091	0.0050269
