# Supplementary material for: Whole genome profiling of short-term hypoxia induced genes and identification of HIF-1 binding sites provide insights into HIF-1 function in Caenorhabditis elegans
Source: PLoS One. 2024 May 14;19(5):e0295094. doi: 10.1371/journal.pone.0295094 (PMC11093353; doi:10.1371/journal.pone.0295094)
Supplement: S10 Table — (XLSX) [file pone.0295094.s017.xlsx]

## Sheet: Sheet1
S10 Table. Genes upregulated by hypoxia and DAF-16.
Genes up-regulated by hypoxia in N2 and up-regulated by DAF-16	Description
cyp-34A9	Cytochrome P450 family
sodh-1	Sorbitol dehydrogenase family
ugt-41	UDP-GlucuronosylTransferase
hsp-12.3	Heat Shock Protein
hsp-16.2	Heat Shock Protein
sqrd-1	Sulfide Quinone oxidoReDuctase
acs-2	fatty Acid CoA Synthetase family
ZK550.6	phytanoyl-CoA dioxygenase
stdh-1	Steroid dehydrogenase family
Y40B10A.6/comt-4	Catechol-O-methyltransferase family
hgo-1	Homogentisate oxidase
mtl-1	Metallothionein
dod-3	Downstream Of DAF-16 (regulated by DAF-16)
dct-7	DAF-16/FOXO Controlled, germline Tumor affecting
cdr-2	Cadmium Responsive
Y40B10A.2/comt-3	Catechol-O-methyltransferase family
F52H3.5	Tetratricopeptide repeat protein 36 homolog
far-3	Fatty Acid/Retinol binding protein
gei-7	GEX Interacting protein
M01H9.3	M01H9.3
nnt-1	Nicotinamide Nucleotide Transhydrogenase
skr-5	SKp1 Related (ubiquitin ligase complex component)
sma-10	organism growth
tps-1	Trehalose 6-Phosphate Synthase
tps-2	Trehalose 6-Phosphate Synthase
ttr-23	TransThyretin-Related family domain
ttr-26	TransThyretin-Related family domain
vem-1	VEMA (mammalian ventral midline antigen) related
T28F4.5	Predicted death domain binding activity
W01B11.6	Predicted thioredoxin
W05H9.1	Predicted integral component of membrane
Y56A3A.33	Predicted exonuclease
ZC395.5	Predicted a protein with phosphorylation site
C08E8.4	Involved in innate immune response
C18A11.1	Hypothetical protein
C25E10.8	Predicted serine-type endopeptidase inhibitor
C34D10.2/unk-1	Predicted unkempt related zinc finger protein
F09F7.6	Hypothetical protein
F09F7.7/nmad-1	DNA N6 methyl adenine demethylase
F13D11.4	Predicted oxidoreductase
F15E6.4	Hypothetical protein
F32A5.4	Predicted to locate in extracellular region
F43H9.4	Predicted N-acyltransferase
F45D3.4	Hypothetical protein
F47B8.4	Predicted glutathione oxidoreductase
F48D6.4	Hypothetical protein
F52E4.5	Predicted galactose oxidase/kelch, beta-propeller
