# Supplementary material for: Whole genome profiling of short-term hypoxia induced genes and identification of HIF-1 binding sites provide insights into HIF-1 function in Caenorhabditis elegans
Source: PLoS One. 2024 May 14;19(5):e0295094. doi: 10.1371/journal.pone.0295094 (PMC11093353; doi:10.1371/journal.pone.0295094)
Supplement: S11 Table — (XLSX) [file pone.0295094.s018.xlsx]

## Sheet: Sheet1
S11 Table. Effects of HIF-1-dependent hypoxia responsive genes on hypoxia development and survival.
Function	Genotype	Treatment	% hatched ± SEM	p-valuea	% survive to adult ± SEM	p-valuea	nb
	N2 wild type	Normoxia	100.00 ± 0.00	-	100.00 ± 0.00	-	400
		Hypoxia	100.00 ± 0.00	p = 0.5	100.00 ± 0.00	p = 0.5	405
	hif-1(ia04)	Normoxia	100.00 ± 0.00	-	100.00 ± 0.00	-	302
		Hypoxia	78.03 ± 2.00	**p < 0.01	17.64 ± 1.90	**p < 0.01	486
	N2;control RNAi	Normoxia	100.00 ± 0.00	-	100.00 ± 0.00	-	280
		Hypoxia	100.00 ± 0.00	p = 0.5	98.97 ± 0.72	p = 0.10	273
Lipid and propanoic acid metabolism	mce-1(ok243)	Normoxia	100.00 ± 0.00	-	100.00 ± 0.00	-	594
		Hypoxia	94.89 ± 1.21	**p < 0.01	93.24 ± 1.25	**p < 0.01	445
Propanoic acid metabolism	mmcm-1(ok1637)	Normoxia	67.99 ± 1.96	-	61.83 ± 2.03	-	435
		Hypoxia	62.69 ± 2.58	**p < 0.01	56.05 ± 2.60	**p < 0.01	604
Lipid metabolism	N2;ZK550.6(RNAi)	Normoxia	100.00 ± 0.00	-	94.56 ± 1.27	-	311
		Hypoxia	100.00 ± 0.00	p = 1.00	83.42 ± 2.81	**p < 0.01	217
	F59F4.1(ok2119)	Normoxia	100.00 ± 0.00	-	100.00 ± 0.00	-	377
		Hypoxia	99.80 ± 0.21	p = 0.5	99.80 ± 0.21	p = 0.53	506
	N2;gbh-2(RNAi)	Normoxia	100.00 ± 0.00	-	100.00 ± 0.00	-	299
		Hypoxia	100.00 ± 0.00	p = 1.00	97.57 ± 1.03	**p < 0.01	285
	N2;acl-12(RNAi)	Normoxia	100.00 ± 0.00	-	100.00 ± 0.00	-	269
		Hypoxia	100.00 ± 0.00	p = 1.00	83.46 ± 2.69	**p < 0.01	245
Protein and amino acid metabolism	cysl-2(ok3516)	Normoxia	97.23 ± 0.74	-	79.22 ± 1.68	-	475
		Hypoxia	96.36 ± 1.12	p = 0.06	73.80 ± 2.58	**p < 0.01	440
	N2;cysl-2(RNAi)	Normoxia	100.00 ± 0.00	-	98.41 ± 0.75	-	271
		Hypoxia	100.00 ± 0.00	p = 1.00	64.14 ± 4.70	**p < 0.01	250
	asns-2(ok3108)	Normoxia	98.73 ± 0.43	-	98.73 ± 0.43	-	506
		Hypoxia	97.99 ± 0.72	p = 0.06	96.66 ± 0.99	**p < 0.01	493
	N2;asns-2(RNAi)	Normoxia	100.00 ± 0.00	-	97.33 ± 1.10	-	321
		Hypoxia	100.00 ± 0.00	p = 1.00	87.09 ± 1.80	**p < 0.01	426
	N2;pcp-2(RNAi)	Normoxia	100.00 ± 0.00	-	100.00 ± 0.00	-	296
		Hypoxia	100.00 ± 0.00	p = 1.00	93.11 ± 1.73	**p < 0.01	230
	N2;ddo-1(RNAi)	Normoxia	100.00 ± 0.00	-	98.33 ± 0.71	-	361
		Hypoxia	100.00 ± 0.00	p = 1.00	94.34 ± 1.57	**p < 0.01	285
Detoxification and stress response	tts-1(gk105)	Normoxia	100.00 ± 0.00	-	100.00 ± 0.00	-	592
		Hypoxia	98.68 ± 0.64	**p = 0.01	97.13 ± 0.96	**p < 0.01	533
	N2;hsp-12.3(RNAi)	Normoxia	100.00 ± 0.00	-	100.00 ± 0.00	-	347
		Hypoxia	100.00 ± 0.00	p = 1.00	76.67 ± 3.58	**p < 0.01	205
	N2;ugt-33(RNAi)	Normoxia	100.00 ± 0.00	-	100.00 ± 0.00	-	288
		Hypoxia	100.00 ± 0.00	p = 1.00	85.31 ± 2.70	**p < 0.01	243
	fmo-1(ok405)	Normoxia	100.00 ± 0.00	-	99.48 ± 0.39	-	509
		Hypoxia	99.52 ± 0.43	p = 0.31	97.09 ± 1.19	**p < 0.01	396
	N2;fmo-1(RNAi)	Normoxia	100.00 ± 0.00	-	97.11 ± 1.02	-	297
		Hypoxia	100.00 ± 0.00	p = 1.00	87.43 ± 2.51	**p < 0.01	248
	fmo-2(ok2147)	Normoxia	97.87 ± 0.55	-	93.33 ± 0.97	-	452
		Hypoxia	96.10 ± 0.93	**p < 0.01	87.73 ± 1.53	**p < 0.01	661
	N2;fmo-2(RNAi)	Normoxia	100.00 ± 0.00	-	99.48 ± 0.39	-	298
		Hypoxia	100.00 ± 0.00	p = 1.00	90.91 ± 1.95	**p < 0.01	265
	sqrd-1(tm3378)	Normoxia	100.00 ± 0.00	-	100.00 ± 0.00	-	414
		Hypoxia	99.34 ± 0.50	p = 0.27	99.34 ± 0.50	p = 0.27	307
	N2;lec-8(RNAi)	Normoxia	100.00 ± 0.00	-	100.00 ± 0.00	-	391
		Hypoxia	100.00 ± 0.00	p = 1.00	89.24 ± 1.89	**p < 0.01	331
Ion transport	smf-3(ok1035)	Normoxia	100.00 ± 0.00	-	99.58 ± 0.28	-	477
		Hypoxia	99.74 ± 0.22	p = 0.44	99.35 ± 0.44	p = 0.10	607
Oxygen binding	glb-1(ok2747)	Normoxia	97.73 ± 0.69	-	90.48 ± 1.42	-	574
		Hypoxia	96.32 ± 1.22	**p < 0.01	89.56 ± 1.82	p = 0.12	358
Vitamin biosynthesis	N2;F57B9.1(RNAi)	Normoxia	100.00 ± 0.00	-	100.00 ± 0.00	-	367
		Hypoxia	100.00 ± 0.00	p = 1.00	85.00 ± 2.97	**p < 0.01	320
Cellular signaling	N2;comt-4(RNAi)	Normoxia	100.00 ± 0.00	-	100.00 ± 0.00	-	338
		Hypoxia	100.00 ± 0.00	p = 1.00	59.34 ± 3.34	**p < 0.01	332
Protein translation regulation	efk-1(ok3609)	Normoxia	100.00 ± 0.00	-	100.00 ± 0.00	-	227
		Hypoxia	94.00 ± 0.02	**p < 0.01	36.00 ± 0.03	**p < 0.01	353
Extracellular matrix collagen synthesis	phy-2(ok802)	Normoxia	100.00 ± 0.00	-	100.00 ± 0.00	-	640
		Hypoxia	7.75 ± 1.31	**p < 0.01	0.00 ± 0.00	**p < 0.01	571
a hypoxia against Normoxia for each genotype.
b n is the total number of animals assayed in three independent experiments.
