# Supplementary material for: Whole genome profiling of short-term hypoxia induced genes and identification of HIF-1 binding sites provide insights into HIF-1 function in Caenorhabditis elegans
Source: PLoS One. 2024 May 14;19(5):e0295094. doi: 10.1371/journal.pone.0295094 (PMC11093353; doi:10.1371/journal.pone.0295094)
Supplement: S12 Table — (XLSX) [file pone.0295094.s019.xlsx]

## Sheet: Sheet1
S12 Table. Direct targets for HIF-1 identified by ChIP-seq.
Peak region	Overlap with HIF-1 direct targets identified by ModERN project a and Vora et al. b	Peak size (bp)	Targeted gene	Gene coordinates	Description	Distance to gene (bp)	Genomic peak distribution	Closest gene or not	HRE: RCGTG similar, R = A or G	Expression change or not	Rep1_averaged posterior probabilityc	Rep1_minimum posterior probabilityc	Rep1_averaged ChIP tag count	Rep1_maximum ChIP tag count	Rep1_veraged input tag count	Rep1_veraged input tag count scaled by sequencing depthd	Rep1_averaged ratio of ChIP over input tag counts	Rep2_averaged posterior probabilityc	Rep2_minimum posterior probabilityc	Rep2_averaged ChIP tag count	Rep2_maximum ChIP tag count	Rep2_veraged input tag count	Rep2_veraged input tag count scaled by sequencing depthd	Rep2_averaged ratio of ChIP over input tag counts
chrI:223000-223399		400	Y48G1BL.8	chrI:217928-219137	snRNA-activating complex polypeptide 3	3863	Downstream	Closest gene	1 TCGTG	Not included on the Affymetrix GeneChip® C. elegans Genome array	1.91e-07	1.41e-09	328.5	329	48	28.241	11.42	2.59e-07	1.64e-11	430.5	441	94	61.2132	7.04623
chrI:334600-335399		800	daf-25	chrI:332604-337845	Dauer abnormal formation protein 25	0	Intron	Closest gene	No HRE	No change	0.000443	1.14e-34	470.75	709	34.75	20.4453	22.44	8.01e-25	1.51e-68	929.5	1285	47	30.6066	27.4016
chrI:778000-778599		600	T06A4.1	chrI:770892-776369	Metallocarboxypeptidase	1631	Downstream	Closest gene	No HRE	No change	0.0019	7.47e-21	369.667	501	32.6667	19.2196	16.2	1.39e-11	4.23e-44	707	929	57.6667	37.5528	17.5256
chrI:780600-781199		600	T06A4.1	chrI:770892-776369	Metallocarboxypeptidase	4231	Downstream	Closest gene	No HRE	No change	0.000122	6.58e-24	494	702	91.6667	53.9325	9.09	3.67e-11	1.32e-33	792	1061	132.667	86.3931	8.98178
chrI:1715600-1715999		400	atg-5	chrI:1709587-1715564	Autophagy protein 5	36	Downstream	Closest gene	1 TCGTG	No change	8.32e-06	6e-08	356	364	73	42.9499	8.31	3.16e-09	1.22e-10	481.5	505	102	66.4228	7.14784
chrI:2639600-2639999	Identified by ModERN project and Vora et al.	400	F40E3.3	chrI:2638649-2639419	Hypothetical protein	181	Downstream	Closest gene	1 CCGTG	No change	0.104	0.041	224	234	105	61.7772	3.59	0.0504	0.00715	352.5	358	167.5	109.077	3.22459
chrI:4573000-4573999		1000	col-52	chrI:4571192-4575038	Collagen	0	Intron	Closest gene	No HRE	No change	7.59e-09	5.22e-42	429.4	541	20.4	12.0024	35.44	6.43e-18	1.02e-70	707.2	965	30.6	19.9269	32.8433
chrI:4769400-4769799	Identified by ModERN project and Vora et al.	400	M04F3.3/kin-35	chrI:4763196-4765313	Protein kinase	4087	Upstream	Not the closest gene	2 ACGTG, 1 GCGTG, 1 CCGTG, 1 TCGTG	Down-regulated in swan;vhl-1	0.00903	0.00548	306	316	109	64.1306	4.73	0.00125	0.000859	299.5	331	101	65.7716	4.53113
chrI:5379600-5380199	Identified by ModERN project and Vora et al.	600	pqn-44/tent-5	chrI:5372851-5384508	Terminal nucleotidyl transferase	0	Intron	Closest gene	No HRE	Up-regulated by hypoxia in N2	1.43e-12	4.23e-61	1420	2079	105	61.7772	19.98	7.1e-23	1.37e-93	1782.67	2630	118.667	77.2762	20.5337
chrI:9322400-9322799	Identified by ModERN project	400	hsp-70	chrI:9320325-9322519	Heat shock protein	0	Upstream, overlap with 5' UTR	Closest gene	No HRE	Up-regulated by hypoxia in N2, up-regulated in vhl-1	4.56e-06	3.32e-06	626.5	675	188	110.611	5.63	3.46e-09	1.21e-09	688.5	698	185	120.473	5.67596
chrI:11763200-11763799		600	vab-10	chrI:11747424-11804991	Variable abnormal morphology	0	Intron	Closest gene	No HRE	No change	1.44e-06	4.35e-21	332.667	495	33.3333	19.6118	18.96	7.23e-09	8.39e-22	395	563	51	33.2114	11.9731
chrI:13230800-13231799		1000	ZK1053.1	chrI:13232171-13234686	Hypothetical protein	0	Intron	Closest gene	No HRE	No change	1.06e-10	7.59e-48	790.6	1136	44.4	26.1229	26.66	1.61e-24	2.47e-96	1300.6	2029	58	37.7698	30.097
chrI:14033200-14034399		1200	ins-30	chrI:14034954-14036057	Insulin related	555	Downstream	Closest gene	No HRE	No change	6.88e-05	1.29e-19	419.667	578	52.6667	30.9867	12.95	1.28e-09	1.86e-37	847.833	1084	103.5	67.3996	12.0551
chrI:14668400-14668999		600	ero-1	chrI:14664449-14674841	Endoplasmic reticulum oxidase	0	Intron	Closest gene	7 TCGTG	No change	0.00771	4.23e-08	257.667	352	59	34.7129	7.15	1.42e-05	2.23e-20	520.667	734	89.6667	58.3913	8.3184
chrI:14686200-14687399		1200	Y105E8B.9	chrI:14675600-14682566	Beta-glucuronidase	3634	Upstream	Not the closest gene	No HRE	Up-regulated in vhl-1	0.000277	5.56e-52	455	627	18.8333	11.0807	42.33	1.16e-07	2.44e-79	707	936	23.5	15.3033	42.0535
chrI:14756600-14756999	Identified by ModERN project	400	dnj-12	chrI:14756904-14758790	DnaJ domain (prokaryotic heat shock protein)	0	Upstream, overlap with 5' UTR	Closest gene	5 TCGTG	No change	7.6e-17	3.03e-19	834.5	911	113	66.4841	12.69	4.67e-12	2.93e-13	685.5	762	145.5	94.7502	7.2944
chrII:301400-301799		400	K01A2.5	chrII:301273-303665	AB hydrolase-1 domain-containing protein	0	Intron	Closest gene, peak in intron 1 of longest RNA isoform K01A2.5a.2, which is not shown in ucsc; K01A2.5a.1 isoform is shown	No HRE	No change	1.54e-21	7.13e-25	926	954	98.5	57.9529	15.73	1.35e-23	5.46e-28	1022	1058	131	85.3078	11.8577
chrII:451200-451599		400	W10D9.1	chrII:454946-456068	Hypothetical protein	3347	Upstream	Closest gene	No HRE	No change	0.0155	0.000451	178.5	206	42	24.7109	6.92	0.000174	7.56e-08	298	347	76	49.4915	5.8461
chrII:2328000-2328599		600	ZK1240.8	chrII:2326978-2329063	Ring-type domain-containing protein	0	Intron	Closest gene	1 ACGTG	No change	0.0263	2.85e-09	207	271	33.3333	19.6118	9.67	4.05e-11	2.03e-30	505.667	687	60.3333	39.2893	12.3704
chrII:2330000-2330999		1000	ZK1240.1	chrII:2329392-2331860	Ring-type domain-containing protein	0	Intron	Closest gene	1 GCGTG	No change	0.00728	1.63e-18	341	487	46	27.0643	14.71	1.69e-07	4.16e-56	741.8	1077	75	48.8403	16.621
chrII:2348000-2348399		400	F43C11.4	chrII:2346972-2350162	Hypothetical protein	0	Intron	Closest gene	1 TCGTG	No change	4.22e-09	3.08e-14	209.5	210	11.5	6.76608	28.83	6.95e-21	2.12e-27	494.5	503	36	23.4434	20.6303
chrII:4047800-4048399	Identified by ModERN project	600	K07D4.2	chrII:4044771-4045496	Hypothetical protein	2304	Upstream	Closest gene	1 ACGTG, 1 GCGTG, 1 CCGTG	No change	0.00272	1.12e-09	344.333	501	92.3333	54.3247	6.73	1.13e-06	4.03e-20	589	826	127.667	83.1371	7.69224
chrII:8459800-8460599		800	zyg-9	chrII:8457818-8464512	Zygote defective protein 9	0	Intron	Closest gene	No HRE	No change	6.49e-05	3.8e-48	514.5	884	29.25	17.2094	33.06	3.62e-13	1.01e-64	736.75	1189	41.25	26.8622	28.5655
chrII:9631600-9633199		1600	ZK1307.7	chrII:9636600-9640222	G_protein_recep_F1_2 domain-containing protein	3401	Upstream	Closest gene	No HRE	No change	0.00203	2.74e-21	197.5	301	10.75	6.32481	36.93	0.0378	1.9e-56	334.625	626	22.375	14.5707	25.6255
chrII:11545200-11545799	Identified by ModERN project and Vora et al.	600	F54D5.12/dhgd-1	chrII:11538895-11552081	D-2-hydroxyglutarate dehydrogenase	0	Intron	Closest gene, ucsc does not include longest RNA isoform of F54D5.12	1 CCGTG, 2 TCGTG	Down-regulated in egl-9, Up-regulated in swan-1;vhl-1	1.13e-08	7.36e-78	2527.67	3755	165.667	97.4707	20.01	3.01e-06	2.77e-92	2348.67	3461	179	116.566	14.9793
chrII:11759000-11759799	Identified by ModERN project and Vora et al.	800	F44E5.5	chrII:11759662-11761861	ATP binding activity and ATP hydrolysis activity	0	Exon/CD	Closest gene	1 ACGTG, 2 TCGTG	Up-regulated in vhl-1	4.02e-78	4.02e-78	5873.75	10523	59.25	34.86	139.12	2.82e-88	2.82e-88	6060.75	10761	101.5	66.0972	79.5789
chrII:11759000-11759799	Identified by ModERN project and Vora et al.	800	F44E5.4	chrII:11757107-11759311	ATP binding activity; ATP hydrolysis activity; and misfolded protein binding activity	0	Upstream, overlap with 5' UTR	Closest gene	1 ACGTG, 2 TCGTG	Up-regulated in vhl-1	4.02e-78	4.02e-78	5873.75	10523	59.25	34.86	139.12	2.82e-88	2.82e-88	6060.75	10761	101.5	66.0972	79.5789
chrII:12677800-12678199	Identified by ModERN project	400	Y38E10A.22	chrII:12672790-12677810	Adenyl-nucleotide exchange factor	0	Upstream, overlap with 5' UTR	Closest gene	1 ACGTG, 1 GCGTG	No change	0.0321	0.00548	333	370	132	77.6628	4.36	0.000785	3.31e-08	466.5	472	154.5	100.611	4.74734
chrII:14405000-14405599	Identified by ModERN project and Vora et al.	600	nurf-1	chrII:14390713-14407911	NURF (nucleosome remodeling factor) complex homolog	0	Intron	Closest gene	2 ACGTG, 1 GCGTG, 2 TCGTG	Up-regulated by hypoxia in N2, up-regulated in vhl-1, up-regulated in swan-1;vhl-1	6.85e-05	3.26e-19	1074.67	1471	239	140.617	7.36	3.15e-05	4.25e-24	1175	1670	293.333	191.02	5.75901
chrII:14561600-14561999	Identified by ModERN project and Vora et al.	400	mog-4	chrII:14552504-14561599	Masculinisation of germline	1	Upstream	Closest gene	2 ACGTG, 1 CCGTG, 1 TCGTG	No change	4.47e-06	6.5e-07	356.5	381	75	44.1266	8.06	1.17e-09	6.47e-10	534	554	121.5	79.1213	6.68869
chrII:15000800-15001199		400	Y53F4B.10	chrII:15002095-15003510	Hypothetical protein	896	Downstream	Closest gene	1 CCGTG, 2 TCGTG	No change	0.0872	0.022	114.5	133	31.5	18.5332	5.92	1.2e-08	7.17e-09	293.5	327	46	29.9554	9.66829
chrIII:3456200-3456599	Identified by ModERN project and Vora et al.	400	C34C12.2	chrIII:3453786-3460111	Hypothetical protein	0	Upstream, overlap with 5' UTR	Closest gene	3 ACGTG, 1 CCGTG	No change	2.09e-21	3.46e-22	848.5	855	91	53.5403	15.59	7.38e-23	4.89e-24	1095.5	1101	161.5	105.169	10.3359
chrIII:3897000-3897999		1000	tir-1	chrIII:3869590-3901466	Sterile alpha and TIR motif-containing protein	0	Intron	Closest gene	1 ACGTG	Negatively regulated by HIF-1 under hypoxia	0.000115	5.44e-43	467.2	758	37.8	22.2398	25.82	2.34e-11	3.65e-68	798.6	1267	56.6	36.8582	23.4243
chrIII:6170000-6170399	Identified by ModERN project	400	efk-1	chrIII:6164906-6168547	Eukaryotic elongation factor 2 kinase	1453	Upstream	Not the closest gene	1 ACGTG	Up-regulated by hypoxia in N2, positively regulated by HIF-1 under hypoxia, up-regulated in vhl-1, up-regulated in rhy-1, up-regulated in egl-9, up-regulated in swan-1;vhl-1	1.18e-12	7.17e-13	695.5	707	118.5	69.72	9.85	5.29e-11	6.24e-12	675.5	694	154	100.285	6.6772
chrIII:7854400-7854799	Identified by ModERN project and Vora et al.	400	rpl-35	chrIII:7855134-7855646	60S ribosomal protein L35	335	Upstream	Closest gene	2 GCGTG, 1 TCGTG	No change	0.0491	0.0191	239.5	240	94	55.3053	4.3	0.0071	0.00661	325.5	336	136	88.5638	3.64366
chrIII:8344200-8344799		600	ZC262.7	chrIII:8343771-8344336	Hypothetical protein	0	Upstream, overlap with 5' UTR	Closest gene	No HRE	Not included on the Affymetrix GeneChip® C. elegans Genome array	8.75e-05	6.61e-45	743.333	1099	50.3333	29.6138	22.31	2.5e-12	2.03e-70	1231.33	1838	76.3333	49.7086	21.0787
chrIII:8446800-8447399	Identified by ModERN project and Vora et al.	600	hsp-110	chrIII:8443910-8446909	Heat shock protein	0	Upstream, overlap with 5' UTR	Closest gene	2 ACGTG, 1 GCGTG	No change	7.67e-14	1.99e-50	1062.67	1454	100.667	59.2277	17.21	3.25e-06	6.62e-46	1104	1561	182.333	118.736	8.64729
chrIII:11425800-11426799		1000	twk-31	chrIII:11410678-11424661	TwiK family of potassium channels	1139	Downstream	Closest gene	1 GCGTG	Up-regulated by hypoxia in N2	0.0064	2.34e-19	362.2	510	52	30.5944	11.59	8.33e-05	3.2e-31	676.8	1012	96	62.5156	10.014
chrIII:12001200-12001999		800	Y56A3A.33	chrIII:11999590-12002950	Exonuclease activity	0	Intron	Closest gene	1 CCGTG, 1 TCGTG	Up-regulated by hypoxia in N2	0.0277	1.09e-24	378	526	71.75	42.2144	10.17	0.0185	3.7e-62	700	1084	97	63.1668	12.0966
chrIII:12123200-12123799		600	Y75B8A.6	chrIII:12122738-12130343	Histone methyltransferase	0	3' UTR	Closest gene	No HRE	No change	0.000359	3.68e-15	264	372	29.3333	17.2584	15.46	8.23e-08	8.95e-26	391.333	564	48.6667	31.6919	11.849
chrIII:12996400-12998199		1800	ZK1010.8	chrIII:12995727-13000670	Hypothetical protein	0	Intron	Closest gene	1 GCGTG, 1 CCGTG, 1 TCGTG	No change	0.0171	9.82e-15	213.667	332	35.2222	20.7232	10.92	2.78e-07	2.34e-29	471.556	696	62.5556	40.7364	11.8648
chrIII:13040400-13041399		1000	F54F12.2	chrIII:13040039-13049558	Hypothetical protein	0	Intron	Closest gene	No HRE	No change	0.00272	2.35e-21	270.8	345	23.4	13.7675	18.64	1.16e-09	4.51e-38	609.2	799	49.8	32.43	17.4883
chrIII:13446600-13447999		1400	cua-1	chrIII:13439730-13455307	CU (copper) ATPase	0	Intron	Closest gene	1 ACGTG	No change	1.12e-06	1.15e-152	1352.29	3078	57.4286	33.7884	48.48	1.07e-15	3.37e-194	2100.29	4386	94.4286	61.4923	37.0838
chrIV:1153600-1154199		600	C50A2.3	chrIV:1145673-1158028	Membrane protein	0	Intron	Closest gene	No HRE	Down-regulated by hypoxia in N2, down-regulated in rhy-1, down-regulated in egl-9, down-regulated in swan-1;vhl-1	0.0116	5.14e-08	180	251	35.6667	20.9846	8.13	5.35e-05	9.74e-15	324.333	442	60	39.0723	7.87808
chrIV:2096400-2096999		600	C23H5.11	chrIV:2091867-2099871	Hypothetical protein	0	Intron	Closest gene	1 CCGTG, 6 TCGTG	Not included on the Affymetrix GeneChip® C. elegans Genome array	0.0539	2.38e-07	201.333	253	38	22.3575	8.96	0.0412	9.13e-13	355	479	75.3333	49.0574	6.58348
chrIV:2113600-2113999		400	C23H5.8	chrIV:2111890-2113412	Hypothetical protein	188	Upstream	Closest gene	1 TCGTG	Down-regulated in vhl-1	3.99e-09	1.13e-09	307	353	37.5	22.0633	13.71	3.35e-15	4.45e-17	551.5	666	77	50.1427	11.0532
chrIV:2683600-2683799		200	egrh-3/Y94H6A.11	chrIV:2680098-2688766	Early growth factor response factor homolog	0	Intron	Closest gene	1 TCGTG	No change	0.00475	0.00475	147	147	29	17.0623	8.19	5.28e-05	5.28e-05	259	259	62	40.3747	6.28404
chrIV:2694800-2695199		400	Y94H6A.5	chrIV:2688913-2703977	ATP-dependent RNA helicase	0	Intron	Closest gene	2 TCGTG	Down-regulated in swan-1;vhl-1	1.07e-10	1.43e-11	348.5	385	39.5	23.24	14.39	1.05e-16	7.75e-25	571	575	63	41.0259	14.1728
chrIV:4725400-4725799	Identified by ModERN project and Vora et al.	400	K08F11.1	chrIV:4724862-4725313	Hypothetical protein	87	Downstream	Closest gene	1 ACGTG, 1 GCGTG, 2 CCGTG	No change	0.000134	3.71e-05	414	438	121	71.1909	5.8	1.58e-05	2.72e-08	476.5	501	141.5	92.1454	5.27539
chrIV:4727800-4728199	Identified by ModERN project and Vora et al.	400	K08F11.1	chrIV:4724862-4725313	Hypothetical protein	2487	Downstream	Closest gene	2 CCGTG	No change	6.67e-07	1.41e-08	373	405	69	40.5965	8.96	1.54e-12	3.57e-15	612	625	110.5	71.9581	8.42448
chrIV:4749800-4750199	Identified by ModERN project and Vora et al.	400	rpl-20	chrIV:4749123-4749778	60S ribosomal protein L18a	22	Upstream	Closest gene	1 GCGTG	No change	0.0229	2.37e-06	347	388	107.5	63.2481	5.5	0.112	0.00473	277	311	119	77.4933	3.51524
chrIV:4897800-4898199		400	T08B6.9	chrIV:4890843-4894085	Hypothetical protein	3715	Downstream	Closest gene	1 CCGTG, 10 TCGTG	No change	0.000536	0.000214	186	211	33.5	19.7099	9.11	0.0098	1.15e-05	195	239	43.5	28.3274	6.58151
chrIV:8468600-8469399		800	oat-1	chrIV:8464752-8472593	Organic anion transporter	0	Intron	Closest gene	No HRE	Down-regulated in egl-9	1.23e-20	2.15e-75	868.25	1383	26.75	15.7385	46.09	5.53e-45	2.96e-110	1357.75	2079	42.25	27.5134	45.9512
chrIV:9196200-9196599	Identified by ModERN project	400	C46C2.5	chrIV:9191639-9192622	Hypothetical protein	3578	Upstream	Not the closest gene	4 ACGTG, 1 GCGTG, 1 CCGTG	No change	0.00142	3.36e-07	347	366	92	54.1286	6.79	0.0564	0.00665	358.5	418	184	119.822	3.14677
chrIV:11480400-11480799	Identified by ModERN project	400	mbf-1	chrIV:11479354-11480369	HTH cro/C1-type domain-containing protein	31	Upstream	Closest gene	1 ACGTG, 1 CCGTG	No change	0.0117	0.00105	311	338	108.5	63.8365	4.79	0.0713	0.00849	342	387	158.5	103.216	3.2728
chrIV:12155800-12156199		400	eri-12	chrIV:12156838-12164281	Enhanced RNAi (RNA interference)	639	Upstream	Closest gene	2 TCGTG	No change	0.123	0.0402	102.5	106	20.5	12.0613	8.09	1.12e-09	8.67e-15	272.5	274	26.5	17.2569	15.7203
chrIV:13847200-13847799		600	rga-5	chrIV:13827886-13844991	Rho GTPase activating protein	2209	Downstream	Closest gene	1 TCGTG	No change	0.00168	1.8e-12	209.667	295	25.6667	15.1011	13.72	8.46e-12	2.42e-31	462.667	641	42.6667	27.7847	16.944
chrIV:14218000-14218599		600	sqrd-1	chrIV:14219871-14224440	Sulfide quinone oxidoreductase	1272	Upstream	Closest gene	11 TCGTG	Up-regulated by hypoxia in N2, positively regulated by HIF-1 under hypoxia, up-regulated in vhl-1, up-regulated in rhy-1, up-regulated in egl-9, up-regulated in swan-1;vhl-1	1.68e-07	1.92e-30	427.333	624	36.6667	21.573	17.94	1.76e-12	3.02e-47	710	1033	62.6667	40.8088	15.9457
chrIV:14480200-14480999		800	Y57G11A.4	chrIV:14482284-14486453	Hypothetical protein	1285	Upstream	Closest gene	1 CCGTG, 3 TCGTG	No change	0.0437	1.45e-27	286.25	490	18.25	10.7375	21.22	1.78e-05	6.25e-36	393	624	29.25	19.0477	17.8066
chrIV:15058800-15059999		1200	Y41E3.13	chrIV:15058294-15058694	Hypothetical protein	106	Downstream	Closest gene	No HRE	No change	0.00327	2.28e-135	1738.5	4127	51.1667	30.1041	39.31	2.05e-06	4.07e-176	2895.83	6871	112	72.9349	27.5224
chrIV:15166600-15167199		600	Y40H7A.4	chrIV:15167794-15175537	Hypothetical protein	595	Downstream	Closest gene	No HRE	No change	0.00125	6.44e-11	195	255	27.6667	16.2778	15.37	2.43e-11	6.24e-28	433.667	585	43.6667	28.4359	14.8024
chrIV:15373800-15374599		800	Y73F8A.20	chrIV:15378460-15381698	Hypothetical protein	3861	Upstream	Closest gene	No HRE	No change	0.000652	3.22e-15	233.25	373	27.75	16.3268	25.08	1.72e-12	4.3e-42	461	742	39.75	25.8854	26.0273
chrIV:15530600-15530999		400	ari-1.4/tag-349	chrIV:15524092-15528528	RBR-type E3 ubiquitin transferase	2072	Upstream	Closest gene	1 ACGTG, 1 CCGTG	Up-regulated in egl-9	0.00356	1.67e-05	251.5	303	58.5	34.4187	7.02	0.0759	3.31e-05	284	364	102.5	66.7484	4.0625
chrIV:15895600-15896399		800	Y105C5B.5	chrIV:15899934-15901225	Hypothetical protein	3535	Downstream	Not the Closest gene	No HRE	Down-regulated in egl-9	0.00149	1.32e-42	811	1347	85.5	50.3043	13.55	7.2e-07	1.11e-95	1556.25	2640	120.25	78.3073	16.2694
chrIV:16615000-16615599		600	21ur-2039	chrIV:16614749-16614769	ncRNA	231	Upstream	Closest genes	2 TCGTG	No change	0.0102	5.27e-13	190	264	17	10.002	16.98	2.28e-08	3.8e-21	327	452	33.3333	21.7068	14.0998
chrIV:16675400-16675999		600	sta-1	chrIV:16664320-16671472	Signal transducer and activator of transcription 1	3928	Downstream	Closest gene	1 TCGTG	Up-regulated by hypoxia in N2	6.67e-07	1.48e-28	369.667	532	39.3333	23.1419	15.66	1.9e-09	2.63e-39	601.667	827	74	48.1891	12.4262
chrIV:16845200-16845799		600	Y116A8A.150	chrIV:16842656-16842973	Hypothetical protein	2227	Downstream	Closest gene	2 ACGTG, 1 CCGTG, 1 TCGTG	No change	0.0573	0.00219	179.333	224	60	35.3013	5.3	0.0397	1.48e-06	300	414	98	63.818	4.65991
chrIV:17076000-17076199		200	Y116A8C.25	chrIV:17073873-17078749	Protein-ribulosamine 3-kinase	0	Intron	Closest gene	2 TCGTG	No change	0.00237	0.00237	162	162	38	22.3575	6.98	0.00171	0.00171	253	253	82	53.3987	4.66923
chrV:126600-126999	Identified by ModERN project	400	W03F9.1	chrV:124010-126718	Zinc finger protein ZPR1 homolog	0	Upstream, overlap with 5' UTR	Closest gene	1 GCGTG	Up-regulated by hypoxia in N2, positively regulated by HIF-1 under hypoxia	5.16e-07	1.26e-07	406	484	83	48.8334	8.33	9.71e-11	3.35e-17	602	686	106.5	69.3533	8.48974
chrV:1226200-1226599		400	madd-2	chrV:1223897-1235455	Muscle arm development defective	0	Intron	Closest gene	No HRE	No change	4.64e-10	2.46e-10	387	408	53	31.1828	12.11	5.74e-17	5.66e-23	660	755	83.5	54.3756	11.8293
chrV:1278400-1278999		600	tank-1	chrV:1276415-1285707	Tankyrase-like protein	0	Intron	Closest gene	1 TCGTG	No change	0.00014	6.3e-13	484.333	655	119	70.0142	7.51	0.00246	1.16e-16	582.333	820	163	106.146	5.95585
chrV:1355200-1355799		600	glb-33	chrV:1352126-1356594	Globin related	0	Intron	Closest gene	No HRE	No change	0.039	6.12e-11	337.333	456	105.667	62.1695	5.51	9.36e-08	4.29e-33	863	1113	148.333	96.5953	9.12698
chrV:1530800-1531199		400	K02H11.4	chrV:1528824-1531259	Glycosyltransferase family 92 protein	0	Intron	Closest gene	No HRE	No change	0.00548	0.00317	219	236	61	35.8896	5.95	0.0398	0.00374	262	278	107	69.6789	3.71558
chrV:1804800-1805399		600	hsp-16.41	chrV:1805178-1805875	Heat shock protein	0	Upstream, overlap with 5' UTR	Closest gene	1 GCGTG	Up-regulated by hypoxia in N2, up-regulated in vhl-1	0.0337	1.67e-09	583.333	799	181.333	106.688	5.14	0.00216	9.09e-12	690	927	217	141.311	4.65887
chrV:1804800-1805399		600	hsp-16.2	chrV:1804334-1804957	Heat shock protein	0	Upstream, overlap with 5' UTR	Closest gene	1 GCGTG	Up-regulated by hypoxia in N2, up-regulated in vhl-1, up-regulated in egl-9	0.0337	1.67e-09	583.333	799	181.333	106.688	5.14	0.00216	9.09e-12	690	927	217	141.311	4.65887
chrV:2630800-2631199		400	W02H5.11	chrV:2631754-2638458	Hypothetical protein	555	Downstream	Closest gene	No HRE	No change	0.067	0.00831	187	235	71.5	42.0674	5.25	1.28e-06	1.36e-07	417.5	522	113	73.5861	6.12889
chrV:3520400-3520799		400	irg-1	chrV:3523587-3524679	Infection response gene	2788	Upstream	Not the closest gene	2 TCGTG	Up-regulated in vhl-1, up-regulated in swan-1;vhl-1	0.0247	8.39e-08	150	160	21.5	12.6496	13.1	6.84e-08	2.95e-14	273	282	33	21.4897	13.7403
chrV:4050600-4051399		800	srh-169	chrV:4047841-4049354	Serpentine receptor, class H	1246	Downstream	Closest gene	1 ACGTG	No change	0.000159	2.65e-17	330.25	487	38	22.3575	13.56	8.08e-08	6.81e-31	545.25	738	69.25	45.0959	11.8247
chrV:5641400-5641799		400	srx-117	chrV:5644471-5646311	Serpentine receptor, class X	2672	Upstream	Closest gene	No HRE	No change	0.029	0.018	106	131	19.5	11.4729	9.6	0.00187	0.000155	200	248	45.5	29.6298	6.80481
chrV:8936000-8936599	Identified by ModERN project	600	unc-23	chrV:8936359-8939684	Hypothetical protein	0	Upstream, overlap with 5' UTR	Closest gene	1 GCGTG	No change	0.00565	8.54e-13	635.333	924	174.333	102.57	5.96	0.000452	5.7e-18	912.333	1307	240.333	156.506	5.67627
chrV:13440000-13440799		800	col-162	chrV:13441961-13443419	Collagen	1162	Upstream	Closest gene	No HRE	No change	0.0062	3.8e-17	197.5	273	18.25	10.7375	19.81	3.55e-09	1.22e-41	398.75	538	26.5	17.2569	23.4311
chrV:14685600-14685999	Identified by ModERN project	400	hsp-90/daf-21	chrV:14684918-14688545	Heat shock protein 90	0	Intron	Closest gene, ucsc shows the short isoform C47E8.5.1; the long isoform C47E8.5.2 is not show, peak is in its 1st intron	1 GCGTG, 1 CCGTG	No change	4.28e-08	1.34e-10	525.5	531	104	61.1889	8.58	8.49e-07	2.05e-10	656.5	678	193	125.682	5.31893
chrV:15295400-15295799		400	cpr-3	chrV:15296834-15298700	Cysteine proteinase 3	1053	Downstream	Closest gene	2 TCGTG	Up-regulated in vhl-1, up-regulated in egl-9, up-regulated in swan-1;vhl-1	0.0194	0.0188	95.5	96	11.5	6.76608	12.43	5.86e-13	1.24e-15	281	284	21	13.6753	19.3874
chrV:15320600-15321599		1000	nhr-291/ZK1037.13	chrV:15318961-15320553	Nuclear hormone receptor	47	Downstream	Closest gene	1 CCGTG, 9 TCGTG	No change	2.35e-14	7.49e-68	789.2	992	32.8	19.298	41.15	1.18e-23	2.41e-86	1298.2	1673	69.4	45.1936	27.154
chrV:15942000-15942399		400	srw-53	chrV:15943425-15944854	Serpentine receptor, class W	1026	Upstream	Closest gene	1 ACGTG, 2 TCGTG	No change	0.0418	0.00746	131.5	149	34	20.0041	6.29	0.00748	0.00345	187.5	205	58.5	38.0954	4.94717
chrV:19282000-19282399		400	fbxb-117	chrV:19282614-19284639	F-box B protein	215	Upstream	Closest gene	1 TCGTG	No change	0.00149	0.00046	296.5	346	92.5	54.4228	5.57	0.000747	0.000717	304	349	108	70.3301	4.34375
chrV:19296000-19296599		600	F55C9.6	chrV:19293632-19296823	Hypothetical protein	0	Intron	Closest gene	No HRE	No change	0.00932	5.94e-05	145.333	185	24.6667	14.5127	9.25	0.0157	4.73e-14	302.25	378	67.25	43.7935	7.19578
chrV:20164400-20164999	Identified by ModERN project and Vora et al.	600	F19B2.5	chrV:20162615-20164165	SNF2_N domain-containing protein	235	Upstream	Closest gene	1 ACGTG, 1 CCGTG, 1 TCGTG	Down-regulated in egl-9	0.00935	1.83e-06	437	589	137	80.6046	5.17	0.0127	1.51e-08	532.667	762	185	120.473	4.17968
chrX:330600-331199		600	M02E1.1	chrX:326111-334600	Hypothetical protein	0	Intron	Closest gene	No HRE	No change	2.11e-05	1.17e-16	270	387	18	10.5904	22.1	0.0111	1.84e-33	410.667	608	29.3333	19.102	17.5241
chrX:443200-443999		800	F52D1.2	chrX:446217-450212	Hypothetical protein	2218	Downstream	Closest gene	2 TCGTG	No change	2.79e-08	4.26e-21	270.75	362	14	8.23696	28.75	3.64e-12	8.72e-35	413.75	535	26.5	17.2569	23.5991
chrX:516800-517199		400	B0310.3	chrX:510673-520981	Membrane protein	0	Intron	Closest gene	4 TCGTG	Up-regulated by hypoxia in N2	0.000291	6.62e-05	283	299	71	41.7732	6.77	0.000137	1.46e-09	427.5	458	118	76.8421	5.59532
chrX:1809800-1810399		600	C14E2.3	chrX:1810686-1811536	Hypothetical protein	287	Downstream	Closest gene	No HRE	No change	0.00954	7.53e-14	190	251	21.6667	12.7477	14.6	0.000745	1.29e-24	433.333	579	54.6667	35.5992	10.9705
chrX:1862200-1862399		200	T26C11.8	chrX:1860722-1863543	Hypothetical protein	0	Intron	Closest gene	1 TCGTG	No change	0.0185	0.0185	194	194	61	35.8896	5.29	6.36e-05	6.36e-05	319	319	92	59.9108	5.25358
chrX:2002600-2002999		400	Y40A1A.3	chrX:1997218-1998034	Hypothetical protein	4566	Upstream	Closest gene	No HRE	No change	0.000592	3.38e-13	231.5	244	36.5	21.4749	15.51	2.11e-07	6.49e-18	379.5	412	64.5	42.0027	11.1616
chrX:16100400-16100999		600	ZK1073.2	chrX:16103696-16124006	Hypothetical protein	2697	Upstream	Closest gene	No HRE	No change	0.000127	1.24e-12	198.333	282	17.3333	10.1981	19.05	0.00424	2.62e-11	203.667	284	25.3333	16.4972	11.6444
chrX:17287800-17288799		1000	C33E10.8	chrX:17293119-17294828	Hypothetical protein	4320	Upstream	Closest gene	1 ACGTG, 4 TCGTG	No change	0.0132	1.66e-07	264	372	60.8	35.772	7.95	2.92e-08	2.96e-25	610.2	811	104.2	67.8555	9.05542
a Kudron MM, Victorsen A, Gevirtzman L, Hillier LW, Fisher WW, Vafeados D, et al. The ModERN Resource: Genome-Wide Binding Profiles for Hundreds of Drosophila and Caenorhabditis elegans Transcription Factors. Genetics. 2018;208(3):937-49. doi: 10.1534/genetics.117.300657. PubMed PMID: 29284660; PubMed Central PMCID: PMCPMC5844342.
b Vora M, Pyonteck SM, Popovitchenko T, Matlack TL, Prashar A, Kane NS, et al. The hypoxia response pathway promotes PEP carboxykinase and gluconeogenesis in C. elegans. Nat Commun. 2022;13(1):6168. doi: 10.1038/s41467-022-33849-x. PubMed PMID: 36257965; PubMed Central PMCID: PMCPMC9579151.
c Posterior probability of a bin refers to the probability that the bin is not a peak. Smaller posterior probabilities provide better evidence that the bin is actually a peak.
d Averaged input tag count scaled by sequencing depth = original input tag counts * normalizing constant, where normalizing constant = sum of original ChIP tag counts/sum of original input tag counts (sequencing depth normalizing factor)
