# Supplementary material for: Whole genome profiling of short-term hypoxia induced genes and identification of HIF-1 binding sites provide insights into HIF-1 function in Caenorhabditis elegans
Source: PLoS One. 2024 May 14;19(5):e0295094. doi: 10.1371/journal.pone.0295094 (PMC11093353; doi:10.1371/journal.pone.0295094)
Supplement: S13 Table — (XLSX) [file pone.0295094.s020.xlsx]

## Sheet: Annotation
S13 Table. Enriched biological terms for HIF-1 dirct target genes.
Wormbase.ID	Sequence.ID	Category.1	Category.2	Category.3	Automated.Description
WBGene00000629	D1007.2	Extracellular material	Extracellular material: collagen	Extracellular material: collagen	col-52 is affected by several genes including clk-1, elt-2, and pgl-1 based on tiling array, microarray, and RNA-seq studies\; is affected by methylmercuric chloride, Colistin, and Sirolimus based on microarray studies\; is predicted to encode a protein with the following domain: Collagen triple helix repeat.
WBGene00000735	Y2H9A.3	Extracellular material	Extracellular material: collagen	Extracellular material: collagen	col-162 is an ortholog of human SFTPD (surfactant protein D)\; is predicted to be a structural constituent of cuticle.
WBGene00000783	T10H4.12	Stress response	Stress response: pathogen	Stress response: pathogen: unassigned	cpr-3 is an ortholog of human CTSB (cathepsin B)\; is predicted to have cysteine-type peptidase activity\; is involved in innate immune response\; is expressed in the intestine, the pharyngeal-intestinal valve, the pharynx, and the rectal gland cell.
WBGene00000834	Y76A2A.2	Transmembrane transport	Transmembrane transport: unassigned	Transmembrane transport: unassigned	cua-1 is an ortholog of human ATP7A (ATPase copper transporting alpha)\; exhibits copper ion transmembrane transporter activity\; is involved in copper ion transport\; localizes to the vacuolar membrane\; is expressed in the hypodermis, the intestine, the nervous system, and the pharynx\; is used to study Menkes disease\; human orthologs of this gene are implicated in Menkes disease and Wilson di…
WBGene00000915	C47E8.5	Stress response	Stress response: heat	Stress response: heat	hsp-90 is an ortholog of human HSP90AA1 (heat shock protein 90 alpha family class A member 1)\; exhibits several functions, including ATPase activity, glucocorticoid receptor binding activity, and identical protein binding activity\; is involved in several processes, including chaperone-mediated protein folding, chemotaxis to cAMP, and dauer larval development\; localizes to the perinuclear regio…
WBGene00000917	Y48G1A.3	Stress response	Stress response: dauer	Stress response: dauer	daf-25 is an ortholog of human ANKMY2 (ankyrin repeat and MYND domain containing 2)\; is predicted to have metal ion binding activity\; is involved in several processes, including chemosensory behavior, dauer exit, and protein localization to cell periphery\; localizes to the non-motile cilium\; is expressed in several tissues, including the intestine and the nervous system.
WBGene00001030	F39B2.10	Chaperone	Chaperone: DnaJ domain	Chaperone: DnaJ domain	dnj-12 is an ortholog of human DNAJA1 (DnaJ heat shock protein family (Hsp40) member A1) and DNAJA4 (DnaJ heat shock protein family (Hsp40) member A4)\; is predicted to have heat shock protein binding activity, metal ion binding activity, and unfolded protein binding activity\; is expressed in several tissues, including the alimentary system, the excretory cell, the muscular system, and the repro…
WBGene00001160	F42A10.4	Signaling	Signaling: calcium	Signaling: calcium: calmodulin dependent	efk-1 is an ortholog of human EEF2K (eukaryotic elongation factor 2 kinase)\; exhibits elongation factor-2 kinase activity\; is involved in protein phosphorylation.
WBGene00001334	Y105E8B.8	Stress response	Stress response: ER	Stress response: ER	ero-1 is an ortholog of human ERO1A and ERO1B\; is predicted to have oxidoreductase activity, acting on a sulfur group of donors, disulfide as acceptor and protein disulfide isomerase activity\; is involved in protein folding in endoplasmic reticulum and response to endoplasmic reticulum stress.
WBGene00002016	Y46H3A.3	Stress response	Stress response: heat	Stress response: heat	hsp-16.2 is an ortholog of human CRYAA (crystallin alpha A), CRYAB (crystallin alpha B), and HSPB1 (heat shock protein family B (small) member 1)\; is predicted to have unfolded protein binding activity\; is involved in response to heat\; localizes to the cytoplasm\; is expressed in several tissues, including the alimentary system, the coelomocyte, the muscular system, the nervous system, and the…
WBGene00002018	Y46H3A.2	Stress response	Stress response: heat	Stress response: heat	hsp-16.41 is an ortholog of human CRYAA (crystallin alpha A), CRYAB (crystallin alpha B), and HSPB1 (heat shock protein family B (small) member 1)\; is predicted to have unfolded protein binding activity\; is involved in defense response to Gram-negative bacterium and response to heat\; is expressed in several tissues, including the alimentary system, the coelomocyte, the gonad, the muscular syst…
WBGene00002026	C12C8.1	Stress response	Stress response: heat	Stress response: heat	hsp-70 is predicted to have ATP binding activity\; is involved in determination of adult lifespan and response to heat\; colocalizes with the chaperonin-containing T-complex\; is expressed in the anal depressor muscle, the mu_int_L, and the mu_int_R.
WBGene00002113	ZC334.2	Metabolism	Metabolism: insulin	Metabolism: insulin	ins-30 is predicted to have hormone activity\; is expressed in the head, the intestine, and the nervous system.
WBGene00003130	Y116A8A.9	Proteolysis general	Proteolysis general: unassigned	Proteolysis general: unassigned	map-2 is an ortholog of human METAP2 (methionyl aminopeptidase 2)\; exhibits exopeptidase activity\; is involved in gamete generation and proteolysis\; is expressed in the intestine and the rectal gland cell.
WBGene00003148	H21P03.1	Transcription factor	Transcription factor: unassigned	Transcription factor: unassigned	mbf-1 is an ortholog of human EDF1 (endothelial differentiation related factor 1)\; is predicted to have sequence-specific DNA binding activity\; is expressed in several tissues, including the alimentary system, the epithelial system, the hermaphrodite gonad, the muscular system, and the nervous system.
WBGene00003392	C04H5.6	mRNA functions	mRNA functions: processing	mRNA functions: processing: helicase	mog-4 is an ortholog of human DHX16 (DEAH-box helicase 16)\; is predicted to have ATP binding activity and helicase activity\; is involved in several processes, including developmental growth, embryonic body morphogenesis, and feminization of hermaphroditic germ-line.
WBGene00003837	T01B11.7	Transmembrane transport	Transmembrane transport: anion	Transmembrane transport: anion	oat-1 is an ortholog of human SLC22A15 (solute carrier family 22 member 15)\; is predicted to have transmembrane transporter activity.
WBGene00004053	ZK1005.1	DNA	DNA: telomere	DNA: telomere	tank-1 is predicted to have NAD+ ADP-ribosyltransferase activity\; is involved in intrinsic apoptotic signaling pathway in response to DNA damage, negative regulation of programmed cell death, and response to gamma radiation\; localizes to the nucleus.
WBGene00004131	F55A12.9	Unassigned	Unassigned	Unassigned: prion domain	pqn-44 is an ortholog of human TENT5B (terminal nucleotidyltransferase 5B), TENT5C (terminal nucleotidyltransferase 5C), and TENT5D (terminal nucleotidyltransferase 5D)\; is predicted to have RNA adenylyltransferase activity\; is expressed in several tissues, including the alimentary system, the nervous system, the reproductive system, and the seam cell.
WBGene00004432	E04A4.8	Ribosome	Ribosome: subunit	Ribosome: subunit	rpl-20 is an ortholog of human RPL18A (ribosomal protein L18a)\; is predicted to be a structural constituent of ribosome.
WBGene00004449	ZK652.4	Ribosome	Ribosome: subunit	Ribosome: subunit	rpl-35 is an ortholog of human RPL35 (ribosomal protein L35)\; is predicted to be a structural constituent of ribosome.
WBGene00005385	C49G7.2	Transmembrane protein	Transmembrane protein: seven transmembrane receptor	Transmembrane protein: seven transmembrane receptor: srh	srh-169 is affected by mir-34 and eat-2 based on microarray studies\; is predicted to encode a protein with the following domain: 7TM GPCR, serpentine receptor class h (Srh).
WBGene00005800	T05G11.7	Transmembrane protein	Transmembrane protein: seven transmembrane receptor	Transmembrane protein: seven transmembrane receptor: srw	srw-53 is predicted to have G protein-coupled peptide receptor activity.
WBGene00006008	C14C11.5	Transmembrane protein	Transmembrane protein: seven transmembrane receptor	Transmembrane protein: seven transmembrane receptor: srx	srx-117 is enriched in the nervous system based on tiling array and microarray studies\; is affected by several genes including elt-2, sir-2.1, and csr-1 based on tiling array, RNA-seq, and microarray studies\; is affected by resveratrol based on microarray studies\; is predicted to encode a protein with the following domain: 7TM GPCR, serpentine receptor class x (Srx).
WBGene00006575	F13B10.1	Stress response	Stress response: pathogen	Stress response: pathogen: signaling	tir-1 is an ortholog of human SARM1 (sterile alpha and TIR motif containing 1)\; exhibits enzyme binding activity, identical protein binding activity, and signaling adaptor activity\; is involved in several processes, including activation of MAPK activity, cell-cell signaling involved in cell fate commitment, and defense response to other organism\; localizes to the axon cytoplasm\; is expressed …
WBGene00006683	Y47D3B.5	Transmembrane transport	Transmembrane transport: potassium channel	Transmembrane transport: potassium channel	twk-31 is predicted to have potassium channel activity.
WBGene00006760	H14N18.1	Chaperone	Chaperone: unassigned	Chaperone: unassigned	unc-23 is an ortholog of human BAG2 (BCL2 associated athanogene 2)\; exhibits heat shock protein binding activity\; is involved in muscle attachment\; localizes to the M band, nucleolus, and striated muscle dense body\; is expressed in several tissues, including the H cell, the alimentary system, the excretory canal, the muscular system, and the nervous system.
WBGene00006776	T19B4.7	Transmembrane protein	Transmembrane protein: unassigned	Transmembrane protein: unassigned	unc-40 is an ortholog of human DCC (DCC netrin 1 receptor) and NEO1 (neogenin 1)\; exhibits protein domain specific binding activity\; is involved in several processes, including cell surface receptor signaling pathway, gonad morphogenesis, and nervous system development\; localizes to the cell projection membrane, integral component of plasma membrane, and receptor complex\; is expressed in seve…
WBGene00006876	ZK1151.1	Extracellular material	Extracellular material: matrix	Extracellular material: matrix	vab-10 is an ortholog of human DST (dystonin) and MACF1 (microtubule-actin crosslinking factor 1)\; is predicted to have actin filament binding activity\; is involved in cell-cell adhesion and epidermis morphogenesis\; localizes to the hemidesmosome, intracellular organelle, and plasma membrane region\; colocalizes with the intermediate filament\; is expressed in several tissues, including the al…
WBGene00006994	F22B5.7	Cell cycle	Cell cycle: meiotic/mitotic spindle	Cell cycle: meiotic/mitotic spindle	zyg-9 is an ortholog of human CKAP5 (cytoskeleton associated protein 5)\; is predicted to have microtubule binding activity\; is involved in embryo development, meiotic spindle organization, and spindle elongation\; localizes to the cytoplasm and intracellular organelle.
WBGene00007091	B0001.6	Unassigned	Unassigned	Unassigned	eri-12 localizes to the cytoplasm.
WBGene00007921	C34C12.2	Unassigned	Unassigned	Unassigned	C34C12.2 is enriched in the body wall muscle cell and the germ line based on tiling array and RNA-seq studies\; is affected by several genes including daf-16, glp-1, and daf-12 based on tiling array, RNA-seq, proteomic, and microarray studies\; is affected by eight chemicals including D-glucose, Alovudine, and stavudine based on RNA-seq and microarray studies.
WBGene00008113	C46C2.5	Unassigned	Unassigned	Unassigned: regulated by multiple stresses	C46C2.5 is enriched in the germ line and the hypodermis based on proteomic and RNA-seq studies\; is affected by several genes including daf-16, daf-2, and daf-12 based on microarray, tiling array, proteomic, and RNA-seq studies\; is affected by nine chemicals including methylmercuric chloride, Rotenone, and Alovudine based on microarray and RNA-seq studies.
WBGene00008538	F02H6.5	Stress response	Stress response: unassigned	Stress response: unassigned	sqrd-1 is an ortholog of human SQRDL\; is predicted to have oxidoreductase activity.
WBGene00008944	F19B2.5	Unassigned	Unassigned	Unassigned	F19B2.5 is predicted to have ATP binding activity.
WBGene00009180	F26H11.2	Transcription: chromatin	Transcription: chromatin modification	Transcription: chromatin modification: NURF	nurf-1 is an ortholog of human BPTF (bromodomain PHD finger transcription factor)\; is predicted to have metal ion binding activity and methylated histone binding activity\; is involved in positive regulation of transcription by RNA polymerase II\; is expressed in several tissues, including the alimentary system, the epithelial system, the head, the reproductive system, and the tail.
WBGene00009691	F44E5.4	Stress response	Stress response: heat	Stress response: heat	F44E5.4 is enriched in the intestine, the nervous system, and the sensillum based on microarray and RNA-seq studies\; is affected by several genes including daf-16, daf-2, and glp-1 based on microarray, tiling array, and RNA-seq studies\; is affected by twenty-six chemicals including Heme, Cyclosporine, and dimedone based on microarray, proteomic, and RNA-seq studies\; is predicted to encode a pr…
WBGene00009692	F44E5.5	Stress response	Stress response: heat	Stress response: heat	F44E5.5 is predicted to have ATP binding activity.
WBGene00010055	F54D5.12	Metabolism	Metabolism: unassigned	Metabolism: unassigned	F54D5.12 is an ortholog of human D2HGDH\; is predicted to have flavin adenine dinucleotide binding activity and oxidoreductase activity\; human orthologs of this gene are implicated in D-2-hydroxyglutaric aciduria.
WBGene00010073	F54F12.2	Transmembrane protein	Transmembrane protein: unassigned	Transmembrane protein: unassigned	F54F12.2 is enriched in the nervous system based on tiling array, RNA-seq, and microarray studies\; is affected by several genes including pgl-1, sma-2, and sma-4 based on RNA-seq and microarray studies\; is affected by four chemicals including Rotenone, Zidovudine, and adsorbable organic bromine compound based on RNA-seq and microarray studies.
WBGene00010099	F55C9.1	Proteolysis proteasome	Proteolysis proteasome: E3	Proteolysis proteasome: E3: F box	fbxb-117 is affected by several genes including age-1, drh-3, and let-418 based on microarray, tiling array, and RNA-seq studies\; is affected by five chemicals including methylmercuric chloride, Mercuric Chloride, and Alovudine based on microarray and RNA-seq studies\; is predicted to encode a protein with the following domain: F-box associated domain, type 2.
WBGene00010103	F55C9.6	Unassigned	Unassigned	Unassigned	F55C9.6 is affected by several genes including sir-2.1, npr-1, and hpl-2 based on microarray, tiling array, and RNA-seq studies\; is affected by six chemicals including methylmercuric chloride, Atrazine, and Chlorpyrifos based on microarray studies\; is predicted to encode a protein with the following domain: CUB-like domain.
WBGene00010374	H08M01.2	Signaling	Signaling: small GTPase	Signaling: small GTPase: Rho/Rac	rga-5 is an ortholog of human ARHGAP35 (Rho GTPase activating protein 35) and ARHGAP5\; human ARHGAP35 exhibits several functions, including GTPase activator activity, RNA polymerase II regulatory region sequence-specific DNA binding activity, and phospholipid binding activity.
WBGene00011606	T08D2.1	Transmembrane protein	Transmembrane protein: unassigned	Transmembrane protein: unassigned	T08D2.1 is an ortholog of human TMED4 (transmembrane p24 trafficking protein 4) and TMED9 (transmembrane p24 trafficking protein 9)\; human TMED9 exhibits syntaxin binding activity.
WBGene00012600	Y38E10A.22	Chaperone	Chaperone: HSP	Chaperone: HSP	Y38E10A.22 is an ortholog of human HSPBP1 (HSPA (Hsp70) binding protein 1)\; human HSPBP1 exhibits ubiquitin protein ligase binding activity.
WBGene00012744	Y40H7A.4	Transmembrane protein	Transmembrane protein: unassigned	Transmembrane protein: unassigned	Y40H7A.4 is enriched in the ALM and the PLM based on microarray studies\; is affected by several genes including daf-16, skn-1, and daf-12 based on microarray, tiling array, and RNA-seq studies\; is affected by Zidovudine, Colistin, and dafa#1 based on RNA-seq and microarray studies\; is predicted to encode a protein with the following domains: Methyltransferase FkbM, Methyltransferase-like prote…
WBGene00012771	Y41E3.13	Unassigned	Unassigned	Unassigned	Y41E3.13 is affected by rsr-2 and clk-1 based on tiling array and microarray studies.
WBGene00013111	Y51H4A.17	Transcription factor	Transcription factor: ZF	Transcription factor: ZF	sta-1 is an ortholog of human STAT1 (signal transducer and activator of transcription 1), STAT3 (signal transducer and activator of transcription 3), and STAT4 (signal transducer and activator of transcription 4)\; exhibits sequence-specific DNA binding activity\; is involved in dauer larval development and positive regulation of transcription by RNA polymerase II\; localizes to the cytoplasm and…
WBGene00013157	Y53F4B.10	Metabolism	Metabolism: insulin	Metabolism: insulin	Y53F4B.10 is affected by several genes including clk-1, pgl-1, and dpy-21 based on microarray and RNA-seq studies\; is affected by adsorbable organic bromine compound and Sirolimus based on microarray studies.
WBGene00013244	Y56A3A.33	mRNA functions	mRNA functions: processing	mRNA functions: processing: nuclease	Y56A3A.33 is an ortholog of human REXO1 (RNA exonuclease 1 homolog)\; is predicted to have nucleic acid binding activity.
WBGene00013292	Y57G11A.4	Unassigned	Unassigned	Unassigned	Y57G11A.4 is an ortholog of human FRRS1L\; is predicted to encode a protein with the following domain: DOMON domain.
WBGene00013526	Y73F8A.20	Unassigned	Unassigned	Unassigned: regulated by multiple stresses	Y73F8A.20 is enriched in the FLP, the amphid sheath cell, and the male based on microarray and RNA-seq studies\; is affected by several genes including eat-2, npr-1, and pgl-1 based on microarray, RNA-seq, and tiling array studies\; is affected by nine chemicals including Ethanol, methylmercuric chloride, and manganese chloride based on RNA-seq and microarray studies\; is predicted to encode a pr…
WBGene00013538	Y73F8A.34	Proteolysis proteasome	Proteolysis proteasome: E3	Proteolysis proteasome: E3: unassigned	ari-1.4 is an ortholog of human ARIH1 (ariadne RBR E3 ubiquitin protein ligase 1)\; is predicted to have metal ion binding activity and transferase activity\; is expressed in the intestine and the nervous system.
WBGene00013543	Y75B8A.6	Unassigned	Unassigned	Unassigned: prion domain	Y75B8A.6 is predicted to have DNA binding activity and zinc ion binding activity.
WBGene00013647	Y105C5B.5	Unassigned	Unassigned	Unassigned: regulated by multiple stresses	Y105C5B.5 is enriched in the excretory cell based on tiling array studies\; is affected by several genes including daf-2, let-7, and gld-1 based on RNA-seq, proteomic, tiling array, and microarray studies\; is affected by nine chemicals including methylmercuric chloride, Rotenone, and manganese chloride based on microarray and RNA-seq studies\; is predicted to encode a protein with the following …
WBGene00013693	Y105E8B.9	Stress response	Stress response: detoxification	Stress response: detoxification: GST	Y105E8B.9 is an ortholog of human GUSB (glucuronidase beta)\; is predicted to have hydrolase activity, hydrolyzing O-glycosyl compounds\; human orthologs of this gene are implicated in Sly syndrome.
WBGene00013802	Y116A8C.25	Metabolism	Metabolism: carbohydrate	Metabolism: carbohydrate	Y116A8C.25 is an ortholog of human FN3K and FN3KRP\; is predicted to have kinase activity.
WBGene00014181	ZK1010.8	Transmembrane protein	Transmembrane protein: unassigned	Transmembrane protein: unassigned	ZK1010.8 is enriched in the NSM, the coelomocyte, and the pharyngeal muscle cell based on tiling array and RNA-seq studies\; is affected by several genes including elt-2, dpy-7, and pgl-1 based on microarray and RNA-seq studies\; is affected by eight chemicals including sesamin, stavudine, and Zidovudine based on microarray and RNA-seq studies.
WBGene00014196	ZK1053.1	Transmembrane protein	Transmembrane protein: unassigned	Transmembrane protein: unassigned	ZK1053.1 is enriched in the nervous system based on RNA-seq studies\; is affected by several genes including eat-2, pgl-1, and dpy-21 based on microarray, tiling array, and RNA-seq studies\; is affected by Tunicamycin, multi-walled carbon nanotube, and Sirolimus based on microarray and RNA-seq studies\; is predicted to encode a protein with the following domain: Protein of unknown function DUF164…
WBGene00014214	ZK1073.2	Transmembrane protein	Transmembrane protein: unassigned	Transmembrane protein: unassigned	ZK1073.2 is enriched in the muscle cell and the nervous system based on RNA-seq and microarray studies\; is affected by several genes including pgl-1, sma-4, and glh-1 based on tiling array, RNA-seq, and microarray studies\; is affected by Zidovudine based on RNA-seq studies.
WBGene00014248	ZK1307.7	Transmembrane protein	Transmembrane protein: seven transmembrane receptor	Transmembrane protein: seven transmembrane receptor: unassigned	ZK1307.7 is predicted to have G protein-coupled receptor activity.
WBGene00015139	B0310.3	Unassigned	Unassigned	Unassigned: membrane spanning domain	B0310.3 is enriched in the AFD, the ASER, the body wall muscle cell, and the male based on tiling array and RNA-seq studies\; is affected by several genes including daf-2, clk-1, and eat-2 based on microarray and RNA-seq studies\; is affected by five chemicals including Tunicamycin, levamisole, and tert-Butylhydroperoxide based on microarray and RNA-seq studies.
WBGene00015574	C07G3.2	Stress response	Stress response: pathogen	Stress response: pathogen: unassigned	irg-1 is involved in defense response to Gram-negative bacterium and innate immune response.
WBGene00015772	C14E2.3	Unassigned	Unassigned	Unassigned	C14E2.3 is affected by several genes including lin-4, lin-14, and hpl-2 based on tiling array and microarray studies.
WBGene00016027	C23H5.8	Unassigned	Unassigned	Unassigned: regulated by multiple stresses	C23H5.8 is enriched in the OLL, the PVD, and the intestine based on tiling array, RNA-seq, and microarray studies\; is affected by several genes including daf-16, skn-1, and dpy-10 based on microarray and RNA-seq studies\; is affected by seventeen chemicals including methylmercury hydroxide, methylmercuric chloride, and Rotenone based on RNA-seq and microarray studies.
WBGene00016250	C30C11.4	Stress response	Stress response: heat	Stress response: heat	hsp-110 is an ortholog of human HSPA4 (heat shock protein family A (Hsp70) member 4), HSPA4L (heat shock protein family A (Hsp70) member 4 like), and HSPH1 (heat shock protein family H (Hsp110) member 1)\; is predicted to have ATP binding activity\; is involved in determination of adult lifespan and response to topologically incorrect protein.
WBGene00016349	C33E10.8	Proteolysis proteasome	Proteolysis proteasome: E3	Proteolysis proteasome: E3: F box	C33E10.8 is enriched in the intestine based on RNA-seq studies\; is affected by several genes including daf-16, daf-2, and glp-1 based on tiling array, microarray, and RNA-seq studies\; is affected by methylmercuric chloride, multi-walled carbon nanotube, and resveratrol based on microarray and RNA-seq studies\; is predicted to encode a protein with the following domain: F-box associated domain, …
WBGene00016797	C50A2.3	Unassigned	Unassigned	Unassigned: membrane spanning domain	C50A2.3 is enriched in GABAergic neurons, dopaminergic neurons, the PLM, the excretory cell, and the intestine based on tiling array, RNA-seq, and microarray studies\; is affected by several genes including daf-12, hsf-1, and sir-2.1 based on microarray and RNA-seq studies\; is affected by seven chemicals including Rotenone, stavudine, and Zidovudine based on RNA-seq and microarray studies.
WBGene00018231	F40E3.3	Unassigned	Unassigned	Unassigned	F40E3.3 is enriched in the body wall muscle cell and the hypodermis based on tiling array studies\; is affected by mir-34 based on microarray studies\; is affected by aldicarb based on microarray studies.
WBGene00018381	F43C11.4	Unassigned	Unassigned	Unassigned	F43C11.4 is affected by clk-1, chd-3, and sir-2.1 based on microarray and RNA-seq studies\; is affected by resveratrol based on microarray studies\; is predicted to encode a protein with the following domain: TRA-1 regulated.
WBGene00018683	F52D1.2	Unassigned	Unassigned	Unassigned	F52D1.2 is enriched in the intestine based on tiling array studies\; is affected by several genes including daf-16, daf-12, and hsf-1 based on microarray and RNA-seq studies\; is affected by five chemicals including Tunicamycin, Zidovudine, and resveratrol based on microarray and RNA-seq studies.
WBGene00019280	K01A2.5	Stress response	Stress response: unassigned	Stress response: unassigned	K01A2.5 is an ortholog of human BPHL\; is expressed in the hypodermis\; human BPHL exhibits poly(ADP-ribose) glycohydrolase activity.
WBGene00019348	K02H11.4	Unassigned	Unassigned	Unassigned: Glycosyltransferase family A	K02H11.4 is affected by several genes including daf-16, daf-2, and sod-2 based on tiling array, RNA-seq, and microarray studies\; is affected by five chemicals including methylmercury hydroxide, manganese chloride, and resveratrol based on RNA-seq and microarray studies\; is predicted to encode a protein with the following domain: Glycosyltransferase family 92.
WBGene00019483	K07D4.2	DNA	DNA: nuclease	DNA: nuclease	K07D4.2 is an ortholog of human ANKLE1 (ankyrin repeat and LEM domain containing 1)\; human ANKLE1 exhibits endonuclease activity.
WBGene00019541	K08F11.1	Unassigned	Unassigned	Unassigned	K08F11.1 is enriched in the nervous system and the reproductive system based on tiling array, RNA-seq, and microarray studies\; is affected by several genes including age-1, daf-12, and hsf-1 based on microarray, tiling array, and RNA-seq studies\; is affected by four chemicals including hydrogen sulfide, Alovudine, and Sirolimus based on microarray and RNA-seq studies.
WBGene00019733	M02E1.1	Unassigned	Unassigned	Unassigned	M02E1.1 is enriched in the coelomocyte, the nervous system, and the sensillum based on microarray, tiling array, and RNA-seq studies\; is affected by several genes including daf-16, daf-2, and clk-1 based on microarray and RNA-seq studies\; is affected by four chemicals including stavudine, Cadmium, and fluoranthene based on RNA-seq and microarray studies.
WBGene00019769	M04F3.3	Cytoskeleton	Cytoskeleton: microtubule	Cytoskeleton: microtubule: tau tubulin kinase	M04F3.3 is an ortholog of human CTD-2116N17.1, TTBK1 (tau tubulin kinase 1), and TTBK2\; is predicted to have ATP binding activity and protein kinase activity.
WBGene00020083	R57.2	Unassigned	Unassigned	Unassigned: regulated by multiple stresses	R57.2 is enriched in the hypodermis and the intestine based on tiling array and RNA-seq studies\; is affected by several genes including daf-2, pmk-1, and pgl-1 based on microarray, tiling array, and RNA-seq studies\; is affected by ten chemicals including methylmercury hydroxide, 1-methylnicotinamide, and manganese chloride based on RNA-seq and microarray studies\; is predicted to encode a prote…
WBGene00020281	T06A4.1	Proteolysis general	Proteolysis general: carboxypeptidase	Proteolysis general: carboxypeptidase	T06A4.1 is an ortholog of human CPA4 (carboxypeptidase A4), CPA1 (carboxypeptidase A1), and CPA6 (carboxypeptidase A6)\; is predicted to have metallocarboxypeptidase activity and zinc ion binding activity\; human orthologs of this gene are implicated in familial temporal lobe epilepsy 5.
WBGene00020356	T08B6.9	Unassigned	Unassigned	Unassigned: regulated by multiple stresses	T08B6.9 is enriched in the male based on RNA-seq studies\; is affected by several genes including daf-2, dpy-10, and hsf-1 based on microarray, RNA-seq, and tiling array studies\; is affected by fifteen chemicals including Ethanol, methylmercury hydroxide, and nicotinic acid based on RNA-seq and microarray studies.
WBGene00020999	W03F9.1	Nucleic acid	Nucleic acid: binding	Nucleic acid: binding: zinc finger	W03F9.1 is an ortholog of human ZPR1 (ZPR1 zinc finger)\; is predicted to have zinc ion binding activity\; localizes to the endoplasmic reticulum, sarcomere, and striated muscle dense body.
WBGene00021129	W10D9.1	Transmembrane protein	Transmembrane protein: unassigned	Transmembrane protein: unassigned	W10D9.1 is enriched in the pharynx based on microarray studies\; is affected by several genes including clk-1, pgl-1, and csr-1 based on RNA-seq and microarray studies.
WBGene00021485	Y40A1A.3	Unassigned	Unassigned	Unassigned: regulated by multiple stresses	Y40A1A.3 is enriched in the muscle cell based on microarray studies\; is affected by several genes including clk-1, pgl-1, and alg-1 based on microarray and RNA-seq studies\; is affected by four chemicals including tryptophan, D-glucose, and Colistin based on microarray and RNA-seq studies.
WBGene00021964	Y57E12B.4	Unassigned	Unassigned	Unassigned	Y57E12B.4 is enriched in dopaminergic neurons and the muscle cell based on tiling array and microarray studies\; is affected by several genes including lin-35, bar-1, and lin-15B based on microarray and RNA-seq studies\; is affected by seven chemicals including methylmercuric chloride, multi-walled carbon nanotube, and nanoparticle based on microarray and RNA-seq studies.
WBGene00022152	Y71G12B.12	Lysosome	Lysosome: autophagy	Lysosome: autophagy	atg-5 is an ortholog of human ATG5 (autophagy related 5)\; is involved in autophagy.
WBGene00022284	Y75B7AL.1	Globin	Globin	Globin	glb-33 is predicted to have heme binding activity and oxygen binding activity\; is expressed in the head and the nervous system.
WBGene00022378	Y94H6A.5	mRNA functions	mRNA functions: processing	mRNA functions: processing: helicase	Y94H6A.5 is an ortholog of human DDX54 (DEAD-box helicase 54)\; is predicted to have ATP binding activity, ATP-dependent RNA helicase activity, and RNA binding activity.
WBGene00022866	ZK1240.1	Proteolysis proteasome	Proteolysis proteasome: E3	Proteolysis proteasome: E3: unassigned	ZK1240.1 is an ortholog of human TRIM13 (tripartite motif containing 13) and TRIM59 (tripartite motif containing 59)\; is predicted to have zinc ion binding activity.
WBGene00022872	ZK1240.8	Proteolysis proteasome	Proteolysis proteasome: E3	Proteolysis proteasome: E3: TRIM	ZK1240.8 is an ortholog of human TRIM11, TRIM38, and TRIM41\; is predicted to have zinc ion binding activity.
WBGene00043948	ZC262.7	Cytoskeleton	Cytoskeleton: motor protein	Cytoskeleton: motor protein: unassigned	ZC262.7 is predicted to have microtubule motor activity.
WBGene00044563	T26C11.8	Transmembrane protein	Transmembrane protein: unassigned	Transmembrane protein: unassigned	T26C11.8 is enriched in the NSM based on tiling array studies\; is affected by several genes including clk-1, pgl-1, and glh-1 based on tiling array, microarray, and RNA-seq studies\; is affected by Colistin based on microarray studies.
WBGene00044649	C23H5.11	Transmembrane protein	Transmembrane protein: seven transmembrane receptor	Transmembrane protein: seven transmembrane receptor: unassigned	C23H5.11 is enriched in the germ line based on RNA-seq studies\; is affected by several genes including daf-2, clk-1, and isp-1 based on microarray and RNA-seq studies\; is affected by multi-walled carbon nanotube based on RNA-seq studies.
WBGene00044651	Y94H6A.11	Nucleic acid	Nucleic acid: binding	Nucleic acid: binding: zinc finger	egrh-3 is an ortholog of human ZKSCAN4, ZNF705B (zinc finger protein 705B), and ZNF669 (zinc finger protein 669)\; is predicted to have nucleic acid binding activity.
WBGene00045515	ZK1037.13	Transcription factor	Transcription factor: ZF	Transcription factor: ZF	ZK1037.13 is predicted to have DNA-binding activity transcription factor activity, sequence-specific DNA binding activity, and zinc ion binding activity.
WBGene00194896	W02H5.11	Transmembrane protein	Transmembrane protein: unassigned	Transmembrane protein: unassigned	W02H5.11 is affected by wdr-5.1, daf-16, and mir-34 based on microarray and RNA-seq studies\; is predicted to encode a protein with the following domain: 7TM GPCR, serpentine receptor class h (Srh).
WBGene00255594	Y48G1BL.8	mRNA functions	mRNA functions: processing	mRNA functions: processing: snRNP	Y48G1BL.8 is an ortholog of human SNAPC3 (small nuclear RNA activating complex polypeptide 3)\; is predicted to encode a protein with the following domain: snRNA-activating protein complex, subunit 3.

## Sheet: Enrichment
S13 Table. Enriched biological terms for HIF-1 dirct target genes.
Category 1	RGS	AC	PValue	Bonferroni
Stress response	15	833	2.22e-07	4.44e-06
Category 2	RGS	AC	PValue	Bonferroni
Stress response: heat	7	30	3.07e-11	1.17e-09
Category 3	RGS	AC	PValue	Bonferroni
Stress response: heat	7	30	3.07e-11	1.54e-09
